# Supplementary material for: Cross-Species Annotation of Expressed Genes and Detection of Different Functional Gene Modules Between 10 Cold- and 10 Hot-Propertied Chinese Herbal Medicines
Source: Front Genet. 2020 Jun 18;11:532. doi: 10.3389/fgene.2020.00532 (PMC7314971; doi:10.3389/fgene.2020.00532)
Supplement: DATA S1 — Cross-species gene expression analysis results. [file Table_1.XLSX]

## Sheet: busco_result
plant	Busco id	Status	Sequence	Score	Length
cold1	EOG09360002	Complete	TRINITY_DN24337_c0_g1_i2	3264.5	1550
cold1	EOG0936000A	Fragmented	TRINITY_DN20575_c0_g2_i1	937.8	618
cold1	EOG0936001N	Fragmented	TRINITY_DN34701_c0_g1_i1	290.1	123
cold1	EOG0936001W	Fragmented	TRINITY_DN17383_c0_g2_i1	539.6	352
cold1	EOG09360025	Duplicated	TRINITY_DN18072_c0_g1_i1	717.9	341
cold1	EOG09360025	Duplicated	TRINITY_DN18072_c0_g2_i2	734.3	349
cold1	EOG0936003Z	Missing
cold1	EOG0936004R	Complete	TRINITY_DN20174_c0_g1_i2	938.8	569
cold1	EOG0936004W	Missing
cold1	EOG0936008E	Duplicated	TRINITY_DN23560_c0_g1_i2	516.6	601
cold1	EOG0936008E	Duplicated	TRINITY_DN23560_c0_g3_i1	504.4	606
cold1	EOG0936008K	Missing
cold1	EOG09360091	Missing
cold1	EOG0936009W	Complete	TRINITY_DN21551_c1_g1_i9	873.3	634
cold1	EOG093600CA	Complete	TRINITY_DN20498_c0_g1_i1	2303.4	1143
cold1	EOG093600CH	Missing
cold1	EOG093600CL	Complete	TRINITY_DN23832_c0_g1_i2	2054.7	1160
cold1	EOG093600DF	Missing
cold1	EOG093600DJ	Complete	TRINITY_DN18894_c0_g1_i3	1830.9	923
cold1	EOG093600DL	Fragmented	TRINITY_DN19218_c0_g1_i1	1571.3	987
cold1	EOG093600EH	Missing
cold1	EOG093600FR	Fragmented	TRINITY_DN21811_c0_g1_i1	705.9	511
cold1	EOG093600G6	Fragmented	TRINITY_DN12329_c0_g1_i1	792.8	431
cold1	EOG093600GM	Missing
cold1	EOG093600H1	Missing
cold1	EOG093600IQ	Missing
cold1	EOG093600K5	Complete	TRINITY_DN23937_c1_g2_i5	1207.2	573
cold1	EOG093600LV	Missing
cold1	EOG093600N9	Complete	TRINITY_DN22611_c0_g1_i1	1155.9	783
cold1	EOG093600NS	Missing
cold1	EOG093600O6	Missing
cold1	EOG093600OF	Missing
cold1	EOG093600ON	Complete	TRINITY_DN21455_c0_g1_i1	1651.6	997
cold1	EOG093600OU	Complete	TRINITY_DN18472_c0_g1_i1	1643	904
cold1	EOG093600P5	Fragmented	TRINITY_DN19501_c0_g1_i1	860.7	435
cold1	EOG093600PE	Fragmented	TRINITY_DN20783_c0_g1_i1	1865.9	914
cold1	EOG093600QB	Complete	TRINITY_DN23395_c1_g1_i2	689.3	540
cold1	EOG093600R5	Fragmented	TRINITY_DN18404_c0_g2_i2	832.9	468
cold1	EOG093600SL	Missing
cold1	EOG093600SS	Complete	TRINITY_DN17700_c0_g1_i2	1272.8	814
cold1	EOG093600SY	Complete	TRINITY_DN23104_c0_g1_i1	1469.9	734
cold1	EOG093600T6	Fragmented	TRINITY_DN23150_c0_g3_i1	99.8	81
cold1	EOG093600T8	Fragmented	TRINITY_DN16580_c0_g2_i1	460.4	448
cold1	EOG093600TY	Fragmented	TRINITY_DN17863_c0_g1_i1	991.9	1145
cold1	EOG093600TZ	Complete	TRINITY_DN15193_c0_g1_i2	559.6	331
cold1	EOG093600U4	Fragmented	TRINITY_DN10732_c0_g2_i1	366.2	170
cold1	EOG093600U9	Complete	TRINITY_DN24471_c0_g1_i2	1714.3	1069
cold1	EOG093600UX	Missing
cold1	EOG093600W2	Complete	TRINITY_DN20144_c1_g4_i4	739.6	547
cold1	EOG093600WS	Missing
cold1	EOG093600X9	Missing
cold1	EOG093600XL	Missing
cold1	EOG093600YH	Missing
cold1	EOG093600ZL	Fragmented	TRINITY_DN19262_c0_g1_i1	1281.3	717
cold1	EOG0936011P	Fragmented	TRINITY_DN21261_c1_g1_i1	665.8	397
cold1	EOG0936011U	Missing
cold1	EOG0936011V	Fragmented	TRINITY_DN14057_c0_g1_i1	626.9	323
cold1	EOG09360146	Missing
cold1	EOG09360155	Missing
cold1	EOG0936015N	Missing
cold1	EOG0936017C	Fragmented	TRINITY_DN22223_c2_g5_i1	1487.6	764
cold1	EOG0936017K	Fragmented	TRINITY_DN19515_c0_g3_i1	823.4	437
cold1	EOG09360199	Missing
cold1	EOG0936019N	Complete	TRINITY_DN19358_c1_g2_i2	1306.4	742
cold1	EOG0936019X	Fragmented	TRINITY_DN15053_c0_g2_i1	529	268
cold1	EOG093601AL	Fragmented	TRINITY_DN24115_c1_g1_i2	1643.8	899
cold1	EOG093601AN	Missing
cold1	EOG093601CE	Missing
cold1	EOG093601CM	Duplicated	TRINITY_DN24733_c0_g1_i3	626.9	576
cold1	EOG093601CM	Duplicated	TRINITY_DN24733_c0_g3_i3	657.3	556
cold1	EOG093601CX	Missing
cold1	EOG093601DT	Complete	TRINITY_DN21508_c0_g3_i2	894.7	492
cold1	EOG093601FF	Complete	TRINITY_DN22982_c0_g1_i1	1703.6	789
cold1	EOG093601FH	Duplicated	TRINITY_DN21080_c1_g1_i5	919.9	590
cold1	EOG093601FH	Duplicated	TRINITY_DN21080_c1_g3_i1	814.2	479
cold1	EOG093601G4	Missing
cold1	EOG093601IB	Missing
cold1	EOG093601IL	Missing
cold1	EOG093601IV	Fragmented	TRINITY_DN17419_c0_g1_i1	262.6	126
cold1	EOG093601IY	Missing
cold1	EOG093601KV	Missing
cold1	EOG093601KY	Missing
cold1	EOG093601LZ	Complete	TRINITY_DN18934_c0_g1_i1	480.2	352
cold1	EOG093601M6	Missing
cold1	EOG093601MF	Fragmented	TRINITY_DN19041_c0_g1_i2	1402.5	719
cold1	EOG093601MT	Complete	TRINITY_DN24190_c0_g3_i3	857.4	749
cold1	EOG093601NK	Complete	TRINITY_DN18999_c0_g1_i4	398.7	298
cold1	EOG093601NU	Missing
cold1	EOG093601OK	Missing
cold1	EOG093601PF	Missing
cold1	EOG093601PJ	Missing
cold1	EOG093601PV	Complete	TRINITY_DN23245_c4_g2_i1	882.3	444
cold1	EOG093601Q7	Complete	TRINITY_DN19618_c0_g1_i1	577.9	590
cold1	EOG093601QL	Complete	TRINITY_DN16708_c0_g1_i1	799.2	622
cold1	EOG093601SL	Fragmented	TRINITY_DN9330_c0_g1_i2	253.9	185
cold1	EOG093601SQ	Fragmented	TRINITY_DN15247_c0_g1_i1	669.8	334
cold1	EOG093601T9	Missing
cold1	EOG093601TO	Fragmented	TRINITY_DN23335_c0_g2_i1	984.8	490
cold1	EOG093601TR	Missing
cold1	EOG093601U2	Missing
cold1	EOG093601UA	Complete	TRINITY_DN22049_c0_g1_i4	910.5	512
cold1	EOG093601UC	Missing
cold1	EOG093601V0	Complete	TRINITY_DN19962_c0_g1_i4	1138.3	718
cold1	EOG093601VD	Missing
cold1	EOG093601WC	Fragmented	TRINITY_DN24055_c4_g1_i3	496.7	355
cold1	EOG093601XR	Complete	TRINITY_DN17306_c0_g1_i2	622.6	374
cold1	EOG093601Y2	Complete	TRINITY_DN24909_c0_g3_i2	906.5	641
cold1	EOG093601Y6	Missing
cold1	EOG09360205	Missing
cold1	EOG0936020C	Missing
cold1	EOG0936020T	Missing
cold1	EOG0936021K	Missing
cold1	EOG09360236	Complete	TRINITY_DN24395_c3_g1_i1	885.2	625
cold1	EOG0936023S	Complete	TRINITY_DN21800_c0_g1_i1	1061.4	682
cold1	EOG0936024P	Complete	TRINITY_DN23572_c0_g1_i3	1304.2	747
cold1	EOG0936024U	Complete	TRINITY_DN23903_c0_g1_i3	388.5	526
cold1	EOG09360254	Missing
cold1	EOG09360259	Missing
cold1	EOG0936025H	Missing
cold1	EOG0936025L	Fragmented	TRINITY_DN17511_c0_g1_i1	856.8	472
cold1	EOG0936026P	Missing
cold1	EOG0936026R	Missing
cold1	EOG0936026Z	Missing
cold1	EOG0936027I	Missing
cold1	EOG0936028K	Missing
cold1	EOG0936028O	Complete	TRINITY_DN23404_c0_g2_i4	544.2	319
cold1	EOG0936028V	Fragmented	TRINITY_DN18814_c3_g2_i2	717	539
cold1	EOG09360296	Complete	TRINITY_DN21630_c3_g1_i1	1639.5	822
cold1	EOG093602A0	Complete	TRINITY_DN22091_c0_g2_i2	1504	753
cold1	EOG093602C3	Complete	TRINITY_DN19549_c0_g1_i1	945	696
cold1	EOG093602CL	Complete	TRINITY_DN20065_c0_g1_i2	862.5	718
cold1	EOG093602E8	Fragmented	TRINITY_DN21192_c0_g2_i1	1092.5	563
cold1	EOG093602EO	Missing
cold1	EOG093602EU	Complete	TRINITY_DN21962_c0_g3_i1	1042.1	592
cold1	EOG093602F2	Fragmented	TRINITY_DN18131_c0_g1_i1	697.5	312
cold1	EOG093602FO	Missing
cold1	EOG093602GP	Missing
cold1	EOG093602H1	Complete	TRINITY_DN22375_c0_g1_i2	1385.5	662
cold1	EOG093602HL	Fragmented	TRINITY_DN19606_c0_g2_i1	928.4	462
cold1	EOG093602I0	Fragmented	TRINITY_DN24352_c0_g1_i1	925.2	477
cold1	EOG093602IG	Missing
cold1	EOG093602K0	Complete	TRINITY_DN19456_c1_g2_i1	966	607
cold1	EOG093602KH	Missing
cold1	EOG093602KV	Complete	TRINITY_DN21806_c3_g1_i2	633.3	460
cold1	EOG093602LT	Missing
cold1	EOG093602MY	Complete	TRINITY_DN22452_c2_g6_i1	587.4	324
cold1	EOG093602N6	Missing
cold1	EOG093602O1	Missing
cold1	EOG093602OJ	Missing
cold1	EOG093602PW	Missing
cold1	EOG093602QH	Missing
cold1	EOG093602QV	Missing
cold1	EOG093602RY	Missing
cold1	EOG093602S0	Complete	TRINITY_DN16990_c0_g2_i1	737.8	431
cold1	EOG093602SP	Missing
cold1	EOG093602SW	Complete	TRINITY_DN17485_c0_g1_i2	328	385
cold1	EOG093602T8	Missing
cold1	EOG093602TY	Missing
cold1	EOG093602U5	Missing
cold1	EOG093602UL	Missing
cold1	EOG093602V4	Missing
cold1	EOG093602VC	Missing
cold1	EOG093602VE	Complete	TRINITY_DN19840_c0_g1_i1	479.7	315
cold1	EOG093602VI	Missing
cold1	EOG093602WA	Fragmented	TRINITY_DN15953_c0_g1_i1	877.9	605
cold1	EOG093602X4	Complete	TRINITY_DN22349_c0_g1_i3	679.6	438
cold1	EOG093602XV	Missing
cold1	EOG093602XZ	Missing
cold1	EOG093602Y5	Fragmented	TRINITY_DN17189_c0_g1_i1	620.5	393
cold1	EOG093602Y9	Complete	TRINITY_DN19499_c0_g1_i1	1319	624
cold1	EOG093602YD	Complete	TRINITY_DN24963_c0_g1_i1	1039.9	635
cold1	EOG093602Z8	Missing
cold1	EOG093602ZN	Missing
cold1	EOG09360300	Missing
cold1	EOG09360317	Complete	TRINITY_DN12922_c0_g1_i2	1344.9	641
cold1	EOG0936031D	Missing
cold1	EOG0936031Y	Duplicated	TRINITY_DN25255_c2_g1_i3	727.4	796
cold1	EOG0936031Y	Duplicated	TRINITY_DN25286_c0_g1_i5	798.3	801
cold1	EOG0936032C	Complete	TRINITY_DN21396_c0_g1_i1	304	547
cold1	EOG0936032P	Missing
cold1	EOG0936033H	Complete	TRINITY_DN18777_c0_g2_i1	820	589
cold1	EOG0936033V	Complete	TRINITY_DN18666_c0_g2_i1	553.3	384
cold1	EOG09360353	Missing
cold1	EOG09360358	Complete	TRINITY_DN22733_c0_g1_i14	1058.4	597
cold1	EOG0936035H	Missing
cold1	EOG0936035T	Complete	TRINITY_DN19513_c0_g1_i2	1116.1	645
cold1	EOG0936035U	Missing
cold1	EOG0936036G	Complete	TRINITY_DN20718_c0_g1_i2	955.4	573
cold1	EOG0936036H	Fragmented	TRINITY_DN24854_c1_g1_i4	1002.3	553
cold1	EOG0936036V	Missing
cold1	EOG0936037E	Fragmented	TRINITY_DN20284_c4_g1_i1	642.6	329
cold1	EOG0936037T	Fragmented	TRINITY_DN16765_c0_g1_i2	482.5	392
cold1	EOG0936037Y	Complete	TRINITY_DN19121_c2_g1_i3	612.1	468
cold1	EOG09360383	Complete	TRINITY_DN19254_c0_g1_i2	914.1	585
cold1	EOG0936038D	Complete	TRINITY_DN24147_c0_g1_i9	1426	664
cold1	EOG0936038M	Complete	TRINITY_DN16487_c0_g2_i1	695.9	535
cold1	EOG0936038S	Missing
cold1	EOG0936038Z	Missing
cold1	EOG09360391	Complete	TRINITY_DN16821_c0_g1_i1	1003.1	591
cold1	EOG09360394	Fragmented	TRINITY_DN16860_c0_g1_i1	448.4	264
cold1	EOG093603DJ	Fragmented	TRINITY_DN19675_c0_g1_i7	435.2	298
cold1	EOG093603DO	Missing
cold1	EOG093603EX	Missing
cold1	EOG093603F5	Missing
cold1	EOG093603FC	Missing
cold1	EOG093603FG	Missing
cold1	EOG093603FS	Missing
cold1	EOG093603GP	Missing
cold1	EOG093603H7	Missing
cold1	EOG093603HD	Complete	TRINITY_DN20952_c0_g1_i1	803.4	425
cold1	EOG093603I2	Complete	TRINITY_DN17095_c0_g2_i1	741.8	429
cold1	EOG093603IB	Missing
cold1	EOG093603IM	Missing
cold1	EOG093603J1	Complete	TRINITY_DN24537_c0_g2_i2	1179.3	650
cold1	EOG093603J5	Missing
cold1	EOG093603JD	Duplicated	TRINITY_DN21878_c1_g1_i2	558.1	634
cold1	EOG093603JD	Duplicated	TRINITY_DN21970_c4_g1_i1	550.5	635
cold1	EOG093603JD	Duplicated	TRINITY_DN25126_c0_g1_i2	628.2	640
cold1	EOG093603K3	Complete	TRINITY_DN13050_c0_g2_i1	798	484
cold1	EOG093603K7	Missing
cold1	EOG093603K9	Complete	TRINITY_DN23387_c1_g2_i2	950.1	752
cold1	EOG093603KJ	Complete	TRINITY_DN21728_c0_g2_i1	856.5	513
cold1	EOG093603LQ	Missing
cold1	EOG093603M5	Missing
cold1	EOG093603MT	Missing
cold1	EOG093603NH	Missing
cold1	EOG093603OJ	Complete	TRINITY_DN19378_c0_g1_i2	839.5	574
cold1	EOG093603OL	Fragmented	TRINITY_DN19694_c0_g1_i1	750.7	511
cold1	EOG093603OR	Missing
cold1	EOG093603OV	Complete	TRINITY_DN18100_c0_g1_i1	960.7	607
cold1	EOG093603PK	Fragmented	TRINITY_DN22414_c1_g4_i6	235.9	211
cold1	EOG093603PO	Complete	TRINITY_DN20485_c1_g1_i1	1002.1	610
cold1	EOG093603PW	Complete	TRINITY_DN16809_c0_g3_i1	772.1	421
cold1	EOG093603QH	Missing
cold1	EOG093603QQ	Complete	TRINITY_DN22887_c3_g1_i4	1125.1	598
cold1	EOG093603QT	Missing
cold1	EOG093603RD	Complete	TRINITY_DN16114_c0_g2_i1	601.6	318
cold1	EOG093603RW	Complete	TRINITY_DN21162_c0_g1_i2	1020.2	647
cold1	EOG093603SM	Fragmented	TRINITY_DN19212_c0_g4_i1	905.1	541
cold1	EOG093603SR	Missing
cold1	EOG093603SX	Missing
cold1	EOG093603T3	Missing
cold1	EOG093603TE	Missing
cold1	EOG093603UO	Missing
cold1	EOG093603UU	Complete	TRINITY_DN19127_c0_g1_i3	382.7	393
cold1	EOG093603UW	Missing
cold1	EOG093603VH	Complete	TRINITY_DN18502_c0_g1_i1	204.3	759
cold1	EOG093603VX	Missing
cold1	EOG093603VZ	Fragmented	TRINITY_DN22035_c0_g3_i1	798.5	414
cold1	EOG093603W4	Fragmented	TRINITY_DN17183_c0_g1_i1	493.7	228
cold1	EOG093603W7	Fragmented	TRINITY_DN16644_c0_g1_i2	684.6	314
cold1	EOG093603WH	Complete	TRINITY_DN19146_c0_g1_i1	819.7	572
cold1	EOG093603WZ	Complete	TRINITY_DN23757_c2_g2_i2	862.6	497
cold1	EOG093603XJ	Fragmented	TRINITY_DN17711_c0_g2_i2	277	235
cold1	EOG093603XO	Fragmented	TRINITY_DN18406_c0_g1_i1	395.8	285
cold1	EOG093603YN	Complete	TRINITY_DN15096_c0_g1_i1	562.8	402
cold1	EOG093603Z1	Complete	TRINITY_DN24744_c2_g1_i1	671.2	340
cold1	EOG093603ZW	Missing
cold1	EOG0936040G	Missing
cold1	EOG0936041E	Missing
cold1	EOG0936041M	Complete	TRINITY_DN15660_c0_g2_i1	738.6	343
cold1	EOG0936041Q	Complete	TRINITY_DN17311_c0_g5_i2	1271	637
cold1	EOG0936041Y	Complete	TRINITY_DN23602_c1_g4_i3	1254.3	585
cold1	EOG09360424	Missing
cold1	EOG0936042H	Fragmented	TRINITY_DN19790_c0_g2_i1	368.3	212
cold1	EOG0936042R	Missing
cold1	EOG09360439	Complete	TRINITY_DN22040_c0_g2_i4	947.5	512
cold1	EOG0936043P	Missing
cold1	EOG0936043U	Complete	TRINITY_DN18079_c0_g1_i1	1251.5	553
cold1	EOG0936044V	Missing
cold1	EOG0936045K	Missing
cold1	EOG0936046G	Missing
cold1	EOG0936047E	Missing
cold1	EOG0936048K	Missing
cold1	EOG09360490	Missing
cold1	EOG0936049L	Missing
cold1	EOG093604AJ	Fragmented	TRINITY_DN12760_c0_g1_i1	356.7	233
cold1	EOG093604B8	Complete	TRINITY_DN23662_c0_g1_i1	1321.8	737
cold1	EOG093604BC	Missing
cold1	EOG093604C7	Fragmented	TRINITY_DN13378_c0_g1_i1	431.5	253
cold1	EOG093604CE	Complete	TRINITY_DN17233_c0_g1_i1	791.6	504
cold1	EOG093604D2	Missing
cold1	EOG093604D4	Missing
cold1	EOG093604D9	Complete	TRINITY_DN16459_c0_g1_i1	1179.7	646
cold1	EOG093604DG	Complete	TRINITY_DN18130_c0_g1_i2	917.3	502
cold1	EOG093604DM	Fragmented	TRINITY_DN20936_c0_g1_i4	377.4	303
cold1	EOG093604F0	Complete	TRINITY_DN23615_c1_g1_i2	885.8	512
cold1	EOG093604F6	Missing
cold1	EOG093604FE	Missing
cold1	EOG093604FM	Complete	TRINITY_DN20274_c2_g3_i1	428.8	583
cold1	EOG093604HB	Complete	TRINITY_DN24625_c0_g2_i5	1141.1	608
cold1	EOG093604HD	Missing
cold1	EOG093604HI	Missing
cold1	EOG093604HK	Complete	TRINITY_DN19518_c0_g1_i14	339.9	498
cold1	EOG093604HV	Missing
cold1	EOG093604IO	Missing
cold1	EOG093604JQ	Missing
cold1	EOG093604JS	Complete	TRINITY_DN22162_c0_g1_i1	1132.6	539
cold1	EOG093604JV	Missing
cold1	EOG093604K0	Missing
cold1	EOG093604KN	Complete	TRINITY_DN18643_c0_g1_i2	576.3	307
cold1	EOG093604LD	Missing
cold1	EOG093604LM	Complete	TRINITY_DN25200_c0_g1_i6	1152.7	743
cold1	EOG093604MP	Complete	TRINITY_DN20847_c0_g3_i1	1048.7	515
cold1	EOG093604MW	Complete	TRINITY_DN21873_c0_g1_i1	1025.6	535
cold1	EOG093604MY	Complete	TRINITY_DN22266_c5_g1_i1	624.1	379
cold1	EOG093604NO	Missing
cold1	EOG093604OT	Missing
cold1	EOG093604P1	Missing
cold1	EOG093604P6	Duplicated	TRINITY_DN17460_c0_g2_i5	330.2	206
cold1	EOG093604P6	Duplicated	TRINITY_DN17460_c0_g5_i1	358.8	202
cold1	EOG093604PT	Complete	TRINITY_DN16508_c0_g1_i1	780.4	473
cold1	EOG093604PU	Fragmented	TRINITY_DN17612_c0_g1_i1	746.5	365
cold1	EOG093604QJ	Complete	TRINITY_DN21479_c0_g1_i1	1079.3	609
cold1	EOG093604R2	Complete	TRINITY_DN23998_c1_g2_i4	1269.7	629
cold1	EOG093604R6	Missing
cold1	EOG093604R7	Complete	TRINITY_DN20053_c0_g1_i4	713.2	522
cold1	EOG093604RL	Missing
cold1	EOG093604SP	Complete	TRINITY_DN20055_c0_g1_i1	364.2	590
cold1	EOG093604T4	Complete	TRINITY_DN21090_c9_g1_i1	1049.2	490
cold1	EOG093604TP	Complete	TRINITY_DN21881_c0_g1_i1	795.3	542
cold1	EOG093604TS	Complete	TRINITY_DN22967_c0_g1_i1	834.9	459
cold1	EOG093604U7	Complete	TRINITY_DN21704_c0_g1_i1	855.3	515
cold1	EOG093604UF	Missing
cold1	EOG093604V6	Missing
cold1	EOG093604VR	Missing
cold1	EOG093604W6	Missing
cold1	EOG093604WD	Missing
cold1	EOG093604WH	Missing
cold1	EOG093604WU	Complete	TRINITY_DN15613_c0_g3_i1	182.3	156
cold1	EOG093604X5	Complete	TRINITY_DN21896_c1_g1_i2	855.3	456
cold1	EOG093604XX	Complete	TRINITY_DN14514_c0_g2_i1	786.6	483
cold1	EOG093604Y6	Missing
cold1	EOG093604YC	Complete	TRINITY_DN16032_c0_g1_i1	702.7	388
cold1	EOG093604YI	Fragmented	TRINITY_DN19924_c0_g1_i1	752.4	443
cold1	EOG093604YO	Fragmented	TRINITY_DN20921_c1_g2_i1	297	201
cold1	EOG093604Z0	Missing
cold1	EOG093604ZI	Complete	TRINITY_DN16844_c0_g2_i2	670.7	497
cold1	EOG093604ZR	Complete	TRINITY_DN24573_c1_g1_i1	703.3	619
cold1	EOG0936051T	Fragmented	TRINITY_DN12161_c0_g1_i2	345	184
cold1	EOG09360525	Complete	TRINITY_DN20279_c2_g1_i4	1081.2	494
cold1	EOG0936052S	Complete	TRINITY_DN21034_c0_g1_i4	612	428
cold1	EOG0936053E	Missing
cold1	EOG0936053F	Fragmented	TRINITY_DN23002_c0_g2_i2	744.5	422
cold1	EOG09360541	Missing
cold1	EOG09360548	Complete	TRINITY_DN18354_c0_g1_i1	792.7	465
cold1	EOG0936054G	Complete	TRINITY_DN24939_c1_g1_i1	745.2	409
cold1	EOG09360557	Fragmented	TRINITY_DN15032_c0_g1_i1	627.8	314
cold1	EOG09360558	Missing
cold1	EOG0936055I	Complete	TRINITY_DN24550_c0_g2_i1	489.2	472
cold1	EOG0936055R	Fragmented	TRINITY_DN20573_c0_g1_i1	295.8	443
cold1	EOG0936056C	Complete	TRINITY_DN24830_c0_g2_i1	977.3	477
cold1	EOG0936056J	Fragmented	TRINITY_DN23433_c1_g2_i2	780.5	532
cold1	EOG0936057B	Fragmented	TRINITY_DN19406_c0_g1_i2	291.6	271
cold1	EOG09360595	Complete	TRINITY_DN21377_c0_g1_i1	819.6	575
cold1	EOG0936059C	Missing
cold1	EOG0936059L	Duplicated	TRINITY_DN24343_c0_g1_i4	810	496
cold1	EOG0936059L	Duplicated	TRINITY_DN24343_c0_g2_i3	697.3	437
cold1	EOG093605A0	Missing
cold1	EOG093605AK	Complete	TRINITY_DN17590_c0_g1_i1	1134.9	580
cold1	EOG093605BP	Missing
cold1	EOG093605BU	Missing
cold1	EOG093605C3	Missing
cold1	EOG093605CQ	Missing
cold1	EOG093605DD	Fragmented	TRINITY_DN9256_c0_g1_i1	533.5	309
cold1	EOG093605DE	Missing
cold1	EOG093605DF	Complete	TRINITY_DN16068_c0_g1_i1	477.2	459
cold1	EOG093605DG	Complete	TRINITY_DN24291_c0_g2_i1	1030.4	525
cold1	EOG093605E3	Complete	TRINITY_DN18714_c0_g1_i1	944.1	559
cold1	EOG093605E8	Missing
cold1	EOG093605E9	Missing
cold1	EOG093605FL	Complete	TRINITY_DN12475_c0_g1_i1	428	413
cold1	EOG093605GO	Missing
cold1	EOG093605I3	Missing
cold1	EOG093605IQ	Complete	TRINITY_DN19344_c0_g1_i2	735.1	395
cold1	EOG093605IT	Missing
cold1	EOG093605J6	Fragmented	TRINITY_DN24622_c0_g2_i1	810.6	385
cold1	EOG093605K4	Complete	TRINITY_DN21081_c0_g1_i2	419.7	395
cold1	EOG093605M5	Complete	TRINITY_DN15835_c0_g1_i2	1040.4	562
cold1	EOG093605ME	Missing
cold1	EOG093605MM	Missing
cold1	EOG093605MS	Complete	TRINITY_DN18514_c0_g1_i1	696.8	473
cold1	EOG093605MY	Missing
cold1	EOG093605NL	Complete	TRINITY_DN17492_c0_g1_i1	631.4	396
cold1	EOG093605OJ	Complete	TRINITY_DN23010_c0_g3_i2	623.4	392
cold1	EOG093605OT	Complete	TRINITY_DN18995_c0_g1_i1	976.1	510
cold1	EOG093605PB	Complete	TRINITY_DN22758_c0_g4_i2	835.1	530
cold1	EOG093605PH	Complete	TRINITY_DN19687_c0_g1_i2	609.6	448
cold1	EOG093605PR	Complete	TRINITY_DN21477_c0_g1_i1	529.8	493
cold1	EOG093605PS	Complete	TRINITY_DN17803_c0_g1_i2	883.8	496
cold1	EOG093605QW	Complete	TRINITY_DN24866_c0_g1_i2	847.8	439
cold1	EOG093605R5	Missing
cold1	EOG093605RH	Missing
cold1	EOG093605RL	Complete	TRINITY_DN9851_c0_g1_i2	1017.4	504
cold1	EOG093605SE	Fragmented	TRINITY_DN29245_c0_g1_i1	60.6	63
cold1	EOG093605T0	Missing
cold1	EOG093605TB	Fragmented	TRINITY_DN18478_c10_g1_i1	610.9	391
cold1	EOG093605TG	Complete	TRINITY_DN23417_c0_g1_i6	997.6	494
cold1	EOG093605TN	Complete	TRINITY_DN17224_c0_g1_i1	772.9	461
cold1	EOG093605TV	Duplicated	TRINITY_DN24718_c0_g2_i3	610.8	391
cold1	EOG093605TV	Duplicated	TRINITY_DN24718_c0_g4_i3	642.9	412
cold1	EOG093605UA	Missing
cold1	EOG093605UB	Complete	TRINITY_DN24424_c0_g1_i1	719.6	480
cold1	EOG093605UZ	Complete	TRINITY_DN23891_c1_g1_i5	837.2	481
cold1	EOG093605VA	Missing
cold1	EOG093605VH	Complete	TRINITY_DN19427_c0_g1_i1	1119.2	572
cold1	EOG093605XN	Complete	TRINITY_DN21004_c0_g1_i1	1002.5	483
cold1	EOG093605XW	Complete	TRINITY_DN19886_c0_g1_i1	755.6	494
cold1	EOG093605Y2	Complete	TRINITY_DN24858_c1_g2_i1	829.3	542
cold1	EOG093605YJ	Complete	TRINITY_DN20695_c0_g1_i3	985.2	552
cold1	EOG093605YX	Fragmented	TRINITY_DN14640_c0_g1_i1	554	338
cold1	EOG093605ZP	Missing
cold1	EOG09360604	Missing
cold1	EOG09360607	Missing
cold1	EOG0936060Z	Complete	TRINITY_DN15841_c0_g1_i4	1002.9	503
cold1	EOG0936061C	Missing
cold1	EOG0936063C	Complete	TRINITY_DN14577_c0_g1_i1	821.8	442
cold1	EOG09360640	Missing
cold1	EOG0936064Q	Complete	TRINITY_DN15619_c0_g1_i1	696.5	424
cold1	EOG0936065V	Complete	TRINITY_DN18832_c0_g1_i2	519	374
cold1	EOG0936066R	Missing
cold1	EOG0936066T	Fragmented	TRINITY_DN20997_c0_g2_i1	880.8	488
cold1	EOG0936066Y	Complete	TRINITY_DN18203_c0_g1_i1	1052.5	481
cold1	EOG09360676	Complete	TRINITY_DN23215_c1_g1_i1	855.6	470
cold1	EOG09360677	Fragmented	TRINITY_DN19322_c1_g1_i2	670.2	323
cold1	EOG09360679	Complete	TRINITY_DN9985_c0_g1_i1	382.7	224
cold1	EOG0936067H	Complete	TRINITY_DN18393_c0_g1_i1	911.8	522
cold1	EOG0936068L	Fragmented	TRINITY_DN19221_c0_g1_i1	890.9	407
cold1	EOG0936068S	Fragmented	TRINITY_DN1946_c0_g1_i1	94	65
cold1	EOG0936069Q	Complete	TRINITY_DN13937_c0_g1_i1	600.8	350
cold1	EOG0936069S	Complete	TRINITY_DN23318_c0_g1_i2	635.6	571
cold1	EOG0936069X	Complete	TRINITY_DN20091_c0_g2_i1	649.9	332
cold1	EOG093606A7	Fragmented	TRINITY_DN17932_c0_g1_i1	516.8	261
cold1	EOG093606AC	Missing
cold1	EOG093606C9	Fragmented	TRINITY_DN13572_c1_g1_i1	369.1	190
cold1	EOG093606CH	Complete	TRINITY_DN25117_c0_g1_i4	794.4	446
cold1	EOG093606CI	Fragmented	TRINITY_DN18651_c0_g2_i1	855.6	405
cold1	EOG093606CK	Missing
cold1	EOG093606D1	Fragmented	TRINITY_DN14146_c0_g2_i1	334.9	239
cold1	EOG093606G1	Complete	TRINITY_DN19491_c1_g1_i3	823	373
cold1	EOG093606G2	Complete	TRINITY_DN22313_c0_g1_i1	824.3	502
cold1	EOG093606GA	Missing
cold1	EOG093606K5	Missing
cold1	EOG093606KG	Complete	TRINITY_DN16046_c0_g1_i2	580.1	388
cold1	EOG093606KR	Missing
cold1	EOG093606L0	Missing
cold1	EOG093606L8	Missing
cold1	EOG093606LZ	Complete	TRINITY_DN19728_c0_g1_i2	827.5	500
cold1	EOG093606MV	Fragmented	TRINITY_DN20886_c10_g3_i3	251.8	158
cold1	EOG093606MY	Complete	TRINITY_DN23731_c1_g2_i7	1122.1	615
cold1	EOG093606N3	Duplicated	TRINITY_DN21355_c1_g1_i2	896.2	432
cold1	EOG093606N3	Duplicated	TRINITY_DN21355_c1_g2_i1	848.8	394
cold1	EOG093606NA	Fragmented	TRINITY_DN13828_c0_g1_i1	479.5	273
cold1	EOG093606ND	Fragmented	TRINITY_DN34950_c0_g1_i1	115.9	67
cold1	EOG093606NL	Missing
cold1	EOG093606O6	Missing
cold1	EOG093606O8	Complete	TRINITY_DN20583_c0_g1_i1	1005	613
cold1	EOG093606O9	Missing
cold1	EOG093606OC	Missing
cold1	EOG093606Q8	Missing
cold1	EOG093606QR	Complete	TRINITY_DN21013_c1_g1_i1	733.5	469
cold1	EOG093606RM	Complete	TRINITY_DN15670_c0_g1_i3	941.8	468
cold1	EOG093606RP	Fragmented	TRINITY_DN2423_c0_g1_i2	200.2	142
cold1	EOG093606S1	Complete	TRINITY_DN18920_c0_g1_i2	814	480
cold1	EOG093606ST	Missing
cold1	EOG093606SW	Missing
cold1	EOG093606T7	Complete	TRINITY_DN17333_c0_g2_i1	675	395
cold1	EOG093606UJ	Missing
cold1	EOG093606UT	Complete	TRINITY_DN23301_c0_g1_i1	619.1	295
cold1	EOG093606VV	Complete	TRINITY_DN25019_c2_g1_i1	876.1	429
cold1	EOG093606VY	Missing
cold1	EOG093606W4	Missing
cold1	EOG093606YS	Complete	TRINITY_DN23494_c2_g2_i1	718.7	459
cold1	EOG093606ZH	Complete	TRINITY_DN19984_c0_g1_i4	445.7	306
cold1	EOG093606ZK	Missing
cold1	EOG0936070D	Complete	TRINITY_DN17096_c0_g1_i1	921.4	467
cold1	EOG0936070W	Complete	TRINITY_DN17718_c0_g1_i1	722	472
cold1	EOG0936071Y	Missing
cold1	EOG09360720	Complete	TRINITY_DN22977_c3_g1_i3	903.4	436
cold1	EOG09360725	Fragmented	TRINITY_DN18298_c0_g1_i1	316.2	190
cold1	EOG0936072X	Fragmented	TRINITY_DN19464_c0_g2_i2	489.9	218
cold1	EOG0936072Y	Complete	TRINITY_DN18872_c0_g1_i2	915	463
cold1	EOG0936073E	Fragmented	TRINITY_DN22302_c1_g1_i2	789.3	421
cold1	EOG09360748	Complete	TRINITY_DN16086_c0_g1_i2	614.1	373
cold1	EOG0936075Y	Complete	TRINITY_DN21092_c0_g1_i2	807.3	423
cold1	EOG0936076E	Complete	TRINITY_DN23804_c2_g1_i2	670.7	442
cold1	EOG0936076T	Complete	TRINITY_DN24988_c1_g2_i1	940.1	458
cold1	EOG0936077B	Complete	TRINITY_DN20211_c0_g1_i1	666.6	404
cold1	EOG0936077I	Fragmented	TRINITY_DN18042_c0_g2_i2	523.9	302
cold1	EOG09360784	Missing
cold1	EOG0936079H	Complete	TRINITY_DN22674_c0_g1_i1	408.6	634
cold1	EOG0936079P	Complete	TRINITY_DN21799_c0_g2_i1	449.8	424
cold1	EOG093607BZ	Complete	TRINITY_DN21453_c0_g1_i2	870.7	467
cold1	EOG093607D0	Complete	TRINITY_DN20198_c0_g2_i3	849.3	448
cold1	EOG093607E0	Missing
cold1	EOG093607E9	Fragmented	TRINITY_DN11525_c0_g2_i1	480.6	265
cold1	EOG093607EA	Missing
cold1	EOG093607EB	Missing
cold1	EOG093607EE	Complete	TRINITY_DN20280_c2_g1_i2	726.9	423
cold1	EOG093607FC	Complete	TRINITY_DN15409_c0_g1_i1	620.1	441
cold1	EOG093607FH	Missing
cold1	EOG093607FL	Complete	TRINITY_DN22753_c1_g1_i2	882.2	454
cold1	EOG093607GQ	Fragmented	TRINITY_DN20337_c0_g1_i1	573.9	364
cold1	EOG093607HU	Complete	TRINITY_DN14531_c0_g2_i2	899.3	445
cold1	EOG093607HY	Complete	TRINITY_DN20431_c1_g1_i1	262.9	228
cold1	EOG093607I5	Complete	TRINITY_DN19460_c0_g1_i1	804.8	490
cold1	EOG093607I7	Complete	TRINITY_DN23168_c0_g1_i1	962.5	508
cold1	EOG093607J8	Fragmented	TRINITY_DN15648_c0_g2_i1	693.5	331
cold1	EOG093607KK	Missing
cold1	EOG093607LD	Missing
cold1	EOG093607NG	Missing
cold1	EOG093607NQ	Complete	TRINITY_DN24911_c1_g1_i2	480.1	471
cold1	EOG093607OL	Complete	TRINITY_DN24215_c0_g1_i7	808.3	419
cold1	EOG093607OO	Complete	TRINITY_DN18899_c0_g2_i1	821.3	467
cold1	EOG093607OT	Missing
cold1	EOG093607OZ	Complete	TRINITY_DN14970_c0_g1_i1	282.7	231
cold1	EOG093607PL	Missing
cold1	EOG093607PO	Missing
cold1	EOG093607QO	Fragmented	TRINITY_DN16204_c0_g2_i1	651.5	353
cold1	EOG093607RL	Complete	TRINITY_DN22011_c0_g1_i2	539.1	501
cold1	EOG093607RN	Missing
cold1	EOG093607RU	Missing
cold1	EOG093607TC	Complete	TRINITY_DN18174_c0_g1_i2	685	343
cold1	EOG093607TG	Missing
cold1	EOG093607TH	Missing
cold1	EOG093607U8	Missing
cold1	EOG093607UA	Complete	TRINITY_DN23526_c5_g1_i1	860	435
cold1	EOG093607UE	Fragmented	TRINITY_DN16704_c0_g1_i1	604.6	298
cold1	EOG093607UJ	Complete	TRINITY_DN24097_c0_g1_i3	761.2	418
cold1	EOG093607UO	Missing
cold1	EOG093607WA	Missing
cold1	EOG093607WN	Missing
cold1	EOG093607XJ	Complete	TRINITY_DN18318_c0_g1_i2	710.9	442
cold1	EOG093607YA	Fragmented	TRINITY_DN18027_c0_g1_i1	579.4	297
cold1	EOG093607YB	Fragmented	TRINITY_DN19096_c2_g4_i1	386.7	217
cold1	EOG093607ZG	Complete	TRINITY_DN18583_c0_g2_i1	444.8	234
cold1	EOG093607ZP	Complete	TRINITY_DN18086_c0_g1_i1	852.6	474
cold1	EOG093607ZT	Complete	TRINITY_DN21972_c4_g1_i1	751.3	508
cold1	EOG09360803	Complete	TRINITY_DN15685_c0_g1_i1	628.4	387
cold1	EOG09360806	Missing
cold1	EOG0936081F	Missing
cold1	EOG09360829	Complete	TRINITY_DN17654_c0_g3_i1	545.7	386
cold1	EOG0936082I	Complete	TRINITY_DN24511_c0_g2_i1	633	341
cold1	EOG0936082J	Missing
cold1	EOG0936082K	Missing
cold1	EOG0936082Y	Complete	TRINITY_DN22322_c0_g1_i3	793.2	429
cold1	EOG0936083D	Missing
cold1	EOG0936083O	Complete	TRINITY_DN16533_c0_g1_i1	739.5	373
cold1	EOG09360843	Complete	TRINITY_DN22572_c0_g2_i7	390.1	292
cold1	EOG0936084P	Missing
cold1	EOG0936084R	Missing
cold1	EOG0936085E	Missing
cold1	EOG0936085U	Complete	TRINITY_DN18462_c0_g1_i1	382.6	235
cold1	EOG0936086V	Missing
cold1	EOG0936086W	Missing
cold1	EOG09360877	Complete	TRINITY_DN21117_c0_g5_i1	510.5	315
cold1	EOG0936087S	Fragmented	TRINITY_DN21437_c0_g2_i1	421.4	270
cold1	EOG0936088K	Complete	TRINITY_DN16647_c0_g1_i1	570.8	368
cold1	EOG0936088P	Fragmented	TRINITY_DN16404_c0_g2_i2	803.5	404
cold1	EOG093608A7	Complete	TRINITY_DN22299_c0_g1_i1	681.3	467
cold1	EOG093608AK	Missing
cold1	EOG093608AS	Complete	TRINITY_DN17580_c0_g1_i1	611.9	430
cold1	EOG093608AU	Complete	TRINITY_DN18777_c0_g2_i1	515.9	707
cold1	EOG093608AX	Complete	TRINITY_DN22373_c3_g1_i4	681.8	389
cold1	EOG093608B1	Fragmented	TRINITY_DN7067_c0_g1_i2	585.5	346
cold1	EOG093608BO	Complete	TRINITY_DN22216_c0_g1_i2	558.1	402
cold1	EOG093608CS	Fragmented	TRINITY_DN3921_c0_g1_i1	420.7	204
cold1	EOG093608FN	Complete	TRINITY_DN21404_c2_g2_i1	684.5	382
cold1	EOG093608GA	Complete	TRINITY_DN19772_c1_g1_i2	795.3	474
cold1	EOG093608GF	Fragmented	TRINITY_DN13399_c0_g3_i1	256.8	130
cold1	EOG093608GT	Complete	TRINITY_DN19067_c2_g1_i9	472.9	323
cold1	EOG093608I9	Complete	TRINITY_DN17610_c0_g1_i1	863.6	440
cold1	EOG093608IL	Complete	TRINITY_DN24682_c0_g2_i7	725.8	420
cold1	EOG093608JW	Complete	TRINITY_DN21820_c0_g1_i1	846.8	398
cold1	EOG093608K2	Complete	TRINITY_DN18385_c0_g1_i1	692.4	378
cold1	EOG093608KQ	Complete	TRINITY_DN23627_c0_g3_i6	684.5	429
cold1	EOG093608LD	Complete	TRINITY_DN22127_c0_g1_i2	830.8	463
cold1	EOG093608NO	Fragmented	TRINITY_DN16343_c0_g3_i1	528.7	236
cold1	EOG093608OZ	Complete	TRINITY_DN21647_c0_g1_i1	738.5	333
cold1	EOG093608P1	Fragmented	TRINITY_DN3800_c0_g1_i1	230.8	129
cold1	EOG093608PC	Missing
cold1	EOG093608PU	Complete	TRINITY_DN19569_c0_g2_i1	412.8	282
cold1	EOG093608R5	Complete	TRINITY_DN21222_c0_g1_i2	680.5	367
cold1	EOG093608SZ	Fragmented	TRINITY_DN2449_c0_g1_i1	374.5	198
cold1	EOG093608T4	Fragmented	TRINITY_DN16342_c0_g1_i2	386.8	232
cold1	EOG093608V7	Fragmented	TRINITY_DN19882_c1_g1_i5	452.8	232
cold1	EOG093608VJ	Missing
cold1	EOG093608WC	Complete	TRINITY_DN22580_c0_g2_i1	462.7	278
cold1	EOG093608XE	Complete	TRINITY_DN20550_c0_g1_i2	823.6	449
cold1	EOG093608XY	Complete	TRINITY_DN23069_c0_g1_i2	764.9	429
cold1	EOG093608YK	Missing
cold1	EOG093608ZW	Complete	TRINITY_DN20908_c0_g1_i3	736.1	368
cold1	EOG0936090G	Fragmented	TRINITY_DN16414_c0_g2_i1	298.9	204
cold1	EOG09360916	Duplicated	TRINITY_DN22830_c0_g3_i1	489.6	335
cold1	EOG09360916	Duplicated	TRINITY_DN24440_c0_g1_i2	449.1	280
cold1	EOG09360916	Duplicated	TRINITY_DN24440_c0_g3_i4	453.1	280
cold1	EOG0936091G	Fragmented	TRINITY_DN6592_c0_g1_i1	399.3	204
cold1	EOG0936091T	Missing
cold1	EOG0936092Y	Complete	TRINITY_DN24156_c0_g1_i1	765.3	371
cold1	EOG09360945	Complete	TRINITY_DN19536_c0_g2_i1	708.5	396
cold1	EOG0936096A	Complete	TRINITY_DN30182_c0_g1_i1	209.6	133
cold1	EOG0936096C	Duplicated	TRINITY_DN24500_c1_g1_i5	390.8	383
cold1	EOG0936096C	Duplicated	TRINITY_DN24921_c0_g1_i3	449.8	385
cold1	EOG0936097H	Complete	TRINITY_DN18234_c0_g1_i1	649.2	379
cold1	EOG0936098C	Complete	TRINITY_DN22659_c0_g1_i1	718.6	436
cold1	EOG0936098U	Fragmented	TRINITY_DN14380_c0_g1_i1	155.7	118
cold1	EOG0936099K	Complete	TRINITY_DN21748_c1_g1_i1	783.7	377
cold1	EOG0936099O	Complete	TRINITY_DN16717_c0_g1_i1	730.6	393
cold1	EOG093609BK	Missing
cold1	EOG093609C8	Missing
cold1	EOG093609D4	Fragmented	TRINITY_DN18867_c0_g2_i1	474	250
cold1	EOG093609DP	Missing
cold1	EOG093609EF	Complete	TRINITY_DN23236_c2_g1_i7	549.9	317
cold1	EOG093609G8	Complete	TRINITY_DN22863_c0_g1_i4	663.1	364
cold1	EOG093609GK	Complete	TRINITY_DN23025_c2_g6_i1	463.1	247
cold1	EOG093609GV	Complete	TRINITY_DN23998_c1_g1_i2	772.5	364
cold1	EOG093609HF	Complete	TRINITY_DN19973_c0_g1_i1	627.3	514
cold1	EOG093609HT	Missing
cold1	EOG093609I6	Missing
cold1	EOG093609I7	Complete	TRINITY_DN13145_c0_g1_i1	553.5	328
cold1	EOG093609JA	Complete	TRINITY_DN21897_c0_g1_i2	885.1	452
cold1	EOG093609KC	Missing
cold1	EOG093609LK	Missing
cold1	EOG093609MH	Complete	TRINITY_DN18654_c0_g1_i6	853.5	470
cold1	EOG093609NR	Complete	TRINITY_DN21942_c0_g1_i3	612.7	408
cold1	EOG093609NZ	Complete	TRINITY_DN20539_c0_g1_i4	672.1	380
cold1	EOG093609O4	Complete	TRINITY_DN17244_c0_g1_i1	810.7	434
cold1	EOG093609PH	Complete	TRINITY_DN20277_c0_g2_i2	355.4	324
cold1	EOG093609PI	Complete	TRINITY_DN24232_c2_g2_i7	525.2	502
cold1	EOG093609PW	Missing
cold1	EOG093609Q8	Missing
cold1	EOG093609QX	Complete	TRINITY_DN24307_c0_g1_i9	379.1	394
cold1	EOG093609R4	Missing
cold1	EOG093609SJ	Complete	TRINITY_DN20074_c0_g1_i2	619.9	376
cold1	EOG093609SU	Duplicated	TRINITY_DN16587_c0_g1_i4	781.1	410
cold1	EOG093609SU	Duplicated	TRINITY_DN22718_c0_g1_i2	686	405
cold1	EOG093609TC	Complete	TRINITY_DN20505_c2_g3_i1	591.4	343
cold1	EOG093609TH	Fragmented	TRINITY_DN16163_c0_g2_i1	293.8	215
cold1	EOG093609UI	Fragmented	TRINITY_DN34158_c0_g1_i1	280.5	199
cold1	EOG093609UJ	Complete	TRINITY_DN14968_c0_g1_i1	663.9	317
cold1	EOG093609VP	Complete	TRINITY_DN21830_c0_g1_i3	920.2	429
cold1	EOG093609VT	Complete	TRINITY_DN23018_c3_g2_i1	598.9	370
cold1	EOG093609VZ	Missing
cold1	EOG093609WJ	Complete	TRINITY_DN22761_c0_g1_i1	711.3	365
cold1	EOG093609X6	Missing
cold1	EOG093609XY	Missing
cold1	EOG093609YB	Missing
cold1	EOG093609YH	Fragmented	TRINITY_DN34787_c0_g1_i1	123.1	75
cold1	EOG093609YQ	Fragmented	TRINITY_DN20951_c1_g2_i1	512.6	290
cold1	EOG093609ZU	Complete	TRINITY_DN9376_c0_g1_i1	743.6	368
cold1	EOG09360A0R	Complete	TRINITY_DN20199_c0_g1_i1	586.6	369
cold1	EOG09360A16	Complete	TRINITY_DN20667_c3_g1_i1	505.3	266
cold1	EOG09360A2C	Complete	TRINITY_DN23587_c0_g1_i2	844.9	404
cold1	EOG09360A2I	Complete	TRINITY_DN18147_c0_g1_i5	699.7	395
cold1	EOG09360A3A	Missing
cold1	EOG09360A5W	Complete	TRINITY_DN12578_c0_g1_i1	617.2	320
cold1	EOG09360A63	Complete	TRINITY_DN17604_c0_g2_i1	452.5	298
cold1	EOG09360A69	Missing
cold1	EOG09360A72	Fragmented	TRINITY_DN22412_c1_g1_i1	589.5	301
cold1	EOG09360A77	Complete	TRINITY_DN22136_c2_g1_i6	587.5	289
cold1	EOG09360A7J	Complete	TRINITY_DN21737_c0_g1_i1	625.4	343
cold1	EOG09360A7L	Complete	TRINITY_DN15017_c0_g1_i2	629.7	383
cold1	EOG09360A7W	Complete	TRINITY_DN25013_c0_g1_i5	435.2	782
cold1	EOG09360A7X	Complete	TRINITY_DN17319_c0_g2_i2	673.1	336
cold1	EOG09360A8D	Complete	TRINITY_DN25137_c0_g1_i4	706.6	360
cold1	EOG09360A8J	Missing
cold1	EOG09360A9V	Complete	TRINITY_DN16626_c0_g1_i2	586.2	322
cold1	EOG09360AA1	Complete	TRINITY_DN21017_c0_g1_i1	607.9	313
cold1	EOG09360AAI	Missing
cold1	EOG09360AAM	Missing
cold1	EOG09360AC9	Fragmented	TRINITY_DN16044_c0_g1_i1	443.5	291
cold1	EOG09360ADB	Complete	TRINITY_DN21622_c0_g1_i2	738.1	484
cold1	EOG09360ADD	Fragmented	TRINITY_DN12712_c0_g1_i1	489.9	220
cold1	EOG09360AE6	Complete	TRINITY_DN23425_c2_g1_i5	628.7	362
cold1	EOG09360AEU	Missing
cold1	EOG09360AH1	Missing
cold1	EOG09360AI2	Complete	TRINITY_DN22533_c1_g3_i5	583.4	330
cold1	EOG09360AJ0	Fragmented	TRINITY_DN16629_c0_g3_i1	241.1	162
cold1	EOG09360AKC	Complete	TRINITY_DN23313_c2_g1_i1	398.4	204
cold1	EOG09360AKZ	Fragmented	TRINITY_DN18397_c0_g1_i2	592.9	294
cold1	EOG09360ALA	Complete	TRINITY_DN17132_c0_g1_i1	787.3	361
cold1	EOG09360ALP	Complete	TRINITY_DN20789_c1_g4_i1	754.6	386
cold1	EOG09360ALT	Complete	TRINITY_DN14304_c0_g1_i2	476	221
cold1	EOG09360AMJ	Fragmented	TRINITY_DN17617_c0_g1_i3	404.4	209
cold1	EOG09360AN8	Missing
cold1	EOG09360ANA	Fragmented	TRINITY_DN15991_c0_g1_i1	252.4	142
cold1	EOG09360ANO	Fragmented	TRINITY_DN13321_c0_g1_i1	261.3	188
cold1	EOG09360AQ0	Complete	TRINITY_DN23098_c0_g1_i1	530.6	341
cold1	EOG09360AQO	Complete	TRINITY_DN24848_c2_g1_i8	517.7	297
cold1	EOG09360ARD	Complete	TRINITY_DN17222_c0_g2_i1	495	312
cold1	EOG09360ARK	Fragmented	TRINITY_DN16589_c0_g1_i2	265.5	208
cold1	EOG09360ASH	Fragmented	TRINITY_DN19612_c1_g1_i6	347.4	212
cold1	EOG09360ATC	Fragmented	TRINITY_DN12940_c0_g1_i1	650.1	334
cold1	EOG09360AW4	Complete	TRINITY_DN18844_c0_g1_i1	746.8	341
cold1	EOG09360AW9	Fragmented	TRINITY_DN7347_c0_g1_i1	250.5	158
cold1	EOG09360AWB	Duplicated	TRINITY_DN14662_c0_g1_i1	402.4	185
cold1	EOG09360AWB	Duplicated	TRINITY_DN18015_c0_g1_i2	373.2	220
cold1	EOG09360AWI	Complete	TRINITY_DN15447_c0_g1_i1	700.9	359
cold1	EOG09360AWP	Complete	TRINITY_DN23866_c0_g2_i6	508.1	336
cold1	EOG09360AWY	Fragmented	TRINITY_DN13007_c0_g1_i1	385.5	176
cold1	EOG09360AX2	Duplicated	TRINITY_DN20840_c0_g1_i2	473	328
cold1	EOG09360AX2	Duplicated	TRINITY_DN20840_c0_g2_i4	465.7	322
cold1	EOG09360AX2	Duplicated	TRINITY_DN24604_c0_g1_i3	471.3	326
cold1	EOG09360AXR	Complete	TRINITY_DN16915_c0_g1_i1	342	184
cold1	EOG09360AYE	Missing
cold1	EOG09360B27	Complete	TRINITY_DN21482_c3_g2_i5	659.4	377
cold1	EOG09360B3J	Missing
cold1	EOG09360B3R	Complete	TRINITY_DN16836_c0_g1_i4	209.9	186
cold1	EOG09360B40	Missing
cold1	EOG09360B41	Missing
cold1	EOG09360B47	Missing
cold1	EOG09360B4E	Missing
cold1	EOG09360B4I	Fragmented	TRINITY_DN3751_c0_g1_i1	204.5	111
cold1	EOG09360B4L	Complete	TRINITY_DN20823_c1_g1_i1	680.8	373
cold1	EOG09360B4S	Complete	TRINITY_DN22106_c0_g1_i3	331.6	194
cold1	EOG09360B4Z	Missing
cold1	EOG09360B5K	Fragmented	TRINITY_DN16033_c0_g1_i1	345.8	270
cold1	EOG09360B5S	Fragmented	TRINITY_DN14367_c0_g1_i1	325	206
cold1	EOG09360B6P	Missing
cold1	EOG09360B71	Missing
cold1	EOG09360B8J	Missing
cold1	EOG09360B9U	Complete	TRINITY_DN20554_c0_g1_i1	745.3	394
cold1	EOG09360BA6	Complete	TRINITY_DN18989_c0_g1_i1	769.5	369
cold1	EOG09360BAH	Complete	TRINITY_DN20604_c0_g1_i2	611.3	392
cold1	EOG09360BAZ	Missing
cold1	EOG09360BDG	Complete	TRINITY_DN20692_c0_g1_i4	665.9	355
cold1	EOG09360BEF	Missing
cold1	EOG09360BEL	Complete	TRINITY_DN23420_c0_g1_i5	730.2	361
cold1	EOG09360BEM	Missing
cold1	EOG09360BFF	Complete	TRINITY_DN22955_c6_g2_i2	760.7	393
cold1	EOG09360BG3	Missing
cold1	EOG09360BGE	Complete	TRINITY_DN24526_c0_g3_i1	495	323
cold1	EOG09360BGG	Fragmented	TRINITY_DN10896_c0_g1_i1	268.6	159
cold1	EOG09360BGW	Complete	TRINITY_DN17113_c0_g1_i2	676.7	387
cold1	EOG09360BI5	Complete	TRINITY_DN18370_c0_g1_i3	302.2	238
cold1	EOG09360BID	Fragmented	TRINITY_DN9464_c0_g1_i1	467	228
cold1	EOG09360BIG	Complete	TRINITY_DN18861_c1_g1_i1	566.6	359
cold1	EOG09360BJ2	Complete	TRINITY_DN14756_c0_g1_i1	547.7	332
cold1	EOG09360BJO	Complete	TRINITY_DN15838_c0_g1_i2	713	434
cold1	EOG09360BKS	Complete	TRINITY_DN23406_c0_g1_i1	506.7	306
cold1	EOG09360BLH	Fragmented	TRINITY_DN21898_c2_g1_i1	196.5	149
cold1	EOG09360BM8	Missing
cold1	EOG09360BN6	Complete	TRINITY_DN24247_c0_g2_i3	754.2	395
cold1	EOG09360BNI	Missing
cold1	EOG09360BOH	Complete	TRINITY_DN19085_c0_g2_i2	488.7	271
cold1	EOG09360BPW	Complete	TRINITY_DN20465_c0_g1_i1	468.4	261
cold1	EOG09360BQM	Missing
cold1	EOG09360BQU	Complete	TRINITY_DN19255_c0_g1_i2	664.6	402
cold1	EOG09360BR4	Complete	TRINITY_DN17310_c0_g1_i3	87.2	207
cold1	EOG09360BRK	Fragmented	TRINITY_DN19342_c0_g1_i3	533.4	270
cold1	EOG09360BRS	Complete	TRINITY_DN17261_c0_g1_i2	112.1	236
cold1	EOG09360BSY	Complete	TRINITY_DN20395_c0_g3_i1	473.8	279
cold1	EOG09360BT4	Complete	TRINITY_DN22377_c0_g3_i2	697.3	402
cold1	EOG09360BTH	Missing
cold1	EOG09360BVG	Missing
cold1	EOG09360BWZ	Missing
cold1	EOG09360BY2	Missing
cold1	EOG09360BY3	Complete	TRINITY_DN20272_c0_g1_i5	525.9	408
cold1	EOG09360BYN	Fragmented	TRINITY_DN2650_c0_g2_i1	128.1	123
cold1	EOG09360BYY	Fragmented	TRINITY_DN11541_c0_g1_i1	239.3	177
cold1	EOG09360BZ0	Complete	TRINITY_DN21778_c6_g1_i7	652.4	330
cold1	EOG09360C0Z	Complete	TRINITY_DN23298_c2_g3_i1	704.9	504
cold1	EOG09360C3E	Missing
cold1	EOG09360C3K	Complete	TRINITY_DN20148_c0_g1_i2	612.5	367
cold1	EOG09360C5R	Complete	TRINITY_DN16359_c0_g1_i1	677	393
cold1	EOG09360C5Z	Fragmented	TRINITY_DN15317_c0_g2_i1	463.1	228
cold1	EOG09360C61	Complete	TRINITY_DN13736_c0_g2_i1	269.9	205
cold1	EOG09360C6T	Fragmented	TRINITY_DN4173_c0_g1_i1	315.6	211
cold1	EOG09360C7E	Complete	TRINITY_DN18417_c0_g1_i1	640.1	308
cold1	EOG09360C7N	Complete	TRINITY_DN12658_c0_g1_i1	574.6	312
cold1	EOG09360C8Y	Complete	TRINITY_DN25052_c2_g1_i1	503.1	284
cold1	EOG09360CCO	Fragmented	TRINITY_DN13443_c0_g1_i1	316.8	157
cold1	EOG09360CCQ	Complete	TRINITY_DN18438_c0_g1_i2	443.3	258
cold1	EOG09360CDH	Fragmented	TRINITY_DN32069_c0_g1_i1	205.1	97
cold1	EOG09360CEB	Missing
cold1	EOG09360CEF	Complete	TRINITY_DN17316_c0_g1_i2	616.7	323
cold1	EOG09360CFL	Complete	TRINITY_DN21824_c3_g1_i4	777.6	399
cold1	EOG09360CG1	Complete	TRINITY_DN22473_c1_g3_i1	638.7	390
cold1	EOG09360CG3	Complete	TRINITY_DN20710_c0_g1_i1	548	298
cold1	EOG09360CGS	Complete	TRINITY_DN19788_c0_g1_i4	676	366
cold1	EOG09360CH3	Complete	TRINITY_DN19088_c0_g1_i1	475.7	332
cold1	EOG09360CHA	Missing
cold1	EOG09360CI2	Complete	TRINITY_DN23822_c1_g1_i1	611.5	360
cold1	EOG09360CK0	Complete	TRINITY_DN14710_c0_g1_i1	557.3	288
cold1	EOG09360CMF	Missing
cold1	EOG09360CMK	Fragmented	TRINITY_DN15122_c0_g1_i1	199.1	133
cold1	EOG09360CMV	Complete	TRINITY_DN18728_c0_g1_i4	611.2	297
cold1	EOG09360CNG	Fragmented	TRINITY_DN13163_c0_g1_i1	337.8	198
cold1	EOG09360CNL	Complete	TRINITY_DN17181_c0_g1_i1	649.6	343
cold1	EOG09360CP3	Missing
cold1	EOG09360CPN	Complete	TRINITY_DN25025_c2_g2_i2	579.3	296
cold1	EOG09360CRR	Missing
cold1	EOG09360CTZ	Complete	TRINITY_DN19856_c0_g1_i1	397.1	499
cold1	EOG09360CVE	Complete	TRINITY_DN22646_c0_g1_i1	326	298
cold1	EOG09360CVM	Missing
cold1	EOG09360CW3	Missing
cold1	EOG09360CWE	Complete	TRINITY_DN17965_c0_g1_i1	739.4	476
cold1	EOG09360CX9	Complete	TRINITY_DN23109_c2_g1_i1	289.4	328
cold1	EOG09360CXD	Fragmented	TRINITY_DN13028_c0_g1_i1	224.2	164
cold1	EOG09360CXH	Fragmented	TRINITY_DN15896_c1_g1_i1	434.1	239
cold1	EOG09360CXL	Complete	TRINITY_DN21616_c0_g1_i1	627.9	334
cold1	EOG09360CYM	Complete	TRINITY_DN21157_c0_g1_i4	802.6	396
cold1	EOG09360CYS	Complete	TRINITY_DN22456_c0_g1_i1	668.8	313
cold1	EOG09360D01	Complete	TRINITY_DN21691_c0_g1_i2	560.5	332
cold1	EOG09360D08	Complete	TRINITY_DN25251_c0_g1_i2	559.4	331
cold1	EOG09360D0R	Missing
cold1	EOG09360D2F	Complete	TRINITY_DN22779_c0_g1_i2	462.2	281
cold1	EOG09360D2X	Fragmented	TRINITY_DN20841_c0_g1_i2	231.1	168
cold1	EOG09360D36	Complete	TRINITY_DN21353_c0_g2_i2	610.7	296
cold1	EOG09360D3T	Missing
cold1	EOG09360D41	Missing
cold1	EOG09360D4T	Complete	TRINITY_DN19959_c0_g1_i2	590.9	309
cold1	EOG09360D4X	Missing
cold1	EOG09360D63	Fragmented	TRINITY_DN30080_c0_g1_i1	253.6	149
cold1	EOG09360D64	Complete	TRINITY_DN24737_c0_g2_i5	561.7	373
cold1	EOG09360D6G	Fragmented	TRINITY_DN24110_c1_g2_i1	482.5	234
cold1	EOG09360D6K	Missing
cold1	EOG09360D7I	Missing
cold1	EOG09360D7K	Complete	TRINITY_DN23072_c0_g1_i1	586.4	346
cold1	EOG09360D8B	Complete	TRINITY_DN21792_c5_g1_i4	416	211
cold1	EOG09360D8C	Complete	TRINITY_DN25189_c0_g3_i1	720.3	360
cold1	EOG09360D9L	Complete	TRINITY_DN14601_c0_g2_i1	267.1	232
cold1	EOG09360D9T	Complete	TRINITY_DN23785_c0_g1_i1	612.9	320
cold1	EOG09360DBC	Missing
cold1	EOG09360DBO	Missing
cold1	EOG09360DBZ	Complete	TRINITY_DN23003_c0_g1_i4	524.1	320
cold1	EOG09360DCC	Complete	TRINITY_DN22720_c0_g4_i3	577.7	297
cold1	EOG09360DCI	Complete	TRINITY_DN19926_c0_g1_i2	430.5	243
cold1	EOG09360DCR	Complete	TRINITY_DN23373_c0_g2_i2	567.4	367
cold1	EOG09360DD0	Duplicated	TRINITY_DN24295_c2_g1_i5	496.3	307
cold1	EOG09360DD0	Duplicated	TRINITY_DN24295_c2_g3_i1	490.5	299
cold1	EOG09360DDG	Missing
cold1	EOG09360DE6	Complete	TRINITY_DN18205_c0_g1_i1	642.7	321
cold1	EOG09360DFB	Complete	TRINITY_DN22268_c0_g1_i2	583.1	319
cold1	EOG09360DFK	Complete	TRINITY_DN24345_c0_g3_i1	658.3	383
cold1	EOG09360DFS	Fragmented	TRINITY_DN15550_c0_g2_i1	484.9	218
cold1	EOG09360DFZ	Missing
cold1	EOG09360DG2	Missing
cold1	EOG09360DH0	Complete	TRINITY_DN17102_c0_g1_i2	764.7	392
cold1	EOG09360DHF	Fragmented	TRINITY_DN24033_c2_g1_i1	449.1	249
cold1	EOG09360DI3	Fragmented	TRINITY_DN18164_c0_g1_i1	302.2	170
cold1	EOG09360DI6	Missing
cold1	EOG09360DII	Complete	TRINITY_DN17725_c0_g1_i3	379.4	373
cold1	EOG09360DJL	Fragmented	TRINITY_DN17666_c0_g2_i2	345.6	202
cold1	EOG09360DJM	Complete	TRINITY_DN24863_c1_g5_i1	606.4	312
cold1	EOG09360DJS	Complete	TRINITY_DN14346_c0_g1_i1	346.5	226
cold1	EOG09360DKG	Missing
cold1	EOG09360DKW	Duplicated	TRINITY_DN20143_c0_g2_i2	228.9	329
cold1	EOG09360DKW	Duplicated	TRINITY_DN22697_c0_g2_i1	245.3	336
cold1	EOG09360DLF	Complete	TRINITY_DN14312_c0_g1_i1	550.1	318
cold1	EOG09360DLX	Missing
cold1	EOG09360DM6	Fragmented	TRINITY_DN15413_c0_g2_i1	386.2	194
cold1	EOG09360DMR	Missing
cold1	EOG09360DNG	Duplicated	TRINITY_DN16021_c0_g1_i1	342	286
cold1	EOG09360DNG	Duplicated	TRINITY_DN29790_c0_g1_i1	361.4	285
cold1	EOG09360DP5	Complete	TRINITY_DN17721_c0_g2_i3	473.2	317
cold1	EOG09360DQD	Missing
cold1	EOG09360DQK	Complete	TRINITY_DN22877_c0_g1_i3	624.2	348
cold1	EOG09360DR9	Fragmented	TRINITY_DN16183_c0_g1_i1	438.2	272
cold1	EOG09360DRR	Complete	TRINITY_DN16677_c0_g1_i1	541.6	288
cold1	EOG09360DTF	Missing
cold1	EOG09360DUR	Complete	TRINITY_DN22688_c0_g1_i2	496.9	331
cold1	EOG09360DV4	Complete	TRINITY_DN24374_c0_g2_i2	538.1	319
cold1	EOG09360DV6	Fragmented	TRINITY_DN18805_c0_g1_i2	300.4	179
cold1	EOG09360DV8	Complete	TRINITY_DN21633_c0_g2_i2	594.5	400
cold1	EOG09360DV9	Missing
cold1	EOG09360DVA	Complete	TRINITY_DN21443_c0_g1_i4	146.5	261
cold1	EOG09360DVB	Complete	TRINITY_DN22227_c0_g2_i2	592.3	372
cold1	EOG09360DVY	Complete	TRINITY_DN18364_c0_g1_i1	587.2	291
cold1	EOG09360DW4	Complete	TRINITY_DN20455_c0_g1_i3	649.4	391
cold1	EOG09360DWB	Fragmented	TRINITY_DN19502_c0_g1_i1	212	108
cold1	EOG09360DWT	Fragmented	TRINITY_DN19249_c0_g1_i1	478.8	257
cold1	EOG09360DX3	Complete	TRINITY_DN18232_c0_g1_i1	688.8	329
cold1	EOG09360DZZ	Complete	TRINITY_DN23413_c1_g1_i2	652	307
cold1	EOG09360E00	Complete	TRINITY_DN23221_c0_g1_i1	490.8	269
cold1	EOG09360E12	Missing
cold1	EOG09360E3A	Complete	TRINITY_DN16583_c0_g1_i1	372.8	274
cold1	EOG09360E4D	Complete	TRINITY_DN16871_c0_g1_i1	521.3	271
cold1	EOG09360E5A	Duplicated	TRINITY_DN17893_c0_g1_i1	309.2	281
cold1	EOG09360E5A	Duplicated	TRINITY_DN18116_c0_g1_i1	324.5	260
cold1	EOG09360E7L	Missing
cold1	EOG09360E9S	Complete	TRINITY_DN13857_c0_g1_i1	234.8	152
cold1	EOG09360EB9	Missing
cold1	EOG09360EBH	Complete	TRINITY_DN24470_c0_g1_i1	579.6	285
cold1	EOG09360EE5	Complete	TRINITY_DN23567_c0_g1_i1	612.9	300
cold1	EOG09360EEW	Complete	TRINITY_DN17422_c0_g1_i1	706.8	331
cold1	EOG09360EFD	Fragmented	TRINITY_DN14758_c0_g2_i1	388.7	188
cold1	EOG09360EFH	Complete	TRINITY_DN15010_c0_g2_i1	352.9	186
cold1	EOG09360EG7	Missing
cold1	EOG09360EIH	Complete	TRINITY_DN15208_c0_g1_i1	471.8	258
cold1	EOG09360EKU	Complete	TRINITY_DN20155_c0_g1_i1	434.1	289
cold1	EOG09360EL1	Fragmented	TRINITY_DN4997_c0_g2_i1	277	152
cold1	EOG09360ELM	Missing
cold1	EOG09360EM9	Complete	TRINITY_DN21970_c4_g5_i1	532.4	285
cold1	EOG09360EMI	Complete	TRINITY_DN18917_c0_g1_i1	701.5	308
cold1	EOG09360EMJ	Fragmented	TRINITY_DN23674_c0_g3_i1	121.2	82
cold1	EOG09360EMK	Complete	TRINITY_DN20156_c0_g1_i2	475.3	283
cold1	EOG09360EP0	Fragmented	TRINITY_DN16642_c0_g1_i1	284.9	238
cold1	EOG09360EPY	Missing
cold1	EOG09360ES7	Fragmented	TRINITY_DN19116_c0_g1_i9	210.4	156
cold1	EOG09360ESZ	Complete	TRINITY_DN19919_c0_g1_i2	631.2	369
cold1	EOG09360ETX	Complete	TRINITY_DN18324_c0_g1_i3	576	303
cold1	EOG09360EUJ	Fragmented	TRINITY_DN15244_c0_g1_i2	377.5	186
cold1	EOG09360EUK	Complete	TRINITY_DN21595_c0_g3_i1	619.4	356
cold1	EOG09360EUN	Complete	TRINITY_DN11461_c0_g1_i1	273.3	182
cold1	EOG09360EV2	Complete	TRINITY_DN20507_c0_g1_i1	148.4	282
cold1	EOG09360EW1	Fragmented	TRINITY_DN32197_c0_g1_i1	148.4	77
cold1	EOG09360EWV	Fragmented	TRINITY_DN16160_c0_g1_i1	395.6	271
cold1	EOG09360EX7	Fragmented	TRINITY_DN12324_c0_g1_i1	311.8	147
cold1	EOG09360EYE	Complete	TRINITY_DN18286_c0_g1_i1	511.1	264
cold1	EOG09360EYO	Complete	TRINITY_DN19404_c0_g1_i3	541	274
cold1	EOG09360F0Y	Complete	TRINITY_DN21857_c0_g1_i1	574.3	273
cold1	EOG09360F1B	Complete	TRINITY_DN22386_c0_g1_i3	463.2	315
cold1	EOG09360F1R	Complete	TRINITY_DN18350_c0_g1_i2	300.2	216
cold1	EOG09360F40	Complete	TRINITY_DN13251_c0_g1_i1	511.3	301
cold1	EOG09360F4O	Missing
cold1	EOG09360F53	Complete	TRINITY_DN24534_c0_g1_i5	595.4	363
cold1	EOG09360F56	Fragmented	TRINITY_DN27853_c0_g1_i1	244.4	122
cold1	EOG09360F69	Fragmented	TRINITY_DN15094_c0_g1_i1	216.6	158
cold1	EOG09360F6U	Duplicated	TRINITY_DN21537_c0_g1_i1	501.1	254
cold1	EOG09360F6U	Duplicated	TRINITY_DN21537_c0_g5_i1	557	290
cold1	EOG09360F71	Fragmented	TRINITY_DN22218_c0_g2_i1	231.5	138
cold1	EOG09360F83	Complete	TRINITY_DN13627_c0_g1_i1	392.9	250
cold1	EOG09360F8D	Fragmented	TRINITY_DN17336_c0_g1_i2	259.8	178
cold1	EOG09360F8I	Complete	TRINITY_DN10518_c0_g1_i1	110.5	204
cold1	EOG09360F8Q	Missing
cold1	EOG09360FB1	Complete	TRINITY_DN23695_c0_g1_i4	553.9	362
cold1	EOG09360FB7	Complete	TRINITY_DN16482_c0_g1_i1	583.1	310
cold1	EOG09360FBI	Complete	TRINITY_DN14773_c0_g1_i4	336.5	199
cold1	EOG09360FCX	Complete	TRINITY_DN21418_c1_g1_i1	612.4	288
cold1	EOG09360FDV	Complete	TRINITY_DN23506_c1_g1_i1	461.1	287
cold1	EOG09360FE1	Complete	TRINITY_DN20128_c0_g1_i1	467	257
cold1	EOG09360FIH	Complete	TRINITY_DN22274_c0_g3_i1	666.8	340
cold1	EOG09360FIO	Complete	TRINITY_DN28197_c0_g1_i1	643.8	303
cold1	EOG09360FJP	Complete	TRINITY_DN23949_c0_g3_i2	391.5	412
cold1	EOG09360FJQ	Complete	TRINITY_DN20340_c0_g1_i2	629.3	297
cold1	EOG09360FJY	Fragmented	TRINITY_DN20476_c1_g1_i2	295.6	163
cold1	EOG09360FKR	Complete	TRINITY_DN15454_c0_g1_i1	502.5	296
cold1	EOG09360FLC	Complete	TRINITY_DN20153_c6_g1_i1	313.7	176
cold1	EOG09360FM4	Complete	TRINITY_DN22415_c5_g2_i2	318.7	326
cold1	EOG09360FML	Complete	TRINITY_DN13568_c0_g1_i1	508.2	259
cold1	EOG09360FN1	Complete	TRINITY_DN17163_c0_g1_i1	549.5	279
cold1	EOG09360FOF	Complete	TRINITY_DN24183_c0_g1_i8	252	418
cold1	EOG09360FQU	Complete	TRINITY_DN18707_c0_g1_i4	542	331
cold1	EOG09360FR1	Complete	TRINITY_DN9536_c0_g1_i1	355.8	204
cold1	EOG09360FRJ	Complete	TRINITY_DN21281_c0_g2_i1	433.1	229
cold1	EOG09360FU3	Complete	TRINITY_DN22158_c1_g1_i1	458.3	279
cold1	EOG09360FUF	Complete	TRINITY_DN24425_c1_g1_i2	442.4	306
cold1	EOG09360FUV	Complete	TRINITY_DN19112_c0_g1_i2	451.4	257
cold1	EOG09360FVA	Complete	TRINITY_DN17984_c0_g1_i1	570.6	293
cold1	EOG09360FVB	Complete	TRINITY_DN24389_c0_g1_i2	434.8	299
cold1	EOG09360FVD	Complete	TRINITY_DN20838_c0_g1_i1	425.4	241
cold1	EOG09360FVP	Complete	TRINITY_DN22023_c3_g1_i2	487.9	272
cold1	EOG09360FWB	Fragmented	TRINITY_DN16463_c0_g1_i1	248.3	133
cold1	EOG09360FWE	Complete	TRINITY_DN21385_c0_g1_i4	572.5	278
cold1	EOG09360G0D	Fragmented	TRINITY_DN24312_c7_g1_i2	562.4	267
cold1	EOG09360G0I	Complete	TRINITY_DN24126_c0_g2_i3	448	279
cold1	EOG09360G0X	Complete	TRINITY_DN22683_c0_g1_i11	354.2	252
cold1	EOG09360G1W	Complete	TRINITY_DN21725_c0_g1_i1	521.7	263
cold1	EOG09360G2E	Missing
cold1	EOG09360G30	Complete	TRINITY_DN17151_c0_g1_i1	600.3	294
cold1	EOG09360G3S	Fragmented	TRINITY_DN14275_c0_g1_i3	215.6	133
cold1	EOG09360G42	Complete	TRINITY_DN16980_c0_g1_i2	521.7	265
cold1	EOG09360G43	Complete	TRINITY_DN22483_c0_g1_i3	437.3	241
cold1	EOG09360G4Y	Missing
cold1	EOG09360G5B	Fragmented	TRINITY_DN13829_c0_g1_i1	378.4	198
cold1	EOG09360G5I	Complete	TRINITY_DN23401_c0_g1_i4	377.8	262
cold1	EOG09360G65	Complete	TRINITY_DN22198_c0_g2_i3	612.7	366
cold1	EOG09360G6G	Complete	TRINITY_DN24288_c1_g2_i2	488.9	288
cold1	EOG09360G7Q	Complete	TRINITY_DN20193_c5_g1_i2	338.9	229
cold1	EOG09360G91	Fragmented	TRINITY_DN14881_c0_g1_i1	325.9	321
cold1	EOG09360G99	Missing
cold1	EOG09360GA9	Complete	TRINITY_DN23623_c1_g1_i1	432.1	261
cold1	EOG09360GB9	Missing
cold1	EOG09360GBZ	Fragmented	TRINITY_DN14757_c0_g1_i2	232.7	158
cold1	EOG09360GC2	Complete	TRINITY_DN22423_c0_g1_i4	556.5	337
cold1	EOG09360GC7	Missing
cold1	EOG09360GCH	Complete	TRINITY_DN23006_c1_g1_i2	527.1	259
cold1	EOG09360GEM	Complete	TRINITY_DN14385_c0_g1_i1	492.4	265
cold1	EOG09360GF5	Complete	TRINITY_DN16671_c0_g1_i1	437.3	274
cold1	EOG09360GFD	Complete	TRINITY_DN18606_c0_g1_i5	459.2	275
cold1	EOG09360GFV	Complete	TRINITY_DN17011_c0_g1_i1	374.1	249
cold1	EOG09360GHT	Complete	TRINITY_DN20547_c1_g1_i1	370.1	202
cold1	EOG09360GK5	Complete	TRINITY_DN17176_c0_g1_i2	508.5	275
cold1	EOG09360GKN	Complete	TRINITY_DN16164_c0_g1_i1	264.1	230
cold1	EOG09360GKU	Missing
cold1	EOG09360GMF	Complete	TRINITY_DN17787_c0_g2_i2	385.8	220
cold1	EOG09360GMQ	Complete	TRINITY_DN12555_c0_g1_i1	427.5	254
cold1	EOG09360GMU	Complete	TRINITY_DN21367_c0_g1_i2	391.4	285
cold1	EOG09360GN9	Complete	TRINITY_DN19601_c0_g1_i1	463.5	247
cold1	EOG09360GOA	Complete	TRINITY_DN24267_c1_g1_i5	250.8	259
cold1	EOG09360GOP	Complete	TRINITY_DN18580_c0_g1_i2	509.9	382
cold1	EOG09360GQJ	Complete	TRINITY_DN22820_c1_g1_i2	325.2	313
cold1	EOG09360GQN	Complete	TRINITY_DN22939_c0_g1_i9	518.3	286
cold1	EOG09360GQQ	Complete	TRINITY_DN15528_c0_g1_i1	365.5	277
cold1	EOG09360GRH	Missing
cold1	EOG09360GS5	Missing
cold1	EOG09360GTG	Fragmented	TRINITY_DN19281_c0_g1_i1	545.5	259
cold1	EOG09360GU0	Missing
cold1	EOG09360GU6	Complete	TRINITY_DN14687_c0_g1_i1	239	227
cold1	EOG09360GUO	Missing
cold1	EOG09360GUZ	Complete	TRINITY_DN21976_c0_g1_i1	419.7	265
cold1	EOG09360GVP	Complete	TRINITY_DN18544_c0_g1_i2	469.6	236
cold1	EOG09360GVY	Fragmented	TRINITY_DN14642_c0_g1_i1	257.9	142
cold1	EOG09360GWA	Complete	TRINITY_DN18971_c0_g1_i3	511.3	281
cold1	EOG09360GXC	Complete	TRINITY_DN17750_c0_g1_i1	348	258
cold1	EOG09360GXD	Fragmented	TRINITY_DN19826_c0_g1_i5	391.1	210
cold1	EOG09360GXJ	Complete	TRINITY_DN21894_c0_g3_i2	395.1	241
cold1	EOG09360GXL	Complete	TRINITY_DN22847_c3_g1_i1	481.1	288
cold1	EOG09360GXV	Complete	TRINITY_DN19981_c0_g2_i1	574.4	289
cold1	EOG09360GYO	Fragmented	TRINITY_DN16764_c0_g1_i3	312.8	143
cold1	EOG09360GZ2	Missing
cold1	EOG09360GZA	Complete	TRINITY_DN21387_c0_g1_i1	341.8	211
cold1	EOG09360GZB	Complete	TRINITY_DN18619_c0_g1_i2	525.6	278
cold1	EOG09360GZJ	Complete	TRINITY_DN23155_c0_g1_i5	680.8	410
cold1	EOG09360H0G	Missing
cold1	EOG09360H49	Duplicated	TRINITY_DN21826_c2_g1_i2	385.5	205
cold1	EOG09360H49	Duplicated	TRINITY_DN21826_c2_g2_i2	372	199
cold1	EOG09360H4K	Fragmented	TRINITY_DN12566_c0_g1_i1	158.7	105
cold1	EOG09360H4M	Missing
cold1	EOG09360H4R	Complete	TRINITY_DN18602_c0_g1_i1	517.5	246
cold1	EOG09360H66	Complete	TRINITY_DN19994_c0_g1_i3	355.1	228
cold1	EOG09360H7R	Fragmented	TRINITY_DN19600_c0_g1_i2	378.2	198
cold1	EOG09360H7T	Fragmented	TRINITY_DN17313_c0_g2_i1	277.7	149
cold1	EOG09360H9R	Complete	TRINITY_DN24319_c0_g2_i1	356.5	241
cold1	EOG09360HAG	Fragmented	TRINITY_DN14014_c0_g1_i1	201.5	98
cold1	EOG09360HAP	Fragmented	TRINITY_DN19638_c0_g1_i1	509.3	264
cold1	EOG09360HBC	Missing
cold1	EOG09360HC5	Complete	TRINITY_DN16875_c0_g1_i1	334.2	243
cold1	EOG09360HCK	Missing
cold1	EOG09360HD9	Complete	TRINITY_DN21784_c1_g1_i4	418.7	217
cold1	EOG09360HE3	Complete	TRINITY_DN20157_c0_g1_i1	387.6	211
cold1	EOG09360HGB	Complete	TRINITY_DN13042_c0_g2_i1	419.4	268
cold1	EOG09360HGJ	Complete	TRINITY_DN19100_c0_g1_i2	555.7	284
cold1	EOG09360HGT	Missing
cold1	EOG09360HGV	Complete	TRINITY_DN18922_c0_g1_i1	344.6	226
cold1	EOG09360HI2	Complete	TRINITY_DN21918_c0_g3_i1	240	227
cold1	EOG09360HIJ	Complete	TRINITY_DN14342_c0_g2_i2	495	286
cold1	EOG09360HK0	Missing
cold1	EOG09360HKF	Complete	TRINITY_DN17739_c0_g1_i1	558.2	289
cold1	EOG09360HKW	Complete	TRINITY_DN19416_c0_g1_i6	382.3	242
cold1	EOG09360HLN	Complete	TRINITY_DN19199_c0_g1_i1	429.9	244
cold1	EOG09360HMJ	Complete	TRINITY_DN18998_c0_g1_i1	435.9	230
cold1	EOG09360HN7	Complete	TRINITY_DN23363_c0_g2_i3	421.8	236
cold1	EOG09360HO3	Missing
cold1	EOG09360HOF	Complete	TRINITY_DN21535_c0_g4_i4	453.5	272
cold1	EOG09360HOV	Duplicated	TRINITY_DN18647_c0_g1_i1	431.8	245
cold1	EOG09360HOV	Duplicated	TRINITY_DN18647_c0_g2_i1	422	245
cold1	EOG09360HPN	Fragmented	TRINITY_DN13183_c0_g1_i1	219.1	125
cold1	EOG09360HPQ	Complete	TRINITY_DN24419_c0_g6_i1	527.8	258
cold1	EOG09360HQF	Fragmented	TRINITY_DN23924_c0_g1_i2	344	171
cold1	EOG09360HQO	Missing
cold1	EOG09360HQQ	Complete	TRINITY_DN18801_c0_g1_i2	250	184
cold1	EOG09360HR1	Complete	TRINITY_DN18563_c0_g1_i3	516.5	263
cold1	EOG09360HR3	Missing
cold1	EOG09360HRI	Complete	TRINITY_DN19991_c1_g3_i2	580	275
cold1	EOG09360HSL	Complete	TRINITY_DN14133_c0_g1_i1	514.8	281
cold1	EOG09360HTY	Complete	TRINITY_DN21565_c3_g2_i2	240	152
cold1	EOG09360HUX	Missing
cold1	EOG09360HX1	Complete	TRINITY_DN19309_c0_g1_i1	184.2	173
cold1	EOG09360HY3	Complete	TRINITY_DN15128_c0_g1_i1	349.4	211
cold1	EOG09360HZF	Missing
cold1	EOG09360I07	Complete	TRINITY_DN18376_c0_g1_i1	485.1	279
cold1	EOG09360I0L	Complete	TRINITY_DN24993_c1_g3_i7	475.2	347
cold1	EOG09360I0P	Complete	TRINITY_DN13994_c0_g1_i4	455.9	276
cold1	EOG09360I13	Complete	TRINITY_DN16056_c0_g1_i1	367.2	208
cold1	EOG09360I30	Complete	TRINITY_DN19141_c0_g1_i6	450.6	223
cold1	EOG09360I49	Complete	TRINITY_DN16831_c0_g1_i1	359.5	198
cold1	EOG09360I4I	Complete	TRINITY_DN16894_c0_g1_i1	309.3	201
cold1	EOG09360I4M	Complete	TRINITY_DN23001_c0_g1_i5	314.1	236
cold1	EOG09360I5A	Complete	TRINITY_DN19625_c0_g1_i1	435.2	280
cold1	EOG09360I5J	Complete	TRINITY_DN18259_c0_g1_i2	421.2	249
cold1	EOG09360I5U	Complete	TRINITY_DN4675_c0_g1_i1	493.1	232
cold1	EOG09360I5Z	Duplicated	TRINITY_DN20549_c2_g2_i1	539.2	294
cold1	EOG09360I5Z	Duplicated	TRINITY_DN20549_c2_g3_i1	548.7	294
cold1	EOG09360I8Y	Fragmented	TRINITY_DN20671_c0_g1_i2	414.3	260
cold1	EOG09360IAQ	Complete	TRINITY_DN21769_c0_g1_i2	513.5	259
cold1	EOG09360IBH	Missing
cold1	EOG09360IBU	Complete	TRINITY_DN19817_c0_g1_i1	482.1	246
cold1	EOG09360IC1	Fragmented	TRINITY_DN13859_c0_g1_i1	406	253
cold1	EOG09360ICO	Complete	TRINITY_DN17563_c0_g1_i2	464.2	241
cold1	EOG09360ID9	Complete	TRINITY_DN18351_c0_g1_i1	189.7	201
cold1	EOG09360IE8	Missing
cold1	EOG09360IEH	Complete	TRINITY_DN19482_c0_g1_i2	314.8	207
cold1	EOG09360IEI	Duplicated	TRINITY_DN21333_c1_g1_i7	458.9	262
cold1	EOG09360IEI	Duplicated	TRINITY_DN21333_c1_g2_i1	468	262
cold1	EOG09360IFT	Complete	TRINITY_DN20020_c0_g1_i1	252.5	190
cold1	EOG09360IGG	Fragmented	TRINITY_DN9910_c0_g1_i1	161.4	108
cold1	EOG09360IGN	Fragmented	TRINITY_DN15366_c0_g1_i7	296.7	166
cold1	EOG09360IHY	Complete	TRINITY_DN18981_c0_g1_i2	541.1	296
cold1	EOG09360IIY	Missing
cold1	EOG09360IJG	Complete	TRINITY_DN23251_c0_g1_i4	431.6	285
cold1	EOG09360IKP	Missing
cold1	EOG09360ILO	Complete	TRINITY_DN19185_c0_g1_i1	351.3	210
cold1	EOG09360IML	Complete	TRINITY_DN21641_c0_g1_i6	331.7	236
cold1	EOG09360ING	Fragmented	TRINITY_DN20445_c0_g1_i1	439.6	254
cold1	EOG09360INV	Complete	TRINITY_DN19485_c0_g1_i2	165.6	105
cold1	EOG09360IP2	Missing
cold1	EOG09360IPD	Complete	TRINITY_DN18941_c0_g1_i1	534.8	303
cold1	EOG09360IPS	Missing
cold1	EOG09360IPZ	Complete	TRINITY_DN15770_c0_g1_i2	368.2	293
cold1	EOG09360IQC	Duplicated	TRINITY_DN21430_c0_g1_i1	439.4	240
cold1	EOG09360IQC	Duplicated	TRINITY_DN21430_c0_g2_i1	438.4	239
cold1	EOG09360IQI	Fragmented	TRINITY_DN5020_c0_g1_i1	391.3	214
cold1	EOG09360IQM	Missing
cold1	EOG09360IRW	Complete	TRINITY_DN15878_c0_g1_i1	897.4	449
cold1	EOG09360IS4	Fragmented	TRINITY_DN15026_c0_g3_i1	177.4	112
cold1	EOG09360ISB	Complete	TRINITY_DN15137_c0_g1_i2	307.3	190
cold1	EOG09360ISN	Complete	TRINITY_DN13928_c0_g2_i1	237.8	146
cold1	EOG09360IT9	Complete	TRINITY_DN17637_c0_g2_i1	389.4	214
cold1	EOG09360ITN	Complete	TRINITY_DN20674_c0_g2_i2	403.7	228
cold1	EOG09360IUA	Fragmented	TRINITY_DN29724_c0_g1_i1	249.3	138
cold1	EOG09360IUB	Complete	TRINITY_DN12570_c0_g1_i1	381.6	194
cold1	EOG09360IV8	Complete	TRINITY_DN21773_c10_g1_i2	349.3	192
cold1	EOG09360IW8	Complete	TRINITY_DN21454_c0_g1_i1	307.4	310
cold1	EOG09360IWC	Complete	TRINITY_DN24767_c0_g1_i1	370.9	196
cold1	EOG09360IZ9	Missing
cold1	EOG09360IZH	Complete	TRINITY_DN23062_c0_g1_i2	463.9	255
cold1	EOG09360J00	Duplicated	TRINITY_DN21492_c0_g1_i4	195.8	255
cold1	EOG09360J00	Duplicated	TRINITY_DN21492_c1_g1_i1	200.8	255
cold1	EOG09360J0A	Fragmented	TRINITY_DN33572_c0_g1_i1	331.4	179
cold1	EOG09360J11	Fragmented	TRINITY_DN14705_c0_g1_i2	359.3	207
cold1	EOG09360J1D	Complete	TRINITY_DN17115_c0_g1_i1	391.2	221
cold1	EOG09360J1Z	Complete	TRINITY_DN20382_c1_g1_i1	423.9	281
cold1	EOG09360J2V	Complete	TRINITY_DN17376_c0_g1_i1	518.4	321
cold1	EOG09360J39	Complete	TRINITY_DN16971_c0_g1_i7	361.2	278
cold1	EOG09360J3N	Complete	TRINITY_DN18188_c0_g1_i4	197.1	138
cold1	EOG09360J46	Complete	TRINITY_DN16697_c0_g1_i1	589.1	315
cold1	EOG09360J5A	Complete	TRINITY_DN16461_c0_g1_i1	332.9	185
cold1	EOG09360J5K	Complete	TRINITY_DN18476_c0_g1_i1	461.2	239
cold1	EOG09360J79	Missing
cold1	EOG09360J7A	Fragmented	TRINITY_DN24592_c0_g1_i11	287.7	160
cold1	EOG09360J7M	Missing
cold1	EOG09360J7T	Complete	TRINITY_DN15593_c0_g1_i1	321.9	189
cold1	EOG09360J9G	Complete	TRINITY_DN17566_c0_g2_i1	209.6	294
cold1	EOG09360JAG	Fragmented	TRINITY_DN8927_c0_g1_i1	156.1	92
cold1	EOG09360JE0	Complete	TRINITY_DN18630_c0_g1_i1	382	208
cold1	EOG09360JFE	Complete	TRINITY_DN16187_c0_g1_i1	495.1	255
cold1	EOG09360JFI	Fragmented	TRINITY_DN16289_c0_g1_i2	279.4	147
cold1	EOG09360JFS	Missing
cold1	EOG09360JGG	Complete	TRINITY_DN22681_c8_g2_i2	467.9	240
cold1	EOG09360JHI	Complete	TRINITY_DN17875_c0_g1_i1	464.3	238
cold1	EOG09360JI8	Complete	TRINITY_DN16713_c0_g1_i1	556.9	291
cold1	EOG09360JIY	Complete	TRINITY_DN21465_c6_g1_i10	166.6	234
cold1	EOG09360JL5	Complete	TRINITY_DN25064_c4_g1_i6	371.1	285
cold1	EOG09360JLO	Missing
cold1	EOG09360JLQ	Missing
cold1	EOG09360JMJ	Complete	TRINITY_DN19659_c0_g1_i8	222.6	229
cold1	EOG09360JO0	Complete	TRINITY_DN22474_c0_g1_i1	484.3	352
cold1	EOG09360JO1	Duplicated	TRINITY_DN23959_c0_g2_i4	303.4	259
cold1	EOG09360JO1	Duplicated	TRINITY_DN23959_c0_g2_i4	354.2	316
cold1	EOG09360JOE	Fragmented	TRINITY_DN18665_c0_g1_i4	301.8	185
cold1	EOG09360JRA	Complete	TRINITY_DN19176_c0_g1_i2	399.4	200
cold1	EOG09360JSH	Complete	TRINITY_DN11002_c0_g1_i1	539.6	276
cold1	EOG09360JU9	Complete	TRINITY_DN22654_c1_g1_i8	442.2	220
cold1	EOG09360JUS	Complete	TRINITY_DN18066_c0_g1_i1	323.2	198
cold1	EOG09360JVS	Missing
cold1	EOG09360JVX	Complete	TRINITY_DN2020_c0_g1_i1	222	133
cold1	EOG09360JWQ	Complete	TRINITY_DN18179_c1_g1_i4	436.6	221
cold1	EOG09360JWS	Complete	TRINITY_DN16604_c0_g1_i2	421.4	236
cold1	EOG09360JWT	Missing
cold1	EOG09360JWZ	Complete	TRINITY_DN20310_c0_g1_i3	366.3	196
cold1	EOG09360JXC	Missing
cold1	EOG09360K0E	Complete	TRINITY_DN16498_c0_g1_i1	500.5	297
cold1	EOG09360K1H	Complete	TRINITY_DN17632_c0_g1_i1	263	160
cold1	EOG09360K1I	Complete	TRINITY_DN19830_c0_g1_i1	281.8	274
cold1	EOG09360K2H	Complete	TRINITY_DN22259_c6_g2_i2	411	222
cold1	EOG09360K2J	Complete	TRINITY_DN19026_c0_g1_i1	355.1	213
cold1	EOG09360K2Q	Complete	TRINITY_DN17040_c0_g1_i3	454.2	259
cold1	EOG09360K2V	Fragmented	TRINITY_DN162_c0_g2_i1	307.4	161
cold1	EOG09360K47	Complete	TRINITY_DN21011_c0_g1_i1	481.1	271
cold1	EOG09360K4S	Complete	TRINITY_DN20317_c0_g1_i5	416.1	227
cold1	EOG09360K5X	Complete	TRINITY_DN21238_c0_g1_i1	486.2	216
cold1	EOG09360K5Y	Complete	TRINITY_DN23342_c0_g1_i1	383.8	216
cold1	EOG09360K6Z	Missing
cold1	EOG09360K7R	Complete	TRINITY_DN22778_c0_g1_i3	365.2	211
cold1	EOG09360K87	Complete	TRINITY_DN20654_c0_g1_i2	418.6	240
cold1	EOG09360K8B	Missing
cold1	EOG09360K8L	Complete	TRINITY_DN23797_c2_g1_i1	361.5	175
cold1	EOG09360K9G	Fragmented	TRINITY_DN23042_c0_g1_i1	197.4	124
cold1	EOG09360KAB	Complete	TRINITY_DN20944_c0_g2_i4	328.4	187
cold1	EOG09360KB8	Missing
cold1	EOG09360KBD	Missing
cold1	EOG09360KBS	Complete	TRINITY_DN22312_c4_g4_i2	296.3	175
cold1	EOG09360KCW	Complete	TRINITY_DN21130_c0_g1_i1	374.2	276
cold1	EOG09360KEM	Complete	TRINITY_DN18426_c0_g1_i2	193.6	207
cold1	EOG09360KES	Fragmented	TRINITY_DN21761_c3_g1_i5	200.2	120
cold1	EOG09360KF8	Missing
cold1	EOG09360KFU	Missing
cold1	EOG09360KG8	Complete	TRINITY_DN19055_c0_g2_i1	436.9	243
cold1	EOG09360KGN	Complete	TRINITY_DN18705_c0_g1_i2	533.4	257
cold1	EOG09360KH1	Missing
cold1	EOG09360KHE	Complete	TRINITY_DN2959_c0_g1_i1	448	231
cold1	EOG09360KJA	Missing
cold1	EOG09360KKY	Complete	TRINITY_DN22312_c4_g1_i3	333	200
cold1	EOG09360KLG	Complete	TRINITY_DN25037_c1_g3_i1	347	185
cold1	EOG09360KLO	Missing
cold1	EOG09360KMC	Complete	TRINITY_DN24298_c0_g3_i3	445.7	238
cold1	EOG09360KOT	Complete	TRINITY_DN14810_c0_g1_i1	364	193
cold1	EOG09360KOU	Complete	TRINITY_DN24990_c1_g1_i1	366.8	197
cold1	EOG09360KOY	Complete	TRINITY_DN13884_c0_g1_i1	378.7	210
cold1	EOG09360KPV	Complete	TRINITY_DN15937_c0_g1_i1	286.7	238
cold1	EOG09360KQ2	Complete	TRINITY_DN20218_c0_g1_i4	307.7	198
cold1	EOG09360KRQ	Complete	TRINITY_DN15627_c0_g2_i1	273.3	146
cold1	EOG09360KTE	Complete	TRINITY_DN17598_c0_g1_i1	369.4	207
cold1	EOG09360KUC	Complete	TRINITY_DN19668_c0_g1_i1	300	217
cold1	EOG09360KV4	Complete	TRINITY_DN22900_c0_g1_i2	307.8	173
cold1	EOG09360KVM	Missing
cold1	EOG09360KZ4	Complete	TRINITY_DN15394_c0_g2_i1	302.4	183
cold1	EOG09360KZ9	Complete	TRINITY_DN22242_c0_g1_i6	393.5	188
cold1	EOG09360L09	Complete	TRINITY_DN27780_c0_g1_i1	319.6	176
cold1	EOG09360L1R	Complete	TRINITY_DN18644_c0_g1_i1	367	225
cold1	EOG09360L3B	Complete	TRINITY_DN14094_c0_g1_i1	343.8	203
cold1	EOG09360L3E	Complete	TRINITY_DN18762_c0_g1_i1	204.4	123
cold1	EOG09360L3V	Complete	TRINITY_DN15349_c0_g1_i1	212.4	134
cold1	EOG09360L5N	Missing
cold1	EOG09360L5O	Fragmented	TRINITY_DN15463_c0_g1_i1	177.5	104
cold1	EOG09360L6F	Fragmented	TRINITY_DN22475_c1_g1_i1	334.2	161
cold1	EOG09360L6S	Complete	TRINITY_DN20870_c0_g2_i1	363.4	198
cold1	EOG09360L7I	Fragmented	TRINITY_DN16936_c0_g1_i2	246.6	169
cold1	EOG09360L9K	Complete	TRINITY_DN10940_c0_g1_i2	415.5	218
cold1	EOG09360LA3	Missing
cold1	EOG09360LAA	Fragmented	TRINITY_DN12600_c0_g2_i1	313.1	173
cold1	EOG09360LCF	Complete	TRINITY_DN17221_c0_g1_i2	331.8	176
cold1	EOG09360LCK	Complete	TRINITY_DN16636_c0_g1_i2	248	231
cold1	EOG09360LDJ	Complete	TRINITY_DN20045_c0_g1_i1	310.6	196
cold1	EOG09360LE4	Fragmented	TRINITY_DN2444_c0_g1_i1	137.6	73
cold1	EOG09360LF5	Complete	TRINITY_DN18983_c0_g1_i5	249	184
cold1	EOG09360LF7	Complete	TRINITY_DN15492_c0_g1_i1	132.1	127
cold1	EOG09360LFN	Complete	TRINITY_DN16373_c0_g1_i4	388.8	228
cold1	EOG09360LFY	Complete	TRINITY_DN18975_c9_g1_i1	263	161
cold1	EOG09360LG0	Fragmented	TRINITY_DN14170_c0_g1_i1	327.3	154
cold1	EOG09360LG2	Complete	TRINITY_DN15027_c0_g2_i1	202	110
cold1	EOG09360LG4	Fragmented	TRINITY_DN16963_c0_g1_i1	189.6	146
cold1	EOG09360LHO	Fragmented	TRINITY_DN14972_c0_g1_i1	181.3	120
cold1	EOG09360LHQ	Complete	TRINITY_DN12956_c0_g1_i1	326.6	210
cold1	EOG09360LHZ	Complete	TRINITY_DN14791_c0_g1_i2	258.7	178
cold1	EOG09360LIN	Complete	TRINITY_DN31588_c0_g1_i1	339.8	215
cold1	EOG09360LJ0	Complete	TRINITY_DN13876_c0_g1_i2	249.3	136
cold1	EOG09360LJF	Complete	TRINITY_DN19547_c0_g1_i2	339.1	197
cold1	EOG09360LJJ	Missing
cold1	EOG09360LJZ	Complete	TRINITY_DN17130_c0_g1_i1	352.5	192
cold1	EOG09360LK3	Complete	TRINITY_DN21439_c0_g4_i1	333.2	215
cold1	EOG09360LK7	Missing
cold1	EOG09360LL8	Complete	TRINITY_DN16789_c0_g1_i3	413.6	208
cold1	EOG09360LLC	Complete	TRINITY_DN12516_c0_g1_i1	258.9	144
cold1	EOG09360LMM	Missing
cold1	EOG09360LN2	Complete	TRINITY_DN17497_c0_g1_i2	362.4	198
cold1	EOG09360LO8	Complete	TRINITY_DN24064_c0_g1_i3	78.7	140
cold1	EOG09360LPP	Complete	TRINITY_DN19835_c1_g3_i3	309	206
cold1	EOG09360LPQ	Complete	TRINITY_DN22540_c1_g1_i7	307.3	164
cold1	EOG09360LR9	Complete	TRINITY_DN15517_c0_g1_i1	369.9	193
cold1	EOG09360LU3	Complete	TRINITY_DN19096_c2_g4_i1	368.9	195
cold1	EOG09360LUG	Missing
cold1	EOG09360LVI	Complete	TRINITY_DN16983_c0_g1_i1	247.1	130
cold1	EOG09360LVN	Complete	TRINITY_DN16773_c0_g1_i1	282.8	141
cold1	EOG09360LWY	Complete	TRINITY_DN12611_c0_g2_i2	282.7	153
cold1	EOG09360LX9	Complete	TRINITY_DN24083_c1_g1_i1	338.5	180
cold1	EOG09360LYU	Complete	TRINITY_DN23081_c1_g1_i1	349.4	204
cold1	EOG09360M1I	Complete	TRINITY_DN21778_c4_g2_i1	386.8	202
cold1	EOG09360M1L	Complete	TRINITY_DN22875_c0_g1_i3	306.1	258
cold1	EOG09360M1M	Fragmented	TRINITY_DN20811_c3_g1_i2	203.3	116
cold1	EOG09360M2U	Complete	TRINITY_DN24286_c1_g2_i2	310.5	184
cold1	EOG09360M37	Missing
cold1	EOG09360M3L	Complete	TRINITY_DN17757_c0_g2_i1	237.1	172
cold1	EOG09360M5K	Complete	TRINITY_DN17796_c0_g1_i2	337.6	179
cold1	EOG09360MCN	Complete	TRINITY_DN15862_c0_g1_i1	229.7	188
cold1	EOG09360MCO	Complete	TRINITY_DN15163_c0_g1_i1	219.6	169
cold1	EOG09360MCR	Missing
cold1	EOG09360MCT	Complete	TRINITY_DN17240_c0_g1_i2	295.6	166
cold1	EOG09360MDQ	Missing
cold1	EOG09360MDX	Complete	TRINITY_DN23880_c2_g1_i1	552.7	338
cold1	EOG09360MF2	Complete	TRINITY_DN18021_c0_g1_i3	309.1	189
cold1	EOG09360MF6	Complete	TRINITY_DN17696_c0_g1_i1	325.3	190
cold1	EOG09360MGG	Complete	TRINITY_DN16962_c0_g1_i2	362.2	204
cold1	EOG09360MIR	Complete	TRINITY_DN22105_c6_g2_i3	322.4	195
cold1	EOG09360MJR	Missing
cold1	EOG09360MKH	Complete	TRINITY_DN16649_c0_g1_i4	366.4	180
cold1	EOG09360MNW	Complete	TRINITY_DN19302_c0_g1_i6	262.2	182
cold1	EOG09360MO9	Complete	TRINITY_DN17318_c0_g2_i3	315.8	207
cold1	EOG09360MQ0	Missing
cold1	EOG09360MQN	Missing
cold1	EOG09360MRP	Complete	TRINITY_DN17160_c0_g2_i1	283.8	174
cold1	EOG09360MUD	Duplicated	TRINITY_DN18425_c0_g2_i1	69.8	167
cold1	EOG09360MUD	Duplicated	TRINITY_DN20217_c1_g4_i1	80	255
cold1	EOG09360MWT	Complete	TRINITY_DN20590_c0_g1_i1	397.1	300
cold1	EOG09360MYG	Complete	TRINITY_DN25127_c0_g1_i6	388.3	197
cold1	EOG09360MZ8	Fragmented	TRINITY_DN8869_c0_g1_i1	200.4	104
cold1	EOG09360N0I	Complete	TRINITY_DN18926_c0_g1_i1	243.6	179
cold1	EOG09360N12	Missing
cold1	EOG09360N2Y	Complete	TRINITY_DN19635_c0_g1_i4	314.7	218
cold1	EOG09360N4L	Complete	TRINITY_DN20335_c0_g1_i1	377.7	203
cold1	EOG09360N4U	Missing
cold1	EOG09360N69	Complete	TRINITY_DN17779_c0_g1_i2	302.3	141
cold1	EOG09360N7D	Fragmented	TRINITY_DN19655_c1_g3_i1	204.5	138
cold1	EOG09360N7F	Fragmented	TRINITY_DN24070_c0_g1_i2	351	202
cold1	EOG09360NB8	Missing
cold1	EOG09360NBT	Complete	TRINITY_DN16791_c0_g1_i1	393	176
cold1	EOG09360NC2	Complete	TRINITY_DN14779_c0_g1_i2	385.8	197
cold1	EOG09360NEY	Missing
cold1	EOG09360NF5	Complete	TRINITY_DN17126_c0_g1_i1	319.2	167
cold1	EOG09360NFA	Complete	TRINITY_DN16525_c0_g1_i1	263	164
cold1	EOG09360NGB	Fragmented	TRINITY_DN24751_c0_g2_i2	165.9	90
cold1	EOG09360NK5	Complete	TRINITY_DN12974_c0_g1_i1	231.5	126
cold1	EOG09360NKM	Complete	TRINITY_DN24288_c1_g1_i2	327	146
cold1	EOG09360NKX	Complete	TRINITY_DN18213_c0_g1_i1	289.4	167
cold1	EOG09360NM4	Duplicated	TRINITY_DN17694_c0_g1_i1	277.4	181
cold1	EOG09360NM4	Duplicated	TRINITY_DN17694_c0_g2_i3	287.9	182
cold1	EOG09360NN2	Complete	TRINITY_DN22060_c1_g2_i4	274.4	165
cold1	EOG09360NNQ	Fragmented	TRINITY_DN11609_c0_g1_i1	224	108
cold1	EOG09360NP8	Complete	TRINITY_DN17763_c0_g1_i2	253.2	238
cold1	EOG09360NQL	Complete	TRINITY_DN13789_c0_g1_i1	420.5	231
cold1	EOG09360NR1	Complete	TRINITY_DN16610_c0_g1_i1	248.8	161
cold1	EOG09360NSW	Complete	TRINITY_DN18302_c0_g2_i2	341.6	163
cold1	EOG09360NTO	Complete	TRINITY_DN22226_c2_g2_i2	267.2	144
cold1	EOG09360NTY	Complete	TRINITY_DN10663_c0_g1_i1	178.9	123
cold1	EOG09360NUJ	Complete	TRINITY_DN21633_c0_g1_i1	187.6	192
cold1	EOG09360NY1	Fragmented	TRINITY_DN23100_c0_g4_i1	120.6	66
cold1	EOG09360NZY	Complete	TRINITY_DN18177_c0_g1_i1	292.1	148
cold1	EOG09360O09	Complete	TRINITY_DN1672_c0_g1_i1	294.5	228
cold1	EOG09360O0R	Complete	TRINITY_DN18542_c1_g1_i11	191.2	132
cold1	EOG09360O2N	Complete	TRINITY_DN19080_c0_g1_i1	160.9	66
cold1	EOG09360O4B	Duplicated	TRINITY_DN18708_c0_g1_i1	194.5	214
cold1	EOG09360O4B	Duplicated	TRINITY_DN18708_c0_g4_i1	196.3	220
cold1	EOG09360O6Q	Missing
cold1	EOG09360O8P	Missing
cold1	EOG09360O92	Missing
cold1	EOG09360OA3	Complete	TRINITY_DN22017_c9_g1_i2	299.8	164
cold1	EOG09360OBH	Complete	TRINITY_DN24672_c0_g1_i1	273.4	146
cold1	EOG09360OBR	Missing
cold1	EOG09360OC8	Complete	TRINITY_DN23484_c1_g10_i3	433.3	215
cold1	EOG09360OD6	Missing
cold1	EOG09360OGZ	Complete	TRINITY_DN24942_c4_g1_i13	253	143
cold1	EOG09360OHU	Fragmented	TRINITY_DN14470_c1_g1_i1	138.8	73
cold1	EOG09360OIY	Missing
cold1	EOG09360OJ7	Complete	TRINITY_DN16379_c0_g1_i1	318.2	184
cold1	EOG09360OLE	Missing
cold1	EOG09360ONA	Complete	TRINITY_DN16175_c0_g1_i1	357.9	165
cold1	EOG09360OQ1	Complete	TRINITY_DN20909_c0_g1_i1	231.1	148
cold1	EOG09360OQ4	Fragmented	TRINITY_DN18550_c0_g1_i1	143.3	82
cold1	EOG09360OS0	Complete	TRINITY_DN20129_c0_g5_i2	231	132
cold1	EOG09360OS5	Complete	TRINITY_DN15326_c0_g1_i1	253.6	143
cold1	EOG09360OT3	Missing
cold1	EOG09360OTB	Complete	TRINITY_DN18523_c0_g1_i3	278.7	143
cold1	EOG09360OW8	Complete	TRINITY_DN17320_c0_g1_i2	338.6	207
cold1	EOG09360OWV	Complete	TRINITY_DN12884_c0_g1_i1	208.6	116
cold1	EOG09360P08	Fragmented	TRINITY_DN24346_c3_g2_i1	143.8	94
cold1	EOG09360P0D	Complete	TRINITY_DN21005_c0_g1_i3	285.3	195
cold1	EOG09360P3V	Complete	TRINITY_DN19386_c0_g1_i1	233	141
cold1	EOG09360P5M	Complete	TRINITY_DN13056_c0_g1_i1	307.5	176
cold1	EOG09360P6I	Complete	TRINITY_DN17368_c0_g1_i2	183.6	136
cold1	EOG09360P82	Complete	TRINITY_DN19672_c0_g1_i3	236.2	219
cold1	EOG09360PA0	Complete	TRINITY_DN28019_c0_g1_i1	232.8	139
cold1	EOG09360PFL	Complete	TRINITY_DN19706_c2_g4_i1	186.8	152
cold1	EOG09360PG1	Fragmented	TRINITY_DN22023_c0_g1_i1	256.7	123
cold1	EOG09360PGO	Fragmented	TRINITY_DN5359_c0_g1_i1	99	55
cold1	EOG09360PHQ	Complete	TRINITY_DN16822_c0_g1_i1	291	183
cold1	EOG09360PKV	Complete	TRINITY_DN17726_c0_g1_i1	328.9	201
cold1	EOG09360PLI	Complete	TRINITY_DN19780_c0_g1_i3	257.2	142
cold1	EOG09360PLN	Complete	TRINITY_DN16127_c0_g1_i1	165.9	95
cold1	EOG09360PMV	Complete	TRINITY_DN18389_c0_g1_i2	249.3	150
cold1	EOG09360POQ	Complete	TRINITY_DN206_c0_g1_i1	243.7	188
cold1	EOG09360PQE	Complete	TRINITY_DN19318_c0_g1_i3	287.1	155
cold1	EOG09360PQR	Complete	TRINITY_DN18677_c0_g1_i1	321.8	226
cold1	EOG09360PRE	Complete	TRINITY_DN23670_c0_g1_i7	193.9	138
cold1	EOG09360PV7	Complete	TRINITY_DN21158_c0_g1_i3	352.1	304
cold1	EOG09360PWB	Complete	TRINITY_DN17052_c0_g1_i2	272.2	159
cold1	EOG09360PZZ	Complete	TRINITY_DN16374_c0_g1_i1	330.6	171
cold1	EOG09360Q05	Complete	TRINITY_DN23892_c4_g2_i5	245.5	122
cold1	EOG09360Q0V	Complete	TRINITY_DN14038_c0_g1_i1	173.2	152
cold1	EOG09360Q2G	Complete	TRINITY_DN15401_c0_g2_i2	55.6	84
cold1	EOG09360Q7Y	Complete	TRINITY_DN19565_c10_g1_i1	112.6	89
cold1	EOG09360QB9	Complete	TRINITY_DN19797_c2_g6_i1	352.6	168
cold1	EOG09360QE3	Complete	TRINITY_DN19165_c0_g1_i1	149.5	136
cold1	EOG09360QEX	Complete	TRINITY_DN15523_c0_g1_i1	237.4	137
cold1	EOG09360QFC	Complete	TRINITY_DN22340_c0_g2_i1	250.1	131
cold1	EOG09360QGD	Fragmented	TRINITY_DN22346_c2_g2_i2	139.1	101
cold1	EOG09360QHJ	Complete	TRINITY_DN19269_c0_g1_i10	245.9	170
cold1	EOG09360QIM	Missing
cold1	EOG09360QMN	Missing
cold1	EOG09360QMO	Duplicated	TRINITY_DN22138_c0_g1_i3	405.5	252
cold1	EOG09360QMO	Duplicated	TRINITY_DN22138_c0_g2_i2	425.9	257
cold1	EOG09360QNQ	Duplicated	TRINITY_DN23043_c1_g1_i3	262.5	131
cold1	EOG09360QNQ	Duplicated	TRINITY_DN24652_c0_g1_i3	257.6	129
cold1	EOG09360QPR	Fragmented	TRINITY_DN15547_c1_g1_i1	246.2	127
cold1	EOG09360QQP	Complete	TRINITY_DN14448_c0_g1_i1	171.1	118
cold1	EOG09360QS9	Complete	TRINITY_DN14106_c0_g1_i1	216.4	155
cold1	EOG09360QVA	Complete	TRINITY_DN24393_c2_g2_i2	231	122
cold1	EOG09360QWS	Complete	TRINITY_DN20963_c2_g1_i2	245.6	142
cold1	EOG09360QXX	Complete	TRINITY_DN9755_c0_g1_i1	132.3	92
cold1	EOG09360R2K	Complete	TRINITY_DN9427_c0_g1_i1	276.4	168
cold1	EOG09360R4F	Complete	TRINITY_DN22265_c0_g3_i1	361.5	206
cold1	EOG09360R4Q	Complete	TRINITY_DN16754_c0_g1_i1	250.3	145
cold1	EOG09360R4S	Complete	TRINITY_DN15633_c0_g1_i2	295.7	162
cold1	EOG09360R5H	Complete	TRINITY_DN2604_c0_g1_i1	154	120
cold1	EOG09360R94	Fragmented	TRINITY_DN14613_c0_g1_i1	128.1	127
cold1	EOG09360RCD	Complete	TRINITY_DN13674_c0_g1_i1	213.3	121
cold1	EOG09360RFB	Duplicated	TRINITY_DN19419_c0_g1_i2	309.5	172
cold1	EOG09360RFB	Duplicated	TRINITY_DN19419_c0_g2_i2	307	173
cold1	EOG09360RFQ	Complete	TRINITY_DN16881_c0_g1_i1	96.1	105
cold1	EOG09360RHO	Missing
cold1	EOG09360RLS	Complete	TRINITY_DN13815_c0_g1_i1	276.9	151
cold1	EOG09360ROA	Complete	TRINITY_DN21159_c3_g1_i2	182.5	114
cold1	EOG09360ROY	Complete	TRINITY_DN17502_c0_g1_i1	162.7	97
cold1	EOG09360RQP	Complete	TRINITY_DN17994_c0_g1_i2	257.3	170
cold1	EOG09360RRZ	Fragmented	TRINITY_DN28065_c0_g1_i1	46.4	25
cold1	EOG09360RS5	Complete	TRINITY_DN16682_c1_g2_i1	197	133
cold1	EOG09360RTI	Complete	TRINITY_DN14536_c0_g1_i1	172.5	92
cold1	EOG09360S1U	Complete	TRINITY_DN23794_c2_g4_i1	206.2	113
cold1	EOG09360S1W	Complete	TRINITY_DN21682_c0_g1_i4	171.7	102
cold1	EOG09360S6Z	Complete	TRINITY_DN18002_c0_g1_i1	199.4	115
cold1	EOG09360S81	Complete	TRINITY_DN21120_c1_g4_i1	231.5	119
cold1	EOG09360S90	Complete	TRINITY_DN4140_c0_g1_i2	112	71
cold1	EOG09360S9M	Missing
cold1	EOG09360S9S	Fragmented	TRINITY_DN24751_c0_g1_i5	175.5	108
cold1	EOG09360SAC	Complete	TRINITY_DN19259_c0_g1_i1	218.7	111
cold1	EOG09360SCW	Complete	TRINITY_DN19216_c0_g1_i1	180.3	110
cold1	EOG09360SHF	Complete	TRINITY_DN18375_c0_g1_i2	152	248
cold1	EOG09360SKX	Complete	TRINITY_DN25026_c0_g1_i1	188.7	106
cold1	EOG09360SL9	Complete	TRINITY_DN2628_c0_g1_i1	242.5	153
cold1	EOG09360SLX	Complete	TRINITY_DN14379_c0_g1_i1	288.4	170
cold1	EOG09360SMB	Complete	TRINITY_DN19633_c0_g1_i3	143.6	86
cold1	EOG09360SN1	Complete	TRINITY_DN20137_c0_g1_i2	156.3	95
cold1	EOG09360SS7	Complete	TRINITY_DN18645_c0_g1_i3	252.4	128
cold1	EOG09360SUH	Complete	TRINITY_DN14626_c0_g1_i1	133.7	105
cold1	EOG09360SVQ	Complete	TRINITY_DN21778_c5_g1_i1	171.8	101
cold1	EOG09360T01	Complete	TRINITY_DN14128_c0_g1_i2	147.9	100
cold1	EOG09360T1O	Complete	TRINITY_DN17194_c0_g1_i2	171.2	100
cold1	EOG09360T3L	Complete	TRINITY_DN6749_c0_g1_i1	280.5	163
cold1	EOG09360T7J	Complete	TRINITY_DN13104_c0_g1_i1	159.9	101
cold1	EOG09360TA9	Complete	TRINITY_DN32671_c0_g1_i1	151.1	89
cold1	EOG09360TCV	Fragmented	TRINITY_DN10008_c0_g1_i1	116	68
cold1	EOG09360TDR	Missing
cold1	EOG09360TEN	Complete	TRINITY_DN21689_c2_g1_i1	192.6	161
cold1	EOG09360TJE	Complete	TRINITY_DN18918_c1_g1_i3	172.3	103
cold1	EOG09360TJO	Complete	TRINITY_DN24314_c0_g2_i1	152.4	129
cold1	EOG09360TLB	Complete	TRINITY_DN14329_c0_g1_i1	177	89
cold1	EOG09360TLR	Complete	TRINITY_DN17265_c0_g1_i1	183.6	117
cold1	EOG09360TMO	Complete	TRINITY_DN2273_c0_g1_i1	241.3	121
cold1	EOG09360TUC	Complete	TRINITY_DN12450_c0_g1_i1	222.1	111
cold1	EOG09360TV2	Missing
cold1	EOG09360TWW	Complete	TRINITY_DN23527_c0_g1_i1	350.9	328
cold1	EOG09360TXX	Complete	TRINITY_DN20022_c1_g2_i9	213.8	112
cold1	EOG09360TYW	Complete	TRINITY_DN18913_c0_g1_i1	156.7	109
cold1	EOG09360TZB	Complete	TRINITY_DN21816_c0_g1_i3	85.8	39
cold1	EOG09360U1R	Missing
cold1	EOG09360U3T	Fragmented	TRINITY_DN21595_c0_g2_i1	96.2	70
cold1	EOG09360UCM	Missing
cold1	EOG09360UCN	Complete	TRINITY_DN22171_c1_g1_i9	162	85
cold1	EOG09360UGG	Fragmented	TRINITY_DN11629_c0_g1_i1	100.8	53
cold1	EOG09360UH0	Missing
cold1	EOG09360UKB	Complete	TRINITY_DN23054_c4_g1_i4	188.8	146
cold1	EOG09360ULO	Complete	TRINITY_DN15628_c0_g1_i1	193.8	128
cold1	EOG09360UMZ	Fragmented	TRINITY_DN19032_c0_g3_i2	180.4	107
cold1	EOG09360UX0	Complete	TRINITY_DN17993_c0_g1_i1	112.8	63
cold1	EOG09360UZA	Missing
cold1	EOG09360V3N	Complete	TRINITY_DN19914_c0_g1_i1	321.7	186
cold1	EOG09360VCN	Complete	TRINITY_DN19680_c0_g1_i2	140.6	88
cold1	EOG09360VIC	Missing
cold1	EOG09360W85	Missing
cold1	EOG09360WA9	Complete	TRINITY_DN20851_c0_g1_i2	184.1	120
cold1	EOG09360WAP	Complete	TRINITY_DN20772_c0_g1_i1	154.9	158
cold1	EOG09360WJ9	Complete	TRINITY_DN18018_c0_g1_i4	183.8	104
cold1	EOG09360WK5	Missing
cold1	EOG09360WSA	Complete	TRINITY_DN18433_c0_g1_i1	106.7	54
cold1	EOG09360XE7	Complete	TRINITY_DN18275_c0_g1_i2	177.2	127
cold1	EOG09360XWE	Complete	TRINITY_DN16766_c0_g1_i1	126.5	63
cold1	EOG09360XXS	Complete	TRINITY_DN20171_c0_g1_i2	139.6	90
cold1	EOG09360XZ1	Complete	TRINITY_DN21681_c0_g1_i2	115.3	137
cold1	EOG09360Y81	Missing
cold1	EOG09360Y9G	Complete	TRINITY_DN18026_c0_g1_i1	155.6	75
cold1	EOG09360YQE	Complete	TRINITY_DN19713_c9_g2_i4	162.7	141
cold1	EOG09360YWZ	Complete	TRINITY_DN16294_c0_g1_i1	137.8	91
cold1	EOG09360ZQE	Missing
cold1	EOG09360ZQL	Complete	TRINITY_DN14273_c0_g1_i2	107.1	54
cold1	EOG09360ZSS	Complete	TRINITY_DN16780_c0_g1_i1	77.3	67
cold2	EOG09360002	Complete	TRINITY_DN5701_c0_g1_i1	3151.1	1503
cold2	EOG0936000A	Fragmented	TRINITY_DN9377_c0_g1_i1	1507.5	1097
cold2	EOG0936001N	Fragmented	TRINITY_DN5942_c0_g1_i1	530.9	231
cold2	EOG0936001W	Fragmented	TRINITY_DN27984_c0_g1_i1	393.4	244
cold2	EOG09360025	Complete	TRINITY_DN7969_c0_g1_i2	1946.2	1010
cold2	EOG0936003Z	Missing
cold2	EOG0936004R	Complete	TRINITY_DN12550_c5_g1_i1	942.1	571
cold2	EOG0936004W	Fragmented	TRINITY_DN5782_c0_g1_i1	1433.9	732
cold2	EOG0936008E	Duplicated	TRINITY_DN11910_c0_g1_i1	512.2	408
cold2	EOG0936008E	Duplicated	TRINITY_DN13276_c0_g2_i2	507	598
cold2	EOG0936008K	Complete	TRINITY_DN10584_c0_g1_i2	2405.9	1160
cold2	EOG09360091	Fragmented	TRINITY_DN4305_c0_g1_i1	1514.2	919
cold2	EOG0936009W	Fragmented	TRINITY_DN12794_c1_g1_i1	743.5	524
cold2	EOG093600CA	Fragmented	TRINITY_DN13213_c0_g1_i1	1925.3	937
cold2	EOG093600CH	Complete	TRINITY_DN13179_c0_g1_i1	2058.1	1158
cold2	EOG093600CL	Complete	TRINITY_DN8480_c0_g1_i1	1916.9	1103
cold2	EOG093600DF	Missing
cold2	EOG093600DJ	Complete	TRINITY_DN12880_c2_g2_i5	1977.6	1065
cold2	EOG093600DL	Fragmented	TRINITY_DN11067_c0_g1_i1	1317.1	858
cold2	EOG093600EH	Fragmented	TRINITY_DN16163_c0_g1_i1	539.8	283
cold2	EOG093600FR	Fragmented	TRINITY_DN12887_c0_g1_i2	434.5	299
cold2	EOG093600G6	Complete	TRINITY_DN5900_c0_g1_i1	1279.2	1059
cold2	EOG093600GM	Missing
cold2	EOG093600H1	Missing
cold2	EOG093600IQ	Fragmented	TRINITY_DN3948_c0_g1_i1	700.2	389
cold2	EOG093600K5	Complete	TRINITY_DN8762_c0_g2_i1	1580.8	864
cold2	EOG093600LV	Fragmented	TRINITY_DN6176_c0_g1_i1	829.8	557
cold2	EOG093600N9	Complete	TRINITY_DN12618_c0_g1_i1	1614.2	1025
cold2	EOG093600NS	Missing
cold2	EOG093600O6	Missing
cold2	EOG093600OF	Complete	TRINITY_DN12223_c0_g1_i14	1240.9	732
cold2	EOG093600ON	Complete	TRINITY_DN14074_c0_g1_i2	1583.4	972
cold2	EOG093600OU	Complete	TRINITY_DN10512_c0_g1_i1	1435.5	873
cold2	EOG093600P5	Fragmented	TRINITY_DN7025_c0_g1_i1	892.9	543
cold2	EOG093600PE	Complete	TRINITY_DN13267_c7_g2_i1	2224.4	1130
cold2	EOG093600QB	Complete	TRINITY_DN11487_c0_g1_i6	1041.4	752
cold2	EOG093600R5	Complete	TRINITY_DN9435_c0_g1_i1	1633.8	913
cold2	EOG093600SL	Fragmented	TRINITY_DN5884_c0_g1_i1	1096.7	677
cold2	EOG093600SS	Complete	TRINITY_DN11079_c0_g1_i1	1229.3	803
cold2	EOG093600SY	Complete	TRINITY_DN5742_c0_g1_i1	1578.5	885
cold2	EOG093600T6	Fragmented	TRINITY_DN13724_c0_g2_i1	324.4	283
cold2	EOG093600T8	Complete	TRINITY_DN7169_c0_g2_i1	909.3	870
cold2	EOG093600TY	Missing
cold2	EOG093600TZ	Complete	TRINITY_DN7385_c0_g1_i1	1544.7	865
cold2	EOG093600U4	Complete	TRINITY_DN12939_c0_g1_i7	1168.4	714
cold2	EOG093600U9	Complete	TRINITY_DN13916_c4_g1_i7	1612.6	1019
cold2	EOG093600UX	Missing
cold2	EOG093600W2	Complete	TRINITY_DN11508_c0_g1_i2	690	505
cold2	EOG093600WS	Missing
cold2	EOG093600X9	Missing
cold2	EOG093600XL	Complete	TRINITY_DN9198_c0_g1_i2	1583.5	970
cold2	EOG093600YH	Missing
cold2	EOG093600ZL	Complete	TRINITY_DN13682_c0_g3_i2	1336.8	756
cold2	EOG0936011P	Complete	TRINITY_DN8643_c0_g1_i1	967.5	607
cold2	EOG0936011U	Complete	TRINITY_DN14068_c0_g1_i2	1192.1	884
cold2	EOG0936011V	Complete	TRINITY_DN11727_c0_g1_i3	1443.6	803
cold2	EOG09360146	Fragmented	TRINITY_DN5354_c0_g1_i3	974.6	552
cold2	EOG09360155	Missing
cold2	EOG0936015N	Missing
cold2	EOG0936017C	Complete	TRINITY_DN3933_c0_g1_i1	1595.9	831
cold2	EOG0936017K	Duplicated	TRINITY_DN11394_c0_g1_i3	677	470
cold2	EOG0936017K	Duplicated	TRINITY_DN11394_c0_g4_i1	733.2	541
cold2	EOG09360199	Missing
cold2	EOG0936019N	Duplicated	TRINITY_DN10883_c0_g2_i3	1008.4	775
cold2	EOG0936019N	Duplicated	TRINITY_DN12990_c1_g1_i10	998.6	770
cold2	EOG0936019N	Duplicated	TRINITY_DN6462_c0_g1_i1	984.7	771
cold2	EOG0936019X	Complete	TRINITY_DN13943_c0_g1_i4	1092	613
cold2	EOG093601AL	Complete	TRINITY_DN12064_c2_g2_i1	1639.5	915
cold2	EOG093601AN	Fragmented	TRINITY_DN7183_c0_g1_i1	523.9	460
cold2	EOG093601CE	Missing
cold2	EOG093601CM	Complete	TRINITY_DN12869_c2_g1_i8	592.4	524
cold2	EOG093601CX	Missing
cold2	EOG093601DT	Complete	TRINITY_DN10448_c0_g1_i1	1417.6	824
cold2	EOG093601FF	Fragmented	TRINITY_DN13546_c0_g1_i1	1300.6	608
cold2	EOG093601FH	Complete	TRINITY_DN7354_c0_g1_i1	1206.4	796
cold2	EOG093601G4	Complete	TRINITY_DN9773_c0_g1_i1	1188.7	729
cold2	EOG093601IB	Complete	TRINITY_DN13331_c1_g1_i4	809.3	617
cold2	EOG093601IL	Complete	TRINITY_DN13076_c0_g1_i1	1688.2	999
cold2	EOG093601IV	Complete	TRINITY_DN10493_c0_g1_i7	1005.2	571
cold2	EOG093601IY	Missing
cold2	EOG093601KV	Missing
cold2	EOG093601KY	Complete	TRINITY_DN10865_c1_g3_i2	1165.8	692
cold2	EOG093601LZ	Fragmented	TRINITY_DN13085_c2_g1_i3	229.2	125
cold2	EOG093601M6	Fragmented	TRINITY_DN10065_c0_g1_i1	470.6	429
cold2	EOG093601MF	Complete	TRINITY_DN7620_c0_g1_i1	1822.7	1046
cold2	EOG093601MT	Complete	TRINITY_DN12914_c0_g1_i4	857.8	774
cold2	EOG093601NK	Complete	TRINITY_DN535_c0_g1_i1	505.8	333
cold2	EOG093601NU	Fragmented	TRINITY_DN2246_c0_g1_i1	347.3	239
cold2	EOG093601OK	Complete	TRINITY_DN8312_c0_g1_i1	881.3	505
cold2	EOG093601PF	Complete	TRINITY_DN8575_c0_g1_i1	1372.6	669
cold2	EOG093601PJ	Complete	TRINITY_DN13989_c0_g1_i3	1607.3	851
cold2	EOG093601PV	Complete	TRINITY_DN11377_c1_g1_i1	1518.7	899
cold2	EOG093601Q7	Complete	TRINITY_DN12467_c0_g1_i1	564.4	665
cold2	EOG093601QL	Complete	TRINITY_DN9896_c0_g1_i1	1318.4	856
cold2	EOG093601SL	Fragmented	TRINITY_DN1261_c0_g2_i1	329.5	249
cold2	EOG093601SQ	Complete	TRINITY_DN12869_c0_g1_i1	1029.5	568
cold2	EOG093601T9	Complete	TRINITY_DN12469_c0_g1_i5	1007.5	587
cold2	EOG093601TO	Complete	TRINITY_DN11829_c0_g1_i3	1380.9	716
cold2	EOG093601TR	Missing
cold2	EOG093601U2	Missing
cold2	EOG093601UA	Fragmented	TRINITY_DN8546_c0_g1_i1	454.6	268
cold2	EOG093601UC	Complete	TRINITY_DN13702_c2_g1_i3	1254.7	731
cold2	EOG093601V0	Complete	TRINITY_DN12940_c0_g5_i2	1124.1	723
cold2	EOG093601VD	Missing
cold2	EOG093601WC	Complete	TRINITY_DN12995_c2_g1_i1	1012.5	675
cold2	EOG093601XR	Complete	TRINITY_DN7719_c0_g1_i4	653.1	396
cold2	EOG093601Y2	Complete	TRINITY_DN12700_c0_g1_i1	1256.5	859
cold2	EOG093601Y6	Missing
cold2	EOG09360205	Missing
cold2	EOG0936020C	Missing
cold2	EOG0936020T	Fragmented	TRINITY_DN165_c0_g1_i1	1457.3	694
cold2	EOG0936021K	Missing
cold2	EOG09360236	Complete	TRINITY_DN6995_c0_g1_i1	878.9	640
cold2	EOG0936023S	Complete	TRINITY_DN7780_c0_g1_i1	1380.6	889
cold2	EOG0936024P	Missing
cold2	EOG0936024U	Complete	TRINITY_DN6189_c0_g1_i1	822.3	489
cold2	EOG09360254	Missing
cold2	EOG09360259	Complete	TRINITY_DN6673_c0_g1_i1	1103.5	728
cold2	EOG0936025H	Fragmented	TRINITY_DN2402_c0_g1_i1	690.6	383
cold2	EOG0936025L	Complete	TRINITY_DN11382_c0_g1_i12	1179.7	756
cold2	EOG0936026P	Missing
cold2	EOG0936026R	Complete	TRINITY_DN6088_c0_g1_i1	589	541
cold2	EOG0936026Z	Missing
cold2	EOG0936027I	Missing
cold2	EOG0936028K	Complete	TRINITY_DN9144_c0_g2_i1	1016.5	672
cold2	EOG0936028O	Complete	TRINITY_DN10496_c0_g1_i1	1023.8	799
cold2	EOG0936028V	Fragmented	TRINITY_DN5840_c0_g1_i1	699.8	620
cold2	EOG09360296	Complete	TRINITY_DN11610_c0_g1_i1	1597	824
cold2	EOG093602A0	Complete	TRINITY_DN14110_c0_g2_i1	1462.6	757
cold2	EOG093602C3	Complete	TRINITY_DN696_c0_g1_i1	789.2	487
cold2	EOG093602CL	Complete	TRINITY_DN13038_c2_g1_i10	806.4	723
cold2	EOG093602E8	Fragmented	TRINITY_DN10810_c0_g2_i4	835.4	410
cold2	EOG093602EO	Complete	TRINITY_DN14148_c0_g5_i2	1402.1	737
cold2	EOG093602EU	Complete	TRINITY_DN4314_c0_g1_i1	1271.3	730
cold2	EOG093602F2	Complete	TRINITY_DN10654_c0_g2_i1	1005.4	513
cold2	EOG093602FO	Missing
cold2	EOG093602GP	Complete	TRINITY_DN12927_c0_g1_i1	1182.1	609
cold2	EOG093602H1	Complete	TRINITY_DN8670_c0_g1_i2	1378.3	659
cold2	EOG093602HL	Complete	TRINITY_DN9713_c0_g1_i1	1310.5	675
cold2	EOG093602I0	Complete	TRINITY_DN12489_c0_g1_i2	1452.4	827
cold2	EOG093602IG	Fragmented	TRINITY_DN20331_c0_g1_i1	270.6	198
cold2	EOG093602K0	Complete	TRINITY_DN10762_c0_g1_i5	966	661
cold2	EOG093602KH	Complete	TRINITY_DN9589_c0_g1_i1	1265.6	675
cold2	EOG093602KV	Complete	TRINITY_DN8064_c0_g1_i1	1079.4	699
cold2	EOG093602LT	Missing
cold2	EOG093602MY	Complete	TRINITY_DN12219_c1_g1_i1	1243.7	641
cold2	EOG093602N6	Missing
cold2	EOG093602O1	Complete	TRINITY_DN11289_c0_g1_i2	802.7	779
cold2	EOG093602OJ	Missing
cold2	EOG093602PW	Missing
cold2	EOG093602QH	Complete	TRINITY_DN8650_c0_g1_i1	1117.1	643
cold2	EOG093602QV	Missing
cold2	EOG093602RY	Complete	TRINITY_DN9635_c0_g1_i4	1289.3	706
cold2	EOG093602S0	Complete	TRINITY_DN3826_c0_g1_i1	1107.5	612
cold2	EOG093602SP	Complete	TRINITY_DN13003_c0_g1_i1	909.7	679
cold2	EOG093602SW	Complete	TRINITY_DN14197_c0_g1_i9	707.4	492
cold2	EOG093602T8	Missing
cold2	EOG093602TY	Complete	TRINITY_DN9342_c0_g1_i1	1126.4	650
cold2	EOG093602U5	Fragmented	TRINITY_DN3559_c0_g1_i2	516.3	287
cold2	EOG093602UL	Missing
cold2	EOG093602V4	Missing
cold2	EOG093602VC	Missing
cold2	EOG093602VE	Complete	TRINITY_DN11944_c0_g1_i6	487.4	343
cold2	EOG093602VI	Missing
cold2	EOG093602WA	Complete	TRINITY_DN10740_c0_g1_i1	835.6	666
cold2	EOG093602X4	Complete	TRINITY_DN12964_c2_g1_i2	762.6	647
cold2	EOG093602XV	Complete	TRINITY_DN12806_c0_g3_i1	855.5	605
cold2	EOG093602XZ	Complete	TRINITY_DN8366_c0_g1_i1	1072.9	682
cold2	EOG093602Y5	Complete	TRINITY_DN12582_c1_g2_i1	1049	616
cold2	EOG093602Y9	Complete	TRINITY_DN6916_c0_g1_i2	1309.3	634
cold2	EOG093602YD	Complete	TRINITY_DN12863_c3_g1_i1	979.2	631
cold2	EOG093602Z8	Missing
cold2	EOG093602ZN	Missing
cold2	EOG09360300	Complete	TRINITY_DN6904_c0_g1_i1	784.4	458
cold2	EOG09360317	Missing
cold2	EOG0936031D	Missing
cold2	EOG0936031Y	Complete	TRINITY_DN13741_c1_g1_i1	1256.5	786
cold2	EOG0936032C	Fragmented	TRINITY_DN5721_c0_g1_i1	283.9	237
cold2	EOG0936032P	Complete	TRINITY_DN18606_c0_g1_i1	995.4	690
cold2	EOG0936033H	Missing
cold2	EOG0936033V	Complete	TRINITY_DN12485_c1_g1_i9	1112.7	668
cold2	EOG09360353	Complete	TRINITY_DN5972_c0_g2_i3	973.1	637
cold2	EOG09360358	Complete	TRINITY_DN12912_c2_g2_i1	1045	596
cold2	EOG0936035H	Missing
cold2	EOG0936035T	Fragmented	TRINITY_DN13290_c1_g1_i1	871.2	500
cold2	EOG0936035U	Complete	TRINITY_DN8117_c0_g1_i2	998.2	553
cold2	EOG0936036G	Complete	TRINITY_DN8705_c0_g1_i2	923.8	471
cold2	EOG0936036H	Missing
cold2	EOG0936036V	Missing
cold2	EOG0936037E	Fragmented	TRINITY_DN13388_c0_g1_i5	809.5	441
cold2	EOG0936037T	Complete	TRINITY_DN8426_c0_g1_i1	734.6	783
cold2	EOG0936037Y	Complete	TRINITY_DN13917_c0_g1_i3	787.3	561
cold2	EOG09360383	Complete	TRINITY_DN9345_c0_g2_i1	911.6	588
cold2	EOG0936038D	Fragmented	TRINITY_DN10776_c0_g1_i3	903.9	415
cold2	EOG0936038M	Fragmented	TRINITY_DN4885_c0_g1_i1	710.2	417
cold2	EOG0936038S	Fragmented	TRINITY_DN12049_c0_g1_i1	767.7	395
cold2	EOG0936038Z	Missing
cold2	EOG09360391	Complete	TRINITY_DN10080_c0_g1_i2	989.5	587
cold2	EOG09360394	Complete	TRINITY_DN12956_c0_g1_i1	931.2	607
cold2	EOG093603DJ	Complete	TRINITY_DN13325_c0_g2_i6	972.4	563
cold2	EOG093603DO	Missing
cold2	EOG093603EX	Missing
cold2	EOG093603F5	Complete	TRINITY_DN10200_c0_g1_i5	1100.3	730
cold2	EOG093603FC	Complete	TRINITY_DN12792_c0_g6_i1	1175.6	652
cold2	EOG093603FG	Fragmented	TRINITY_DN325_c0_g1_i1	814	547
cold2	EOG093603FS	Complete	TRINITY_DN8375_c0_g1_i1	792.8	564
cold2	EOG093603GP	Missing
cold2	EOG093603H7	Missing
cold2	EOG093603HD	Complete	TRINITY_DN13096_c4_g1_i3	1081.8	561
cold2	EOG093603I2	Complete	TRINITY_DN13519_c5_g1_i3	906.6	557
cold2	EOG093603IB	Missing
cold2	EOG093603IM	Complete	TRINITY_DN12145_c0_g1_i8	718.4	468
cold2	EOG093603J1	Complete	TRINITY_DN12474_c0_g1_i1	1175.9	650
cold2	EOG093603J5	Missing
cold2	EOG093603JD	Duplicated	TRINITY_DN10219_c0_g1_i4	613.9	642
cold2	EOG093603JD	Duplicated	TRINITY_DN11790_c3_g2_i1	563.4	634
cold2	EOG093603JD	Duplicated	TRINITY_DN13591_c1_g1_i2	608.8	639
cold2	EOG093603K3	Fragmented	TRINITY_DN9262_c0_g2_i4	564.6	337
cold2	EOG093603K7	Complete	TRINITY_DN13334_c2_g1_i1	512.2	352
cold2	EOG093603K9	Complete	TRINITY_DN13413_c0_g3_i1	927.4	752
cold2	EOG093603KJ	Complete	TRINITY_DN10852_c0_g1_i1	809.3	491
cold2	EOG093603LQ	Missing
cold2	EOG093603M5	Missing
cold2	EOG093603MT	Complete	TRINITY_DN11098_c2_g1_i1	1064.2	568
cold2	EOG093603NH	Complete	TRINITY_DN12768_c0_g1_i2	875.8	466
cold2	EOG093603OJ	Complete	TRINITY_DN9334_c0_g1_i1	808.7	582
cold2	EOG093603OL	Complete	TRINITY_DN9798_c0_g1_i1	1204.3	772
cold2	EOG093603OR	Missing
cold2	EOG093603OV	Complete	TRINITY_DN11414_c3_g1_i3	955.9	634
cold2	EOG093603PK	Complete	TRINITY_DN385_c0_g1_i1	355.6	362
cold2	EOG093603PO	Complete	TRINITY_DN13947_c1_g1_i1	970.9	609
cold2	EOG093603PW	Complete	TRINITY_DN6138_c0_g1_i2	824.4	460
cold2	EOG093603QH	Missing
cold2	EOG093603QQ	Complete	TRINITY_DN9362_c0_g1_i3	1073	602
cold2	EOG093603QT	Duplicated	TRINITY_DN7212_c0_g1_i1	630.8	724
cold2	EOG093603QT	Duplicated	TRINITY_DN7214_c0_g1_i1	609.4	681
cold2	EOG093603RD	Complete	TRINITY_DN12950_c0_g4_i1	1061.2	618
cold2	EOG093603RW	Complete	TRINITY_DN6444_c0_g1_i1	982.4	624
cold2	EOG093603SM	Complete	TRINITY_DN10013_c3_g3_i1	957.3	591
cold2	EOG093603SR	Missing
cold2	EOG093603SX	Missing
cold2	EOG093603T3	Missing
cold2	EOG093603TE	Missing
cold2	EOG093603UO	Missing
cold2	EOG093603UU	Complete	TRINITY_DN9723_c0_g1_i1	891.6	434
cold2	EOG093603UW	Missing
cold2	EOG093603VH	Complete	TRINITY_DN13235_c4_g2_i4	607.1	606
cold2	EOG093603VX	Complete	TRINITY_DN11624_c0_g1_i1	780.6	467
cold2	EOG093603VZ	Complete	TRINITY_DN8830_c0_g1_i4	1113.7	602
cold2	EOG093603W4	Complete	TRINITY_DN11129_c0_g1_i3	1144.4	582
cold2	EOG093603W7	Complete	TRINITY_DN11228_c0_g1_i5	1097.4	505
cold2	EOG093603WH	Complete	TRINITY_DN12345_c2_g1_i1	829.7	659
cold2	EOG093603WZ	Complete	TRINITY_DN13968_c0_g2_i6	1006.8	524
cold2	EOG093603XJ	Complete	TRINITY_DN13550_c0_g1_i9	376	755
cold2	EOG093603XO	Fragmented	TRINITY_DN8702_c0_g1_i3	519.9	400
cold2	EOG093603YN	Complete	TRINITY_DN11528_c0_g1_i3	835.1	530
cold2	EOG093603Z1	Complete	TRINITY_DN8052_c0_g1_i2	642.4	384
cold2	EOG093603ZW	Complete	TRINITY_DN6699_c1_g1_i1	863.8	539
cold2	EOG0936040G	Complete	TRINITY_DN10089_c0_g1_i2	1027.1	630
cold2	EOG0936041E	Missing
cold2	EOG0936041M	Missing
cold2	EOG0936041Q	Complete	TRINITY_DN14082_c0_g3_i1	1271.6	637
cold2	EOG0936041Y	Fragmented	TRINITY_DN6721_c0_g1_i4	828.7	401
cold2	EOG09360424	Missing
cold2	EOG0936042H	Complete	TRINITY_DN12975_c0_g1_i1	667.8	448
cold2	EOG0936042R	Missing
cold2	EOG09360439	Complete	TRINITY_DN11681_c2_g4_i1	1016.7	558
cold2	EOG0936043P	Complete	TRINITY_DN12215_c0_g1_i3	851.9	560
cold2	EOG0936043U	Complete	TRINITY_DN13162_c1_g1_i4	1250.5	553
cold2	EOG0936044V	Complete	TRINITY_DN10353_c0_g2_i4	740	495
cold2	EOG0936045K	Missing
cold2	EOG0936046G	Missing
cold2	EOG0936047E	Complete	TRINITY_DN12075_c0_g1_i4	921.6	482
cold2	EOG0936048K	Complete	TRINITY_DN11981_c0_g1_i3	946.4	552
cold2	EOG09360490	Missing
cold2	EOG0936049L	Missing
cold2	EOG093604AJ	Fragmented	TRINITY_DN20195_c0_g1_i1	310.5	207
cold2	EOG093604B8	Complete	TRINITY_DN11446_c0_g1_i1	1311.3	737
cold2	EOG093604BC	Complete	TRINITY_DN12478_c0_g1_i2	1157.9	546
cold2	EOG093604C7	Complete	TRINITY_DN3243_c0_g1_i1	872.4	530
cold2	EOG093604CE	Complete	TRINITY_DN6700_c0_g1_i3	782.8	502
cold2	EOG093604D2	Missing
cold2	EOG093604D4	Missing
cold2	EOG093604D9	Complete	TRINITY_DN11935_c2_g2_i5	937.5	532
cold2	EOG093604DG	Complete	TRINITY_DN12916_c0_g1_i3	924.6	577
cold2	EOG093604DM	Complete	TRINITY_DN9756_c0_g1_i1	556.5	443
cold2	EOG093604F0	Duplicated	TRINITY_DN7968_c0_g1_i5	653.9	426
cold2	EOG093604F0	Duplicated	TRINITY_DN9822_c0_g1_i2	705.9	485
cold2	EOG093604F6	Complete	TRINITY_DN6183_c0_g1_i1	824.2	607
cold2	EOG093604FE	Complete	TRINITY_DN11310_c0_g1_i1	1137.5	608
cold2	EOG093604FM	Complete	TRINITY_DN13229_c3_g1_i3	324.4	573
cold2	EOG093604HB	Complete	TRINITY_DN13267_c5_g1_i1	1150.6	615
cold2	EOG093604HD	Missing
cold2	EOG093604HI	Missing
cold2	EOG093604HK	Complete	TRINITY_DN21482_c0_g1_i1	437.3	692
cold2	EOG093604HV	Missing
cold2	EOG093604IO	Missing
cold2	EOG093604JQ	Complete	TRINITY_DN6673_c0_g1_i1	904.1	929
cold2	EOG093604JS	Complete	TRINITY_DN12959_c0_g1_i2	1103.5	536
cold2	EOG093604JV	Complete	TRINITY_DN6336_c0_g1_i1	1065.3	645
cold2	EOG093604K0	Complete	TRINITY_DN12826_c0_g1_i1	646.6	425
cold2	EOG093604KN	Complete	TRINITY_DN121_c0_g1_i1	582	307
cold2	EOG093604LD	Fragmented	TRINITY_DN27209_c0_g1_i1	334.1	204
cold2	EOG093604LM	Complete	TRINITY_DN12280_c0_g1_i2	1069.9	718
cold2	EOG093604MP	Complete	TRINITY_DN5809_c0_g1_i2	1045.1	516
cold2	EOG093604MW	Complete	TRINITY_DN7261_c0_g1_i3	1033.9	538
cold2	EOG093604MY	Complete	TRINITY_DN9028_c0_g1_i1	845.9	492
cold2	EOG093604NO	Complete	TRINITY_DN12480_c0_g3_i3	1104.2	543
cold2	EOG093604OT	Missing
cold2	EOG093604P1	Missing
cold2	EOG093604P6	Complete	TRINITY_DN12150_c0_g2_i2	1000.5	530
cold2	EOG093604PT	Complete	TRINITY_DN12642_c0_g1_i2	787.1	495
cold2	EOG093604PU	Complete	TRINITY_DN8250_c0_g1_i2	1114.2	541
cold2	EOG093604QJ	Complete	TRINITY_DN9746_c0_g1_i1	531.2	331
cold2	EOG093604R2	Duplicated	TRINITY_DN13718_c0_g1_i2	1215.8	727
cold2	EOG093604R2	Duplicated	TRINITY_DN13718_c0_g2_i2	1284.5	741
cold2	EOG093604R6	Complete	TRINITY_DN5238_c0_g1_i1	599.7	389
cold2	EOG093604R7	Complete	TRINITY_DN13595_c0_g1_i3	693.5	542
cold2	EOG093604RL	Missing
cold2	EOG093604SP	Fragmented	TRINITY_DN10464_c0_g1_i3	193.1	152
cold2	EOG093604T4	Complete	TRINITY_DN11734_c3_g1_i1	1041.5	496
cold2	EOG093604TP	Complete	TRINITY_DN12951_c1_g1_i2	763.7	526
cold2	EOG093604TS	Complete	TRINITY_DN13250_c0_g1_i1	850.2	490
cold2	EOG093604U7	Complete	TRINITY_DN11698_c0_g1_i3	820	513
cold2	EOG093604UF	Missing
cold2	EOG093604V6	Complete	TRINITY_DN4783_c0_g1_i1	686	436
cold2	EOG093604VR	Complete	TRINITY_DN13744_c5_g1_i4	257.6	374
cold2	EOG093604W6	Missing
cold2	EOG093604WD	Complete	TRINITY_DN6595_c0_g1_i1	900.9	485
cold2	EOG093604WH	Complete	TRINITY_DN6096_c0_g1_i1	930.3	512
cold2	EOG093604WU	Complete	TRINITY_DN10780_c2_g1_i1	525.2	509
cold2	EOG093604X5	Complete	TRINITY_DN8877_c1_g1_i1	322.2	416
cold2	EOG093604XX	Complete	TRINITY_DN13860_c0_g3_i1	760.2	480
cold2	EOG093604Y6	Fragmented	TRINITY_DN3773_c0_g1_i1	835	486
cold2	EOG093604YC	Complete	TRINITY_DN13426_c0_g5_i1	846.4	486
cold2	EOG093604YI	Fragmented	TRINITY_DN8049_c0_g1_i1	647.1	392
cold2	EOG093604YO	Complete	TRINITY_DN11636_c0_g1_i2	649	346
cold2	EOG093604Z0	Missing
cold2	EOG093604ZI	Complete	TRINITY_DN3811_c0_g1_i1	665.2	528
cold2	EOG093604ZR	Complete	TRINITY_DN14185_c1_g1_i5	709.4	619
cold2	EOG0936051T	Complete	TRINITY_DN12208_c2_g1_i1	843.7	450
cold2	EOG09360525	Complete	TRINITY_DN13571_c1_g3_i1	1080.5	491
cold2	EOG0936052S	Complete	TRINITY_DN6748_c0_g1_i1	702.9	498
cold2	EOG0936053E	Complete	TRINITY_DN8034_c0_g1_i1	728.3	494
cold2	EOG0936053F	Complete	TRINITY_DN7751_c0_g2_i1	903.4	536
cold2	EOG09360541	Complete	TRINITY_DN6390_c0_g1_i1	987	614
cold2	EOG09360548	Complete	TRINITY_DN10565_c0_g1_i1	818.4	488
cold2	EOG0936054G	Complete	TRINITY_DN4982_c0_g1_i1	928	531
cold2	EOG09360557	Complete	TRINITY_DN13187_c0_g1_i13	983.3	528
cold2	EOG09360558	Complete	TRINITY_DN11439_c0_g1_i3	198.7	259
cold2	EOG0936055I	Complete	TRINITY_DN6454_c0_g1_i2	715.9	458
cold2	EOG0936055R	Fragmented	TRINITY_DN11780_c3_g2_i2	285.2	207
cold2	EOG0936056C	Complete	TRINITY_DN5880_c0_g1_i1	967.1	478
cold2	EOG0936056J	Complete	TRINITY_DN10709_c0_g1_i1	788	616
cold2	EOG0936057B	Complete	TRINITY_DN10979_c0_g1_i1	401.5	439
cold2	EOG09360595	Complete	TRINITY_DN12389_c0_g1_i2	862.5	653
cold2	EOG0936059C	Complete	TRINITY_DN12063_c0_g1_i2	864.8	491
cold2	EOG0936059L	Complete	TRINITY_DN13198_c3_g1_i7	779.8	502
cold2	EOG093605A0	Complete	TRINITY_DN18606_c0_g1_i1	530.6	737
cold2	EOG093605AK	Complete	TRINITY_DN7792_c0_g1_i2	1115.9	573
cold2	EOG093605BP	Complete	TRINITY_DN6549_c0_g1_i2	933.7	595
cold2	EOG093605BU	Complete	TRINITY_DN8288_c0_g1_i1	901.6	576
cold2	EOG093605C3	Missing
cold2	EOG093605CQ	Missing
cold2	EOG093605DD	Complete	TRINITY_DN12396_c0_g1_i1	635.2	457
cold2	EOG093605DE	Complete	TRINITY_DN11740_c0_g1_i2	908.6	594
cold2	EOG093605DF	Complete	TRINITY_DN13573_c0_g1_i1	619.6	636
cold2	EOG093605DG	Missing
cold2	EOG093605E3	Complete	TRINITY_DN4337_c0_g1_i1	890.4	560
cold2	EOG093605E8	Complete	TRINITY_DN13737_c2_g2_i1	810.2	434
cold2	EOG093605E9	Missing
cold2	EOG093605FL	Complete	TRINITY_DN8944_c0_g1_i4	424	404
cold2	EOG093605GO	Missing
cold2	EOG093605I3	Missing
cold2	EOG093605IQ	Complete	TRINITY_DN2321_c0_g1_i1	898.3	515
cold2	EOG093605IT	Missing
cold2	EOG093605J6	Complete	TRINITY_DN10497_c0_g1_i1	988.7	489
cold2	EOG093605K4	Complete	TRINITY_DN6036_c0_g1_i2	507.3	439
cold2	EOG093605M5	Complete	TRINITY_DN10130_c0_g1_i4	1010.7	562
cold2	EOG093605ME	Complete	TRINITY_DN10885_c0_g1_i1	898.1	527
cold2	EOG093605MM	Missing
cold2	EOG093605MS	Complete	TRINITY_DN7156_c0_g1_i1	678.4	455
cold2	EOG093605MY	Missing
cold2	EOG093605NL	Fragmented	TRINITY_DN11946_c1_g2_i1	455.1	252
cold2	EOG093605OJ	Complete	TRINITY_DN9181_c0_g2_i1	650.5	442
cold2	EOG093605OT	Complete	TRINITY_DN5077_c0_g1_i1	961.5	511
cold2	EOG093605PB	Complete	TRINITY_DN4199_c0_g1_i1	769.6	469
cold2	EOG093605PH	Complete	TRINITY_DN11787_c0_g1_i4	406.1	378
cold2	EOG093605PR	Complete	TRINITY_DN13028_c0_g1_i2	532.7	546
cold2	EOG093605PS	Duplicated	TRINITY_DN12820_c1_g2_i2	693.9	473
cold2	EOG093605PS	Duplicated	TRINITY_DN12820_c1_g4_i1	674.7	475
cold2	EOG093605QW	Complete	TRINITY_DN10494_c0_g1_i2	830.8	440
cold2	EOG093605R5	Missing
cold2	EOG093605RH	Missing
cold2	EOG093605RL	Complete	TRINITY_DN6017_c0_g1_i1	996.2	504
cold2	EOG093605SE	Complete	TRINITY_DN13690_c0_g4_i1	262	324
cold2	EOG093605T0	Complete	TRINITY_DN11969_c0_g1_i2	928	507
cold2	EOG093605TB	Complete	TRINITY_DN6262_c0_g1_i1	716.1	509
cold2	EOG093605TG	Complete	TRINITY_DN12417_c2_g2_i1	967.9	493
cold2	EOG093605TN	Complete	TRINITY_DN13944_c0_g1_i17	753.1	462
cold2	EOG093605TV	Complete	TRINITY_DN9885_c0_g2_i2	653	412
cold2	EOG093605UA	Missing
cold2	EOG093605UB	Complete	TRINITY_DN10227_c0_g1_i1	669.7	448
cold2	EOG093605UZ	Complete	TRINITY_DN6427_c0_g1_i1	689.7	405
cold2	EOG093605VA	Missing
cold2	EOG093605VH	Complete	TRINITY_DN9751_c0_g1_i5	1124	572
cold2	EOG093605XN	Complete	TRINITY_DN6383_c0_g1_i1	993.7	483
cold2	EOG093605XW	Complete	TRINITY_DN9392_c0_g1_i1	739.2	493
cold2	EOG093605Y2	Complete	TRINITY_DN11494_c0_g1_i2	818.9	538
cold2	EOG093605YJ	Complete	TRINITY_DN8846_c0_g1_i3	976.1	552
cold2	EOG093605YX	Complete	TRINITY_DN14116_c0_g2_i1	687.5	444
cold2	EOG093605ZP	Complete	TRINITY_DN7739_c0_g1_i3	1003	494
cold2	EOG09360604	Missing
cold2	EOG09360607	Missing
cold2	EOG0936060Z	Complete	TRINITY_DN9662_c1_g1_i4	992.4	509
cold2	EOG0936061C	Complete	TRINITY_DN5583_c0_g1_i1	630.8	377
cold2	EOG0936063C	Complete	TRINITY_DN11319_c0_g1_i1	835.5	557
cold2	EOG09360640	Missing
cold2	EOG0936064Q	Complete	TRINITY_DN11179_c0_g2_i1	642.7	421
cold2	EOG0936065V	Missing
cold2	EOG0936066R	Complete	TRINITY_DN13971_c0_g2_i11	378.4	222
cold2	EOG0936066T	Complete	TRINITY_DN9824_c0_g1_i2	1025.1	607
cold2	EOG0936066Y	Complete	TRINITY_DN11209_c0_g2_i1	1048.8	477
cold2	EOG09360676	Complete	TRINITY_DN7747_c0_g1_i1	841	470
cold2	EOG09360677	Complete	TRINITY_DN13794_c3_g1_i2	846.2	466
cold2	EOG09360679	Complete	TRINITY_DN4244_c0_g1_i3	330.5	203
cold2	EOG0936067H	Fragmented	TRINITY_DN10986_c0_g1_i1	549.4	270
cold2	EOG0936068L	Complete	TRINITY_DN10376_c0_g1_i1	996.6	491
cold2	EOG0936068S	Fragmented	TRINITY_DN29978_c0_g1_i1	110.2	72
cold2	EOG0936069Q	Complete	TRINITY_DN4881_c0_g2_i1	633.6	431
cold2	EOG0936069S	Fragmented	TRINITY_DN11880_c0_g1_i1	483.9	298
cold2	EOG0936069X	Complete	TRINITY_DN8044_c0_g1_i1	893.2	454
cold2	EOG093606A7	Complete	TRINITY_DN6622_c0_g1_i1	972.7	469
cold2	EOG093606AC	Missing
cold2	EOG093606C9	Complete	TRINITY_DN6129_c0_g1_i3	897.8	529
cold2	EOG093606CH	Complete	TRINITY_DN10249_c0_g1_i1	768.2	427
cold2	EOG093606CI	Complete	TRINITY_DN8574_c0_g1_i5	996.2	486
cold2	EOG093606CK	Missing
cold2	EOG093606D1	Complete	TRINITY_DN7895_c0_g1_i1	723.2	450
cold2	EOG093606G1	Complete	TRINITY_DN11922_c2_g3_i3	870.3	425
cold2	EOG093606G2	Complete	TRINITY_DN13066_c2_g2_i1	575	479
cold2	EOG093606GA	Fragmented	TRINITY_DN9209_c0_g1_i1	693.8	428
cold2	EOG093606K5	Fragmented	TRINITY_DN12250_c0_g1_i3	494.6	280
cold2	EOG093606KG	Complete	TRINITY_DN12698_c0_g1_i4	583.9	385
cold2	EOG093606KR	Missing
cold2	EOG093606L0	Fragmented	TRINITY_DN24474_c0_g1_i1	164.1	106
cold2	EOG093606L8	Missing
cold2	EOG093606LZ	Complete	TRINITY_DN13252_c0_g2_i4	835	499
cold2	EOG093606MV	Complete	TRINITY_DN7159_c0_g1_i1	671.8	402
cold2	EOG093606MY	Complete	TRINITY_DN8378_c0_g2_i1	1118	615
cold2	EOG093606N3	Duplicated	TRINITY_DN5395_c0_g1_i1	761.1	434
cold2	EOG093606N3	Duplicated	TRINITY_DN6951_c0_g1_i1	890	432
cold2	EOG093606NA	Complete	TRINITY_DN12067_c4_g1_i2	795.1	427
cold2	EOG093606ND	Fragmented	TRINITY_DN23239_c0_g1_i1	99.7	68
cold2	EOG093606NL	Missing
cold2	EOG093606O6	Complete	TRINITY_DN11455_c2_g3_i1	904.5	534
cold2	EOG093606O8	Complete	TRINITY_DN12898_c0_g1_i2	990.8	615
cold2	EOG093606O9	Complete	TRINITY_DN7839_c0_g1_i2	887.4	471
cold2	EOG093606OC	Complete	TRINITY_DN13651_c0_g1_i1	1666.5	906
cold2	EOG093606Q8	Complete	TRINITY_DN13994_c1_g1_i12	712.9	413
cold2	EOG093606QR	Fragmented	TRINITY_DN9821_c0_g1_i4	601.6	407
cold2	EOG093606RM	Complete	TRINITY_DN13993_c1_g1_i5	931.4	471
cold2	EOG093606RP	Complete	TRINITY_DN2454_c0_g1_i1	325.7	165
cold2	EOG093606S1	Complete	TRINITY_DN12459_c0_g1_i1	846.1	504
cold2	EOG093606ST	Missing
cold2	EOG093606SW	Missing
cold2	EOG093606T7	Complete	TRINITY_DN7194_c0_g1_i2	784.9	467
cold2	EOG093606UJ	Missing
cold2	EOG093606UT	Complete	TRINITY_DN9277_c0_g1_i1	743.1	400
cold2	EOG093606VV	Complete	TRINITY_DN10375_c0_g1_i2	850.6	429
cold2	EOG093606VY	Missing
cold2	EOG093606W4	Complete	TRINITY_DN5044_c0_g1_i1	515.3	500
cold2	EOG093606YS	Fragmented	TRINITY_DN5268_c0_g1_i1	358.4	243
cold2	EOG093606ZH	Complete	TRINITY_DN8683_c0_g1_i1	308.7	270
cold2	EOG093606ZK	Missing
cold2	EOG0936070D	Complete	TRINITY_DN7903_c0_g1_i1	934.5	467
cold2	EOG0936070W	Complete	TRINITY_DN6560_c0_g1_i1	750.3	514
cold2	EOG0936071Y	Missing
cold2	EOG09360720	Complete	TRINITY_DN10320_c0_g1_i1	902.5	436
cold2	EOG09360725	Complete	TRINITY_DN7777_c0_g1_i1	455.3	370
cold2	EOG0936072X	Fragmented	TRINITY_DN11810_c0_g1_i7	483.4	260
cold2	EOG0936072Y	Fragmented	TRINITY_DN8501_c0_g1_i1	839.8	439
cold2	EOG0936073E	Missing
cold2	EOG09360748	Complete	TRINITY_DN13906_c0_g3_i1	610.9	373
cold2	EOG0936075Y	Complete	TRINITY_DN7037_c0_g1_i1	795.2	426
cold2	EOG0936076E	Complete	TRINITY_DN9436_c0_g1_i1	660.8	442
cold2	EOG0936076T	Complete	TRINITY_DN13257_c4_g1_i3	828.2	442
cold2	EOG0936077B	Complete	TRINITY_DN9504_c0_g1_i1	659.6	392
cold2	EOG0936077I	Complete	TRINITY_DN11047_c0_g1_i3	722.8	443
cold2	EOG09360784	Missing
cold2	EOG0936079H	Complete	TRINITY_DN6662_c0_g1_i1	498	743
cold2	EOG0936079P	Complete	TRINITY_DN13980_c0_g1_i4	516.4	519
cold2	EOG093607BZ	Complete	TRINITY_DN10688_c0_g1_i1	713.7	381
cold2	EOG093607D0	Complete	TRINITY_DN7842_c0_g1_i4	905.9	483
cold2	EOG093607E0	Missing
cold2	EOG093607E9	Complete	TRINITY_DN8379_c0_g1_i1	764.7	440
cold2	EOG093607EA	Complete	TRINITY_DN9560_c0_g1_i2	568.4	380
cold2	EOG093607EB	Missing
cold2	EOG093607EE	Complete	TRINITY_DN4240_c0_g1_i1	762.2	478
cold2	EOG093607FC	Complete	TRINITY_DN13245_c2_g4_i2	573.7	460
cold2	EOG093607FH	Complete	TRINITY_DN11417_c0_g1_i7	399.1	329
cold2	EOG093607FL	Complete	TRINITY_DN5064_c0_g1_i1	880.3	453
cold2	EOG093607GQ	Fragmented	TRINITY_DN14052_c1_g3_i9	480.9	339
cold2	EOG093607HU	Complete	TRINITY_DN12619_c3_g1_i1	874.2	445
cold2	EOG093607HY	Duplicated	TRINITY_DN13333_c0_g1_i6	263.9	391
cold2	EOG093607HY	Duplicated	TRINITY_DN14226_c0_g1_i10	240.8	213
cold2	EOG093607I5	Complete	TRINITY_DN9701_c0_g1_i5	587.9	361
cold2	EOG093607I7	Complete	TRINITY_DN11803_c0_g1_i2	940.8	494
cold2	EOG093607J8	Complete	TRINITY_DN9630_c0_g1_i1	769.6	398
cold2	EOG093607KK	Complete	TRINITY_DN2373_c0_g1_i1	781	502
cold2	EOG093607LD	Missing
cold2	EOG093607NG	Missing
cold2	EOG093607NQ	Complete	TRINITY_DN2981_c0_g1_i2	452.6	427
cold2	EOG093607OL	Complete	TRINITY_DN7382_c0_g2_i1	784.4	377
cold2	EOG093607OO	Complete	TRINITY_DN8782_c0_g1_i1	812.4	467
cold2	EOG093607OT	Complete	TRINITY_DN5171_c0_g1_i1	834.1	537
cold2	EOG093607OZ	Complete	TRINITY_DN5705_c0_g1_i1	526.9	462
cold2	EOG093607PL	Missing
cold2	EOG093607PO	Complete	TRINITY_DN6568_c1_g1_i2	779.1	381
cold2	EOG093607QO	Duplicated	TRINITY_DN7189_c0_g1_i2	871.6	467
cold2	EOG093607QO	Duplicated	TRINITY_DN7189_c0_g2_i2	875.2	467
cold2	EOG093607RL	Complete	TRINITY_DN11780_c1_g1_i4	380.5	399
cold2	EOG093607RN	Missing
[truncated: 27,692 more rows]

## Sheet: reference_id_and_busco_id
Reference id	Busco id
3702:001e5b	EOG09360UCN
3702:0057b6	EOG093601LZ
3702:004dce	EOG09360O8P
3702:006830	EOG093608WC
3702:0049a9	EOG09360W85
3702:000fe1	EOG09360KZ9
3702:00017d	EOG09360JXC
3702:0032ef	EOG09360DII
3702:00323f	EOG09360829
3702:005270	EOG093608LD
3702:0010fd	EOG093602KH
3702:003766	EOG09360GYO
3702:000ecc	EOG09360K8L
3702:001aaa	EOG09360DJL
3702:0020db	EOG093607TG
3702:005d89	EOG093602IG
3702:001d37	EOG09360FIH
3702:00495f	EOG093605BU
3702:005578	EOG09360QMO
3702:005b78	EOG09360INV
3702:006450	EOG09360QB9
3702:001012	EOG09360FWB
3702:0068dc	EOG09360DE6
3702:005933	EOG09360FN1
3702:004ce5	EOG09360A7L
3702:005adb	EOG09360OC8
3702:0027b0	EOG09360541
3702:0013db	EOG09360HAP
3702:0000ea	EOG093602H1
3702:00597e	EOG09360GXJ
3702:0058fa	EOG093600GM
3702:0030d8	EOG093609X6
3702:005ace	EOG09360B5S
3702:004370	EOG09360FJQ
3702:003a9b	EOG093600CH
3702:002090	EOG093607OZ
3702:0059d0	EOG09360HPQ
3702:002694	EOG0936077B
3702:00319f	EOG093606NL
3702:001ece	EOG093605CQ
3702:0002f7	EOG09360I07
3702:004cfb	EOG09360O92
3702:005438	EOG093604WU
3702:006878	EOG09360KOU
3702:0067e3	EOG09360G65
3702:003adb	EOG09360QXX
3702:0023a6	EOG093601VD
3702:002f8b	EOG09360D64
3702:003234	EOG09360D9T
3702:0052cd	EOG093609TC
3702:005150	EOG09360DX3
3702:003387	EOG09360K7R
3702:000e74	EOG09360EIH
3702:002ef6	EOG093604XX
3702:001bed	EOG093604X5
3702:005436	EOG093605DG
3702:00622c	EOG09360CK0
3702:00164c	EOG093602TY
3702:000af2	EOG09360XXS
3702:002c90	EOG09360KLO
3702:003644	EOG09360TJO
3702:0069eb	EOG093604U7
3702:0032df	EOG093603DO
3702:003e05	EOG0936001W
3702:00054d	EOG093602PW
3702:0057ca	EOG09360BNI
3702:0050c4	EOG093600W2
3702:001870	EOG093603DJ
3702:001965	EOG09360TA9
3702:0056bd	EOG0936077I
3702:0062f8	EOG09360945
3702:000375	EOG09360CDH
3702:0013b3	EOG09360J7T
3702:00644a	EOG093604YO
3702:0058b7	EOG093605VA
3702:0009f1	EOG09360BAH
3702:0006c4	EOG093604R2
3702:00152b	EOG093600O6
3702:005f7e	EOG09360DBO
3702:006537	EOG09360A5W
3702:004d93	EOG09360IZH
3702:00615d	EOG09360J39
3702:0044f9	EOG093603WZ
3702:006224	EOG093601U2
3702:000e95	EOG09360P6I
3702:002795	EOG093606K5
3702:00343d	EOG09360MCR
3702:001f8d	EOG09360S1U
3702:000794	EOG093605IT
3702:003ea2	EOG09360KJA
3702:0052cf	EOG093609PW
3702:002af4	EOG09360317
3702:002d9c	EOG09360803
3702:00638e	EOG09360KV4
3702:00512a	EOG09360FRJ
3702:0062d1	EOG093602Y9
3702:0003ae	EOG093604Z0
3702:00627b	EOG093600T6
3702:006304	EOG0936035H
3702:001e43	EOG093603GP
3702:002103	EOG09360XZ1
3702:002356	EOG09360CYS
3702:002733	EOG09360OS0
3702:0048aa	EOG09360LN2
3702:006021	EOG093603UU
3702:001057	EOG09360CTZ
3702:004921	EOG093608AX
3702:006665	EOG09360C6T
3702:0019af	EOG09360A8D
3702:0040f9	EOG093600U9
3702:000c22	EOG093606SW
3702:0025cb	EOG0936019N
3702:0028cb	EOG093603M5
3702:0038dd	EOG09360KLG
3702:00044b	EOG09360259
3702:0030c9	EOG09360DJM
3702:0057d2	EOG09360D6G
3702:004c7b	EOG09360J3N
3702:000184	EOG09360EE5
3702:002b26	EOG09360A77
3702:004bde	EOG09360NEY
3702:00149f	EOG09360H4R
3702:0002e2	EOG09360SAC
3702:0009ef	EOG0936026Z
3702:002c35	EOG09360K87
3702:0016e1	EOG093602ZN
3702:0060fd	EOG09360PFL
3702:00014d	EOG09360DCC
3702:0060de	EOG093604FE
3702:005f8d	EOG093608AK
3702:005051	EOG093605UZ
3702:003150	EOG0936073E
3702:000acf	EOG093607EE
3702:0010fb	EOG09360GN9
3702:004712	EOG09360FJP
3702:00231c	EOG09360SL9
3702:003fba	EOG09360LFN
3702:002a02	EOG09360HQQ
3702:003854	EOG093604HV
3702:00041e	EOG09360G1W
3702:0042c1	EOG0936088K
3702:00329e	EOG093604C7
3702:0034a1	EOG093600N9
3702:003ccd	EOG09360CHA
3702:005af3	EOG09360A3A
3702:0038e5	EOG09360B4L
3702:002e8e	EOG09360H49
3702:003236	EOG09360KZ4
3702:0046a4	EOG09360843
3702:0067a2	EOG093605A0
3702:00124d	EOG093603XO
3702:001354	EOG09360G4Y
3702:006637	EOG09360AH1
3702:003b38	EOG0936004R
3702:0065c7	EOG0936032C
3702:001239	EOG09360B3J
3702:001198	EOG09360Q05
3702:0044ee	EOG09360EB9
3702:003b5a	EOG093609HT
3702:001b12	EOG093602WA
3702:000fb7	EOG09360I5Z
3702:0049ab	EOG09360BKS
3702:000ae7	EOG09360NGB
3702:00521d	EOG093603FC
3702:004fc9	EOG0936041M
3702:001c99	EOG09360FM4
3702:004d78	EOG09360557
3702:0046eb	EOG093605XN
3702:005a21	EOG0936000A
3702:003e26	EOG093601QL
3702:0063c2	EOG09360NR1
3702:000786	EOG09360HOV
3702:000b26	EOG093608KQ
3702:00499a	EOG093601Y6
3702:0017dc	EOG09360CWE
3702:0054cb	EOG0936048K
3702:00668f	EOG093606VV
3702:005820	EOG09360EX7
3702:003ca2	EOG09360D36
3702:00428f	EOG09360L5N
3702:0009c3	EOG0936090G
3702:000da4	EOG093600FR
3702:002776	EOG09360I8Y
3702:0026c8	EOG0936059C
3702:005d9f	EOG09360HKF
3702:0036ee	EOG09360JVX
3702:004e61	EOG093602SW
3702:006054	EOG09360KQ2
3702:0050c7	EOG09360KCW
3702:0015e3	EOG09360JWQ
3702:005080	EOG093601DT
3702:0025d6	EOG09360595
3702:00169b	EOG093603ZW
3702:00480f	EOG093604DM
3702:0042b6	EOG09360TUC
3702:00299a	EOG09360LHZ
3702:0017c4	EOG0936028V
3702:0056cb	EOG093603I2
3702:002af1	EOG093605E9
3702:00005c	EOG0936053E
3702:005767	EOG09360MWT
3702:00543a	EOG093603QH
3702:00340a	EOG09360GB9
3702:002e2d	EOG09360LA3
3702:0020c8	EOG09360679
3702:000d04	EOG09360EPY
3702:002caa	EOG09360LAA
3702:004e83	EOG09360KRQ
3702:00595b	EOG09360GXV
3702:0053c0	EOG09360SVQ
3702:000c59	EOG093607OT
3702:0069ee	EOG093600T8
3702:001a2d	EOG093601AN
3702:0058ff	EOG093601PF
3702:0000d3	EOG0936025L
3702:003d6e	EOG093602VI
3702:001d95	EOG09360T1O
3702:001104	EOG0936057B
3702:00050d	EOG093607U8
3702:000a27	EOG093604ZR
3702:004d46	EOG09360BYY
3702:001b28	EOG09360HBC
3702:0024e9	EOG09360DV8
3702:006816	EOG093605J6
3702:005a9c	EOG093603J1
3702:005cd7	EOG0936042H
3702:0011b3	EOG09360BID
3702:000bee	EOG09360YWZ
3702:001025	EOG09360BQM
3702:001a6f	EOG09360LJZ
3702:000160	EOG0936098U
3702:001d70	EOG093601Y2
3702:00271d	EOG093602EO
3702:0069d7	EOG093604LD
3702:003bb2	EOG09360HGJ
3702:004f34	EOG09360K2H
3702:00493e	EOG09360JUS
3702:001933	EOG0936035T
3702:0036bb	EOG093609I6
3702:003b15	EOG0936011U
3702:0020e7	EOG09360IQC
3702:003814	EOG0936086V
3702:00653a	EOG09360HC5
3702:00054e	EOG09360GU6
3702:004ded	EOG093603W7
3702:00056f	EOG09360KAB
3702:002f52	EOG09360MUD
3702:001d0b	EOG09360OA3
3702:0051ca	EOG09360GZA
3702:00665a	EOG09360M37
3702:0051bc	EOG09360HRI
3702:004710	EOG093605ME
3702:002e17	EOG09360G6G
3702:0060dc	EOG09360DUR
3702:0011c4	EOG09360V3N
3702:004020	EOG09360604
3702:00213a	EOG093605DE
3702:0028eb	EOG093608V7
3702:0068b8	EOG093605TG
3702:001c19	EOG093602Y5
3702:00346e	EOG09360IC1
3702:004c32	EOG09360N0I
3702:005eab	EOG093604UF
3702:0062e1	EOG09360LVN
3702:0057a0	EOG0936069Q
3702:001a57	EOG093603LQ
3702:001edc	EOG0936040G
3702:004c19	EOG09360R4F
3702:0028a7	EOG09360E7L
3702:005dea	EOG09360A2C
3702:003bb4	EOG093603NH
3702:0060e2	EOG09360GKN
3702:003d2a	EOG093600OF
3702:0032b3	EOG093608OZ
3702:001c01	EOG09360QGD
3702:002cd0	EOG09360002
3702:001984	EOG09360UGG
3702:0059a9	EOG09360BM8
3702:005f90	EOG09360391
3702:002ccb	EOG09360OT3
3702:0016d9	EOG093602UL
3702:0054b1	EOG0936026P
3702:005060	EOG0936042R
3702:006656	EOG09360I5A
3702:0036ce	EOG09360KF8
3702:0046d6	EOG09360LCF
3702:00587d	EOG0936082J
3702:0056af	EOG09360B6P
3702:004740	EOG093603K3
3702:002368	EOG093601CX
3702:00500b	EOG093604T4
3702:0034fb	EOG093602I0
3702:000a00	EOG093608IL
3702:000aa5	EOG09360D63
3702:0062b3	EOG0936031Y
3702:001705	EOG09360K1I
3702:003af3	EOG09360JFE
3702:001a31	EOG0936085E
3702:001c9b	EOG09360EBH
3702:001e9d	EOG09360AYE
3702:004794	EOG09360MGG
3702:003ff4	EOG09360OJ7
3702:001f77	EOG09360296
3702:00637a	EOG09360QE3
3702:004bc4	EOG093603JD
3702:004173	EOG09360PZZ
3702:00146d	EOG09360FCX
3702:00122b	EOG09360M1L
3702:000f10	EOG093606C9
3702:002397	EOG09360UCM
3702:004f93	EOG09360DFS
3702:0000e5	EOG09360GZJ
3702:003cfa	EOG093607GQ
3702:000f8c	EOG093601UA
3702:004522	EOG0936066T
3702:003447	EOG093605NL
3702:004878	EOG093604HD
3702:00605a	EOG0936086W
3702:003dbc	EOG09360IV8
3702:0003e0	EOG09360L3B
3702:000ba4	EOG09360H4K
3702:0040db	EOG09360GQJ
3702:0006f4	EOG0936028O
3702:002080	EOG093606OC
3702:002468	EOG0936082Y
3702:001bc4	EOG093603W4
3702:0017c2	EOG09360IBU
3702:002916	EOG093606ST
3702:00011f	EOG093601UC
3702:00390d	EOG09360LO8
3702:003aee	EOG09360FR1
3702:001ec9	EOG09360L3E
3702:0037fb	EOG09360EMJ
3702:00563a	EOG09360CRR
3702:0017ba	EOG093605TV
3702:005807	EOG093605QW
3702:002c7e	EOG093605T0
3702:0058ed	EOG09360AMJ
3702:000dfa	EOG09360PA0
3702:000b44	EOG09360JL5
3702:005aa8	EOG093609VT
3702:001f7c	EOG093601Q7
3702:0054c9	EOG093604LM
3702:004cd9	EOG09360PHQ
3702:005e81	EOG0936054G
3702:0034f4	EOG093606AC
3702:003561	EOG09360EW1
3702:0064ee	EOG093603RW
3702:006577	EOG093609EF
3702:00567f	EOG0936008K
3702:005310	EOG09360GU0
3702:004874	EOG093602LT
3702:00417b	EOG09360NTY
3702:003ed9	EOG093604ZI
3702:002623	EOG09360T7J
3702:00301c	EOG09360P08
3702:001254	EOG093604TP
3702:002280	EOG093609NR
3702:0018e5	EOG09360H4M
3702:00330e	EOG0936047E
3702:0035c6	EOG093605I3
3702:0031a5	EOG09360EUJ
3702:006882	EOG093606ND
3702:0053d5	EOG09360SLX
3702:000331	EOG093601CM
3702:0011c3	EOG09360JO1
3702:002fca	EOG093606O6
3702:004dfc	EOG09360LX9
3702:00601c	EOG093604JV
3702:003da9	EOG09360025
3702:0028a9	EOG09360J11
3702:00118e	EOG09360I49
3702:0024a2	EOG09360877
3702:00252d	EOG093607XJ
3702:0000e6	EOG09360O2N
3702:0051b1	EOG09360F0Y
3702:002f9a	EOG09360GBZ
3702:005dff	EOG09360806
3702:0037cc	EOG093600DF
3702:0065be	EOG09360558
3702:002fe0	EOG09360TZB
3702:0033d1	EOG09360K5Y
3702:00305f	EOG09360CPN
3702:00504f	EOG09360RQP
3702:0030d4	EOG09360J1D
3702:00609b	EOG093604MY
3702:003b80	EOG09360205
3702:0030ed	EOG093605MS
3702:000484	EOG09360K0E
3702:004e44	EOG093605DF
3702:001d65	EOG09360784
3702:0063b2	EOG09360KBS
3702:005987	EOG093605YJ
3702:001877	EOG09360E00
3702:003365	EOG093608PC
3702:004804	EOG09360J7M
3702:006052	EOG09360J9G
3702:002780	EOG09360SN1
3702:002646	EOG09360U3T
3702:0030d0	EOG093606O8
3702:0029cb	EOG09360NY1
3702:001233	EOG09360BGG
3702:003f73	EOG09360AWY
3702:0000c5	EOG09360P3V
3702:004134	EOG09360K47
3702:00385b	EOG093605YX
3702:000052	EOG09360CXD
3702:004065	EOG09360G5B
3702:004f0b	EOG0936020C
3702:004f2f	EOG093601IL
3702:0051ce	EOG093609DP
3702:00312b	EOG09360OHU
3702:003488	EOG09360B4E
3702:005850	EOG093606S1
3702:0060c9	EOG09360F8I
3702:004ed1	EOG09360L9K
3702:005a70	EOG093604D9
3702:004211	EOG09360IZ9
3702:001324	EOG093606Q8
3702:005a22	EOG09360FIO
3702:001916	EOG09360HLN
3702:0028a1	EOG09360DVA
3702:00442a	EOG09360HR1
3702:00032f	EOG093607OL
3702:000868	EOG09360HIJ
3702:00498c	EOG09360IE8
3702:00374c	EOG09360LHQ
3702:002f29	EOG09360P82
3702:005535	EOG09360JWZ
3702:0058ef	EOG09360AEU
3702:0007c8	EOG09360KGN
3702:006863	EOG093604P1
3702:002006	EOG0936087S
3702:000d2a	EOG09360AAI
3702:001082	EOG0936046G
3702:001759	EOG09360JLO
3702:002df9	EOG09360NFA
3702:002eb0	EOG093603SR
3702:000eab	EOG09360IW8
3702:004cef	EOG0936019X
3702:002534	EOG093602YD
3702:0017b5	EOG093606GA
3702:0021ef	EOG0936083O
3702:0030f4	EOG09360HI2
3702:0054ed	EOG09360HGV
3702:000060	EOG093605TB
3702:00342d	EOG09360CXL
3702:001305	EOG093604V6
3702:002f73	EOG093602O1
3702:005bee	EOG09360ITN
3702:003462	EOG093600X9
3702:0023a4	EOG09360CXH
3702:0062cd	EOG093601PV
3702:00566a	EOG09360N12
3702:001a0f	EOG093603SX
3702:00116e	EOG09360720
3702:003363	EOG093609GV
3702:002ae3	EOG09360GQQ
3702:001248	EOG09360FB7
3702:0029c1	EOG0936091G
3702:001a52	EOG093600SS
3702:002f8e	EOG093600YH
3702:00613a	EOG09360HR3
3702:00189f	EOG09360NP8
3702:003117	EOG09360R94
3702:003ee8	EOG09360ZSS
3702:005ae9	EOG093603MT
3702:0042bf	EOG09360J79
3702:000299	EOG09360NQL
3702:0066a5	EOG09360AKC
3702:002e25	EOG0936084R
3702:00055b	EOG09360C3K
3702:0017f1	EOG09360LUG
3702:002d77	EOG0936023S
3702:0061fe	EOG09360B41
3702:005aba	EOG09360SHF
3702:0002e3	EOG0936038M
3702:002310	EOG09360GZB
3702:004d42	EOG09360MNW
3702:000c54	EOG093609PI
3702:006595	EOG09360J00
3702:00000f	EOG09360CFL
3702:0041cf	EOG093605OT
3702:00538e	EOG0936082K
3702:0068eb	EOG09360FQU
3702:0059ec	EOG093607RU
3702:002a86	EOG0936085U
3702:000d03	EOG09360ROA
3702:004e15	EOG09360AI2
3702:0030f0	EOG09360NB8
3702:002f90	EOG093603IM
3702:006339	EOG09360RFB
3702:004168	EOG093605SE
3702:001ff8	EOG093609ZU
3702:004f2a	EOG09360KG8
3702:00401d	EOG09360LJ0
3702:002a1e	EOG09360IWC
3702:00281b	EOG09360HE3
3702:0003f5	EOG093609YQ
3702:000905	EOG093603OL
3702:003690	EOG09360IIY
3702:006355	EOG09360DI3
3702:005a81	EOG09360IAQ
3702:004087	EOG093607EA
3702:001b0d	EOG093602F2
3702:0064fd	EOG0936056J
3702:00140a	EOG0936044V
3702:0057f8	EOG093608T4
3702:006015	EOG09360A16
3702:0022ea	EOG09360HPN
3702:00166a	EOG093604B8
3702:00211a	EOG09360G2E
3702:0035bd	EOG09360MJR
3702:00479d	EOG093602VE
3702:00666a	EOG093600G6
3702:006a28	EOG09360JAG
3702:0059ff	EOG093601PJ
3702:005ed8	EOG0936001N
3702:003f62	EOG09360DV4
3702:0045be	EOG0936079P
3702:001224	EOG0936052S
3702:000cdf	EOG093606ZK
3702:004e2e	EOG093608JW
3702:0059b8	EOG09360BVG
3702:00522c	EOG093609YB
3702:001225	EOG09360A7X
3702:000651	EOG09360B71
3702:0032da	EOG09360JOE
3702:003437	EOG093602MY
3702:003eb5	EOG09360B4Z
3702:0020af	EOG09360IS4
3702:001c35	EOG09360ICO
3702:00262c	EOG093603EX
3702:004368	EOG09360KES
3702:002dca	EOG09360FB1
3702:0062aa	EOG0936037Y
3702:0057f9	EOG093601IB
3702:004ae7	EOG093602K0
3702:006549	EOG093609I7
3702:0050c8	EOG09360FKR
3702:004a8a	EOG093600ZL
3702:001b53	EOG09360MQ0
3702:000695	EOG0936003Z
3702:004c79	EOG09360HGB
3702:003233	EOG09360KKY
3702:0023d7	EOG09360ANO
3702:003059	EOG09360MF2
3702:004f02	EOG09360WJ9
3702:000dfd	EOG093602SP
3702:0033db	EOG09360HQO
3702:00260c	EOG09360CMF
3702:0058e4	EOG093606G2
3702:000aaa	EOG09360NKM
3702:005753	EOG093609GK
3702:006639	EOG09360M3L
3702:00332d	EOG093603TE
3702:0059b0	EOG09360LG4
3702:003855	EOG09360ID9
3702:003f5c	EOG09360LJF
3702:0055b9	EOG09360AC9
3702:0020f8	EOG09360DVB
3702:002802	EOG09360LLC
3702:0043c8	EOG09360GF5
3702:003610	EOG09360PKV
3702:0064e8	EOG09360S9S
3702:001fdc	EOG09360ES7
3702:002180	EOG093605RH
3702:00621b	EOG093609TH
3702:000312	EOG09360QMN
3702:00422d	EOG093602C3
3702:0025ff	EOG093608YK
3702:001d36	EOG09360VIC
3702:003ef3	EOG0936021K
3702:001839	EOG093601WC
3702:00628d	EOG09360KH1
3702:000b9e	EOG09360OBR
3702:00460a	EOG09360AW9
3702:0016cc	EOG093606RM
3702:0046a6	EOG09360BTH
3702:000c27	EOG09360748
3702:001730	EOG09360CX9
3702:002f85	EOG09360ARK
3702:003735	EOG09360NK5
3702:002699	EOG093600CL
3702:00037e	EOG093605PS
3702:004d43	EOG09360GXL
3702:00010d	EOG093602N6
3702:003f61	EOG09360DR9
3702:004262	EOG09360LU3
3702:0014a3	EOG09360676
3702:001b4f	EOG09360BEF
3702:003377	EOG0936045K
3702:0043fa	EOG09360S90
3702:006617	EOG093609VP
3702:000064	EOG09360C8Y
3702:00525b	EOG093602QH
3702:0059ca	EOG09360B4I
3702:006501	EOG093603XJ
3702:002ee0	EOG09360D0R
3702:005cb8	EOG093609SU
3702:005962	EOG093607NQ
3702:002d91	EOG09360KPV
3702:004cf6	EOG09360HSL
3702:004904	EOG09360PG1
3702:001065	EOG093604MW
3702:0034dd	EOG0936079H
3702:002798	EOG09360N4L
3702:004b23	EOG09360CI2
3702:0045e6	EOG09360916
3702:0043e3	EOG09360QHJ
3702:001532	EOG09360G5I
3702:0020f0	EOG09360EG7
3702:000740	EOG09360BI5
3702:0029e2	EOG093606MV
3702:005831	EOG093602CL
3702:0068db	EOG09360BA6
3702:0033ac	EOG093606MY
3702:001fb2	EOG09360NC2
3702:003653	EOG093604R7
3702:005e71	EOG09360AWI
3702:005fb0	EOG09360OD6
3702:0045e8	EOG09360QVA
3702:003de6	EOG093603K9
3702:005733	EOG09360H7T
3702:005944	EOG093603OV
3702:001c84	EOG093605AK
3702:001679	EOG09360B3R
3702:002b22	EOG0936026R
3702:0046d7	EOG093601SL
3702:00230f	EOG09360PQR
3702:006611	EOG093600QB
3702:004e85	EOG09360BN6
3702:003799	EOG093606ZH
3702:004d13	EOG09360091
3702:0001f5	EOG093607PL
3702:0042e3	EOG09360SKX
3702:006136	EOG093609WJ
3702:006271	EOG093600R5
3702:00591e	EOG09360MQN
3702:0028cd	EOG093605PH
3702:00592c	EOG09360JI8
3702:0044af	EOG09360LJJ
3702:005167	EOG09360IGN
3702:00191a	EOG09360490
3702:002aea	EOG09360QFC
3702:001206	EOG093606W4
3702:004c7a	EOG09360T01
3702:00324a	EOG09360HD9
3702:000284	EOG09360ULO
3702:002ab5	EOG09360DV6
3702:002a23	EOG09360JHI
3702:0010ba	EOG09360GFV
3702:004c62	EOG09360DLF
3702:00069e	EOG09360BSY
3702:001359	EOG09360NUJ
3702:00443c	EOG09360BJ2
3702:005608	EOG0936033H
3702:0054cd	EOG093607TH
3702:0018d9	EOG093602X4
3702:000073	EOG09360GXD
3702:001f08	EOG0936082I
3702:002e03	EOG093601FH
3702:0048b9	EOG09360RRZ
3702:006825	EOG09360BPW
3702:004820	EOG09360FML
3702:00695f	EOG093607RL
3702:004fde	EOG09360DP5
3702:006849	EOG09360NF5
3702:000678	EOG093600WS
3702:002eec	EOG09360C7N
3702:0018db	EOG093604P6
3702:0069b3	EOG09360OQ4
3702:0028de	EOG093609O4
3702:002994	EOG09360BWZ
3702:003d4a	EOG093603T3
3702:00269a	EOG09360MRP
3702:0020d8	EOG093604Y6
3702:000fac	EOG093603UW
3702:00581a	EOG09360PLN
3702:003c68	EOG09360C5R
3702:0002c3	EOG09360TMO
3702:005f7d	EOG093604DG
3702:003e4e	EOG09360B47
3702:000079	EOG0936064Q
3702:003e1a	EOG09360F40
3702:004b28	EOG09360PGO
3702:001510	EOG09360JVS
3702:0065c4	EOG093604CE
3702:000cdb	EOG09360GXC
3702:0010a1	EOG093606CH
3702:003ac0	EOG093607BZ
3702:0067d8	EOG09360IFT
3702:002c9e	EOG09360LPP
3702:000be2	EOG0936076E
3702:003a87	EOG09360CNG
3702:00336f	EOG09360TXX
3702:001274	EOG09360ALP
3702:0054d6	EOG09360EL1
3702:0057c7	EOG0936055I
3702:0063ba	EOG09360IP2
3702:003a88	EOG0936063C
3702:0058d8	EOG09360G7Q
3702:004d4f	EOG09360725
3702:00653d	EOG09360TYW
3702:003448	EOG09360P5M
3702:001447	EOG09360MCT
3702:001d8c	EOG0936031D
3702:005644	EOG0936056C
3702:004d49	EOG09360ASH
3702:0003b6	EOG093608I9
3702:001531	EOG09360FVB
3702:000278	EOG09360DBC
3702:003517	EOG09360DW4
3702:00227f	EOG0936099O
3702:001a30	EOG09360XE7
3702:0045eb	EOG09360KHE
3702:0055c6	EOG09360MDQ
3702:002bbb	EOG09360C0Z
3702:004daf	EOG09360GMU
3702:003f5e	EOG09360D7K
3702:00674e	EOG0936038D
3702:0027b8	EOG0936041E
3702:002b6a	EOG09360I0L
3702:0041f6	EOG09360MDX
3702:0001ec	EOG09360424
3702:00554e	EOG09360FBI
3702:004250	EOG093609SJ
3702:0068a9	EOG09360CG1
3702:003721	EOG093603FG
3702:0062c0	EOG09360JWT
3702:0001a9	EOG09360CGS
3702:00365d	EOG093605PB
3702:000aa2	EOG093603FS
3702:00025c	EOG09360146
3702:0041bb	EOG09360HOF
3702:0034a2	EOG093604IO
3702:004126	EOG09360VCN
3702:001551	EOG09360ARD
3702:006008	EOG093607I5
3702:00343b	EOG0936037T
3702:000a07	EOG0936059L
3702:0040d2	EOG09360MYG
3702:003f96	EOG093604WD
3702:001f46	EOG09360B5K
3702:004ab5	EOG09360BIG
3702:004944	EOG09360IEI
3702:0015a2	EOG09360OQ1
3702:006001	EOG09360JWS
3702:000616	EOG093601KY
3702:003b3b	EOG093603PW
3702:00610a	EOG0936070W
3702:0009b3	EOG093600TY
3702:00328c	EOG09360IUB
3702:003352	EOG09360RTI
3702:0035ee	EOG09360C3E
3702:0026e8	EOG09360GEM
3702:0018be	EOG0936066Y
3702:005f8f	EOG09360EKU
3702:004b17	EOG09360LL8
3702:001c93	EOG09360LYU
3702:003688	EOG093606N3
3702:002cb4	EOG09360353
3702:001784	EOG09360G91
3702:002655	EOG09360CCO
3702:0052c2	EOG093602FO
3702:0069cb	EOG09360G42
3702:005bdf	EOG09360ISN
3702:0000de	EOG09360439
3702:004fd7	EOG09360A2I
3702:0025b6	EOG0936066R
3702:001a45	EOG0936024P
3702:002217	EOG0936070D
3702:00515a	EOG093607J8
3702:00689e	EOG093602V4
3702:002052	EOG09360GFD
3702:005076	EOG093605E3
3702:005a02	EOG09360DKG
3702:00383a	EOG09360L1R
3702:003d84	EOG093607FH
3702:001d2c	EOG0936017C
3702:00500c	EOG0936051T
3702:001256	EOG093607WN
3702:001b47	EOG09360A7W
3702:00039c	EOG093607LD
3702:0046c9	EOG093605MY
3702:00414e	EOG09360M5K
3702:0003f4	EOG09360QNQ
3702:0058c3	EOG093603OJ
3702:004086	EOG09360BY2
3702:004f48	EOG09360E5A
3702:00662e	EOG093604KN
3702:00215e	EOG0936036H
3702:0011f9	EOG09360KVM
3702:002471	EOG09360K1H
3702:001325	EOG09360O4B
3702:004d8c	EOG09360D7I
3702:004923	EOG093605OJ
3702:00057d	EOG09360ISB
3702:000017	EOG093600SL
3702:002ac7	EOG09360D6K
3702:004961	EOG0936038Z
3702:00475b	EOG09360K4S
3702:006642	EOG09360GUZ
3702:00477e	EOG09360FU3
3702:004181	EOG09360BGW
3702:00571c	EOG093606T7
3702:004dad	EOG093601G4
3702:000a14	EOG09360LF7
3702:004745	EOG093601NU
3702:002012	EOG093602XZ
3702:0059a0	EOG09360RHO
3702:00381b	EOG09360BLH
3702:005d9d	EOG093600CA
3702:005082	EOG09360ANA
3702:002846	EOG09360IHY
3702:0062ab	EOG093605XW
3702:0047f6	EOG09360AJ0
3702:004d22	EOG09360HO3
3702:0067b2	EOG09360DCI
3702:0065eb	EOG0936015N
3702:0053b9	EOG09360DQK
3702:00558d	EOG093607FL
3702:0010c1	EOG09360TCV
3702:005214	EOG09360Y81
3702:000097	EOG09360A7J
3702:0050c1	EOG09360LR9
3702:001d5b	EOG09360IPD
3702:002879	EOG09360394
3702:000ec0	EOG09360IQI
3702:003b0b	EOG09360TWW
3702:003726	EOG09360GA9
3702:002873	EOG09360DJS
3702:001885	EOG093609MH
3702:0026bc	EOG093605C3
3702:0069fc	EOG093602RY
3702:005518	EOG09360M2U
3702:00291f	EOG09360JO0
3702:0019ee	EOG09360DVY
3702:003158	EOG09360HTY
3702:0043c2	EOG09360EUN
3702:003a4a	EOG09360GMQ
3702:004ea9	EOG09360XWE
3702:001116	EOG09360G0I
3702:0004c9	EOG09360I30
3702:004518	EOG09360NZY
3702:0008fa	EOG09360LK3
3702:002c2f	EOG09360N69
3702:0016e6	EOG0936036V
3702:00423b	EOG09360IRW
3702:00010a	EOG09360B40
3702:000c72	EOG09360CNL
3702:001f0a	EOG093602QV
3702:00623f	EOG093600IQ
3702:003220	EOG093605UB
3702:00534d	EOG0936024U
3702:001b42	EOG09360BEM
3702:002d41	EOG093608R5
3702:0057ab	EOG09360DFB
3702:0057b8	EOG09360236
3702:00060a	EOG09360MKH
3702:004249	EOG093602A0
3702:005684	EOG093600DL
3702:005beb	EOG093605BP
3702:000a77	EOG09360CH3
3702:00036f	EOG093604YI
3702:002e06	EOG09360UKB
3702:00447c	EOG09360LFY
3702:002ad0	EOG09360BJO
3702:003b7d	EOG093603QT
3702:0014f3	EOG093607UO
3702:00303a	EOG093608GF
3702:006619	EOG093605DD
3702:000596	EOG09360S81
3702:001547	EOG09360HZF
3702:000c29	EOG093604R6
3702:002789	EOG09360OTB
3702:003868	EOG09360D2X
3702:00497e	EOG093602T8
3702:00493b	EOG09360H66
3702:004487	EOG0936067H
3702:004858	EOG09360IPZ
3702:00010f	EOG09360300
3702:004d25	EOG093609VZ
3702:0062a7	EOG09360TJE
3702:0015c0	EOG093606L8
3702:00373f	EOG093606KR
3702:0015d3	EOG09360F56
3702:003731	EOG09360A0R
3702:001814	EOG0936068L
3702:005257	EOG09360BEL
3702:003444	EOG0936009W
3702:004db2	EOG093606RP
3702:004247	EOG09360PRE
3702:00415b	EOG09360L5O
3702:001d17	EOG09360LVI
3702:001038	EOG093607TC
3702:003e1e	EOG093605RL
3702:001bdf	EOG09360RFQ
3702:003309	EOG09360LDJ
3702:001f44	EOG0936043P
3702:005b74	EOG093600ON
3702:0066f7	EOG09360N7D
3702:0044ab	EOG09360G30
3702:0039c0	EOG093606G1
3702:002fd1	EOG093607ZP
3702:000900	EOG09360FJY
3702:0000d7	EOG09360F71
3702:000ba0	EOG093609G8
3702:005063	EOG09360JE0
3702:0049cd	EOG093608CS
3702:00031e	EOG09360CYM
3702:0031cb	EOG093600OU
3702:006904	EOG09360GTG
3702:003fb1	EOG093608GT
3702:0055b5	EOG093606UJ
3702:0025f4	EOG09360UH0
3702:0007f9	EOG0936098C
3702:001a77	EOG093608P1
3702:00051f	EOG093601MT
3702:0030f7	EOG093606D1
3702:003228	EOG0936008E
3702:00234c	EOG09360LG2
3702:006982	EOG09360EM9
3702:002239	EOG09360JLQ
3702:00174c	EOG0936011V
3702:002bdb	EOG09360AE6
3702:003f5b	EOG09360D01
3702:003db3	EOG09360LF5
3702:006675	EOG093601V0
3702:00143d	EOG093603HD
3702:0007bd	EOG09360F69
3702:00143b	EOG09360HGT
3702:0042d6	EOG09360AWP
3702:001e05	EOG093608FN
3702:003157	EOG0936055R
3702:005887	EOG09360BRK
3702:0022cf	EOG09360NSW
3702:001710	EOG0936071Y
3702:003c4f	EOG09360358
3702:001e1f	EOG093608A7
3702:004e94	EOG093603PO
3702:000f15	EOG093603Z1
3702:002746	EOG09360JMJ
3702:0022c7	EOG093609R4
3702:004177	EOG093604MP
3702:002359	EOG09360C7E
3702:00663a	EOG093609UJ
3702:0056c1	EOG09360AWB
3702:0029cd	EOG09360IEH
3702:005e58	EOG093607FC
3702:000944	EOG093607WA
3702:005bc4	EOG09360JIY
3702:0056b6	EOG09360HY3
3702:0061e4	EOG09360DD0
3702:001e6a	EOG09360D8B
3702:000749	EOG093604OT
3702:0047f1	EOG09360BZ0
3702:0039ab	EOG093600UX
3702:002c4b	EOG093609HF
3702:003ac4	EOG09360N4U
3702:001a14	EOG09360K6Z
3702:0058f3	EOG09360JSH
3702:000371	EOG09360BQU
3702:00209b	EOG093606A7
3702:001024	EOG09360OIY
3702:006775	EOG09360DCR
3702:003b0a	EOG093600TZ
3702:005884	EOG09360WA9
3702:005ec2	EOG09360DM6
3702:000f2c	EOG09360BRS
3702:005575	EOG09360A8J
3702:002762	EOG093605Y2
3702:00549d	EOG09360QIM
3702:002c6f	EOG093601NK
3702:002d43	EOG09360GQN
3702:00125a	EOG09360I13
3702:000e77	EOG093605M5
3702:000c47	EOG093604QJ
3702:000b32	EOG09360S1W
3702:0068d3	EOG093602XV
3702:002dbf	EOG09360CCQ
3702:00409b	EOG093607YB
3702:0069a2	EOG093609BK
3702:005f48	EOG09360L09
3702:0036f2	EOG09360F4O
3702:003c09	EOG093605GO
3702:00429a	EOG09360N2Y
3702:0037c1	EOG09360EEW
3702:006511	EOG093608B1
3702:006a12	EOG09360JFS
3702:002395	EOG09360G0D
3702:000fe8	EOG09360G43
3702:001ffe	EOG093600SY
3702:004917	EOG09360Q2G
3702:0067a3	EOG09360K5X
3702:00125b	EOG09360DH0
3702:001f88	EOG093609PH
3702:004a43	EOG093605R5
3702:002a41	EOG09360HMJ
3702:001657	EOG09360ZQL
3702:001910	EOG0936092Y
3702:005113	EOG093607I7
3702:003cdf	EOG09360JFI
3702:000768	EOG09360CVE
3702:002fa0	EOG09360HKW
3702:005336	EOG09360T3L
3702:0014ea	EOG09360EMK
3702:003759	EOG09360AW4
3702:006347	EOG09360UZA
3702:004146	EOG09360CW3
3702:001c92	EOG09360RCD
3702:0062f0	EOG093607OO
3702:002a01	EOG09360MO9
3702:002cfc	EOG093607YA
3702:000c49	EOG093605ZP
3702:0024aa	EOG09360IQM
3702:005ad0	EOG093600K5
3702:005c9e	EOG09360FVD
3702:00450e	EOG09360HK0
3702:001537	EOG093603F5
3702:00274e	EOG09360BT4
3702:001366	EOG093606QR
3702:00607c	EOG09360KBD
3702:005685	EOG093602E8
3702:002922	EOG093604TS
3702:00230c	EOG09360IPS
3702:003d74	EOG093602S0
3702:00228b	EOG09360RS5
3702:001c04	EOG09360S9M
3702:004e17	EOG09360HQF
3702:00294a	EOG0936065V
3702:0002b6	EOG09360A69
3702:002eb8	EOG0936072Y
3702:0018bd	EOG093601IY
3702:004d31	EOG09360TLB
3702:000217	EOG09360J0A
3702:00399c	EOG093604NO
3702:002c41	EOG09360D4T
3702:002cff	EOG09360DWB
3702:001c43	EOG09360N7F
3702:003ace	EOG093609XY
3702:00572b	EOG09360607
3702:003b5b	EOG09360BFF
3702:002131	EOG09360OGZ
3702:0041bf	EOG09360CMK
3702:004c24	EOG09360IKP
3702:000490	EOG09360C61
3702:001350	EOG09360EYO
3702:002dd3	EOG093609D4
3702:00187c	EOG09360D8C
3702:001d16	EOG093604BC
3702:003cc7	EOG09360QPR
3702:0000e7	EOG093603YN
3702:001645	EOG093604AJ
3702:002eea	EOG093603PK
3702:00621d	EOG093608SZ
3702:005a3e	EOG09360383
3702:00373b	EOG093606CK
3702:004da2	EOG093603RD
3702:004374	EOG093607UJ
3702:00585d	EOG09360GMF
3702:001b6a	EOG09360E3A
3702:001b3c	EOG09360155
3702:00301d	EOG09360MZ8
3702:0006f3	EOG09360O09
3702:000e2a	EOG093606LZ
3702:005adc	EOG093605E8
3702:0020b2	EOG09360TLR
3702:00570c	EOG0936061C
3702:000c30	EOG09360DMR
3702:0027cb	EOG09360B9U
3702:002e35	EOG093609YH
3702:004dc4	EOG09360DFZ
3702:004150	EOG09360KOT
3702:002331	EOG09360IGG
3702:005b52	EOG09360ETX
3702:002ece	EOG09360ONA
3702:0045cb	EOG09360POQ
3702:0000df	EOG093602U5
3702:002775	EOG09360AAM
3702:005faf	EOG09360HUX
3702:000d40	EOG09360HAG
3702:0006d8	EOG09360QEX
3702:00353d	EOG0936027I
3702:00134b	EOG09360H0G
3702:0061c6	EOG09360DNG
3702:006045	EOG093601AL
3702:0001ef	EOG09360F1B
3702:0045b3	EOG093609C8
3702:00107f	EOG0936091T
3702:0063a3	EOG09360KTE
3702:004da0	EOG093604D2
3702:0013dc	EOG09360UX0
3702:0059da	EOG0936025H
3702:00218f	EOG093601M6
3702:002470	EOG0936043U
3702:001382	EOG09360548
3702:00674d	EOG09360JRA
3702:0017c8	EOG093604K0
3702:00360f	EOG093603UO
3702:002e38	EOG09360AQO
3702:006340	EOG09360U1R
3702:00555d	EOG09360GK5
3702:004f0e	EOG093606CI
3702:004871	EOG093603VZ
3702:000e65	EOG0936020T
3702:003ac6	EOG093608XE
3702:003dfc	EOG09360ING
3702:002d84	EOG09360KMC
3702:0061e6	EOG093608ZW
3702:003ecc	EOG093600EH
3702:000708	EOG093607HU
3702:0007a4	EOG0936035U
3702:00350d	EOG09360640
3702:00455b	EOG0936083D
3702:0036bd	EOG093607HY
3702:0004b6	EOG09360F6U
3702:004d4c	EOG09360BG3
3702:0042ec	EOG093603QQ
3702:004f66	EOG093600U4
3702:002cfe	EOG093605K4
3702:001f34	EOG093603KJ
3702:000370	EOG09360GKU
3702:005450	EOG093608NO
3702:005e79	EOG0936041Y
3702:004240	EOG09360CVM
3702:001bfc	EOG093603K7
3702:005633	EOG093607UA
3702:003fd2	EOG093606KG
3702:0048dd	EOG093602OJ
3702:006493	EOG093603IB
3702:0046dd	EOG09360MF6
3702:003b2e	EOG093604PT
3702:005d0f	EOG093609Q8
3702:002153	EOG09360GS5
3702:0017e2	EOG09360L6S
3702:003a4d	EOG093602KV
3702:001638	EOG0936004W
3702:006572	EOG09360FWE
3702:003198	EOG09360IML
3702:00592d	EOG09360GCH
3702:004dd3	EOG09360L7I
3702:003d2e	EOG0936069X
3702:004772	EOG09360J5K
3702:002c01	EOG09360F53
3702:002919	EOG09360LPQ
3702:000120	EOG09360PV7
3702:001d18	EOG09360DKW
3702:0004b8	EOG09360M1M
3702:0064ec	EOG09360GC7
3702:002111	EOG09360FLC
3702:00591f	EOG09360EP0
3702:005775	EOG093606L0
3702:003b1f	EOG09360DTF
3702:003760	EOG09360PWB
3702:005026	EOG093607ZG
3702:005395	EOG09360KFU
3702:0068f9	EOG093609UI
3702:000734	EOG09360HN7
3702:002f76	EOG093602EU
3702:00612e	EOG0936081F
3702:0018a2	EOG09360H9R
3702:005a8c	EOG09360EWV
3702:005d80	EOG09360AKZ
3702:001288	EOG093605TN
3702:0056f4	EOG093604JS
3702:002aaf	EOG09360UMZ
3702:00072c	EOG093600DJ
3702:003c93	EOG09360BDG
3702:0057f4	EOG09360NM4
3702:001ee1	EOG0936011P
3702:001b2b	EOG09360LHO
3702:0058f8	EOG09360SCW
3702:003b75	EOG09360E12
3702:002c7b	EOG09360ADD
3702:0015d2	EOG09360F83
3702:0062f5	EOG0936037E
3702:0069c5	EOG09360EFD
3702:00294f	EOG0936049L
3702:001bf1	EOG09360WK5
3702:000664	EOG09360BOH
3702:002a6e	EOG09360DZZ
3702:001939	EOG0936084P
3702:004554	EOG09360GVY
3702:00363c	EOG093607EB
3702:005b22	EOG09360EFH
3702:005912	EOG09360A63
3702:006402	EOG093607NG
3702:003dbf	EOG093604FM
3702:00152c	EOG09360HCK
3702:0004f1	EOG09360KOY
3702:006736	EOG09360FDV
3702:002c11	EOG09360EUK
3702:003b73	EOG09360DV9
3702:0042be	EOG09360CMV
3702:0039c1	EOG09360R4Q
3702:004fb3	EOG093603VH
3702:001143	EOG093608AS
3702:004039	EOG09360LIN
3702:001506	EOG093606YS
3702:000d2b	EOG093607KK
3702:00155a	EOG093603WH
3702:003e77	EOG09360PMV
3702:002bc9	EOG09360C5Z
3702:004897	EOG0936076T
3702:002e45	EOG0936096C
3702:0034ff	EOG09360CEB
3702:0046db	EOG09360J2V
3702:004ab3	EOG093607ZT
3702:003a2b	EOG09360AXR
3702:001ca9	EOG093601XR
3702:002ed7	EOG093600LV
3702:004ee8	EOG09360FUV
3702:00189c	EOG09360DI6
3702:005700	EOG09360ROY
3702:005d51	EOG09360RLS
3702:0014c1	EOG09360F8Q
3702:0027d1	EOG09360DHF
3702:00232c	EOG09360TDR
3702:000119	EOG09360G3S
3702:00369d	EOG09360J46
3702:001ce7	EOG0936028K
3702:001b38	EOG09360F1R
3702:001a2a	EOG09360I5J
3702:003fbd	EOG093601OK
3702:0014d4	EOG09360K8B
3702:0004b9	EOG09360LG0
3702:0055ea	EOG09360I4M
3702:0023b8	EOG09360BAZ
3702:004670	EOG09360525
3702:005a07	EOG09360WSA
3702:005fd5	EOG09360QS9
3702:003e9a	EOG093608PU
3702:0003aa	EOG09360J7A
3702:0021cb	EOG09360BY3
3702:0014c7	EOG093605MM
3702:00532c	EOG09360PLI
3702:00593c	EOG09360BR4
3702:00284e	EOG09360NBT
3702:002c96	EOG093602HL
3702:002ecf	EOG093601TO
3702:002bbc	EOG09360OW8
3702:000f52	EOG093605PR
3702:003d14	EOG09360E9S
3702:0067d9	EOG09360DG2
3702:001351	EOG0936038S
3702:0011e5	EOG09360BYN
3702:0017ca	EOG09360PQE
3702:002be6	EOG093604HB
3702:002626	EOG09360B8J
3702:006705	EOG0936032P
3702:0026ed	EOG09360DDG
3702:005aa3	EOG09360S6Z
3702:000bb3	EOG093602VC
3702:00278b	EOG093600PE
3702:000a41	EOG09360D2F
3702:0022eb	EOG09360GRH
3702:002cba	EOG093607E9
3702:000fed	EOG09360GHT
3702:004371	EOG093601SQ
3702:001523	EOG09360B27
3702:0067ef	EOG09360O6Q
3702:004164	EOG09360O0R
3702:0032f7	EOG093604F6
3702:001b97	EOG09360OS5
3702:002a45	EOG0936060Z
3702:0024b7	EOG09360EV2
3702:0016f2	EOG0936036G
3702:001c21	EOG093604HK
3702:00566b	EOG09360ALA
3702:001f53	EOG093603OR
3702:00090f	EOG093607QO
3702:00350f	EOG09360ELM
3702:004446	EOG093602GP
3702:0003b1	EOG09360AA1
3702:004cd8	EOG09360YQE
3702:002a4d	EOG09360D9L
3702:002862	EOG09360GOA
3702:000053	EOG0936053F
3702:002c21	EOG09360LK7
3702:002edb	EOG09360199
3702:00184d	EOG09360KB8
3702:000a4e	EOG0936068S
3702:004ee4	EOG09360Y9G
3702:0060df	EOG09360JU9
3702:00458b	EOG09360DBZ
3702:0017f4	EOG09360IT9
3702:0014c0	EOG09360FUF
3702:004e1e	EOG093600XL
3702:006302	EOG09360GVP
3702:002f4e	EOG09360GZ2
3702:001bd1	EOG093601IV
3702:002e09	EOG09360GWA
3702:0059af	EOG09360KEM
3702:000179	EOG09360ALT
3702:001d00	EOG093609NZ
3702:001d02	EOG0936096A
3702:0010ea	EOG093609JA
3702:005d7b	EOG09360SUH
3702:00189a	EOG09360D41
3702:003c7e	EOG09360Q7Y
3702:00684d	EOG09360I0P
3702:00367f	EOG093604JQ
3702:006219	EOG093601CE
3702:001e38	EOG093604PU
3702:000195	EOG09360CEF
3702:00602d	EOG09360CP3
3702:002f3f	EOG09360L3V
3702:0020e3	EOG09360EMI
3702:002100	EOG09360GC2
3702:00191f	EOG09360E4D
3702:001fab	EOG09360SMB
3702:0029b0	EOG09360Q0V
3702:002f83	EOG09360H7R
3702:00425c	EOG09360NTO
3702:00521f	EOG09360FE1
3702:0017f0	EOG09360R2K
3702:00330d	EOG093607RN
3702:002cd7	EOG093607E0
3702:00580f	EOG09360G99
3702:000ac2	EOG093604RL
3702:0017f6	EOG093608VJ
3702:00646f	EOG09360AQ0
3702:003901	EOG093601KV
3702:006838	EOG09360NNQ
3702:005891	EOG09360K2V
3702:0022cb	EOG09360ILO
3702:003c72	EOG09360ZQE
3702:00699e	EOG09360QWS
3702:0047ce	EOG093609LK
3702:006018	EOG093604VR
3702:002f9d	EOG09360BGE
3702:000f0d	EOG09360EYE
3702:004462	EOG09360LE4
3702:004d28	EOG09360I5U
3702:00261e	EOG093600P5
3702:002042	EOG09360K2Q
3702:0063d5	EOG09360KUC
3702:00123e	EOG09360I4I
3702:002341	EOG09360AX2
3702:002ce3	EOG09360CG3
3702:000069	EOG093604YC
3702:004864	EOG09360IBH
3702:003fc8	EOG09360JGG
3702:002527	EOG09360AN8
3702:0045c1	EOG09360D3T
3702:00018d	EOG093604SP
3702:0036e2	EOG093603H7
3702:00549b	EOG09360254
3702:0045ff	EOG0936099K
3702:004e7c	EOG09360OBH
3702:001cbe	EOG093604WH
3702:0055d3	EOG09360ADB
3702:000f90	EOG09360P0D
3702:005577	EOG09360OWV
3702:0068d9	EOG09360TV2
3702:00151c	EOG09360ATC
3702:002fcb	EOG093602Z8
3702:00356f	EOG09360B4S
3702:0004d7	EOG09360HX1
3702:005e3c	EOG093603J5
3702:0053e3	EOG0936075Y
3702:002542	EOG09360A72
3702:002c04	EOG093605FL
3702:002b57	EOG09360L6F
3702:00464f	EOG093601T9
3702:0014ff	EOG0936041Q
3702:0065dc	EOG09360FOF
3702:0026e1	EOG09360MCO
3702:002ec7	EOG09360SS7
3702:005871	EOG0936097H
3702:005690	EOG093608K2
3702:003b76	EOG09360IJG
3702:0048d4	EOG09360R5H
3702:0058ce	EOG09360A9V
3702:000758	EOG093608BO
3702:0033d8	EOG0936033V
3702:002149	EOG093606UT
3702:0014bc	EOG093609QX
3702:0041f4	EOG093601TR
3702:0018d4	EOG093605IQ
3702:0050ed	EOG093608GA
3702:001e5c	EOG093607PO
3702:003269	EOG09360D4X
3702:00490b	EOG093605UA
3702:0066d9	EOG09360WAP
3702:002def	EOG09360FVP
3702:0018c8	EOG09360NKX
3702:005d02	EOG09360DWT
3702:001da8	EOG093600NS
3702:00001e	EOG09360NN2
3702:001c69	EOG093604W6
3702:000248	EOG09360LCK
3702:0043c5	EOG09360FVA
3702:00323a	EOG093604HI
3702:0054c4	EOG093604D4
3702:000ad5	EOG093607D0
3702:001b9a	EOG093609KC
3702:0052be	EOG09360DLX
3702:00309e	EOG093601FF
3702:005f84	EOG09360DQD
3702:000024	EOG09360J1Z
3702:0050b0	EOG09360OLE
3702:002a17	EOG09360QQP
3702:005e6d	EOG09360K2J
3702:00556f	EOG09360R4S
3702:00640f	EOG093600H1
3702:003241	EOG093606VY
3702:005198	EOG09360DFK
3702:0027b1	EOG09360M1I
3702:006492	EOG0936072X
3702:004afc	EOG0936017K
3702:005164	EOG09360LWY
3702:002b61	EOG09360LMM
3702:00025e	EOG09360ESZ
3702:004ecd	EOG09360IUA
3702:002d01	EOG093608XY
3702:003f23	EOG09360MCN
3702:00676b	EOG09360GOP
3702:002057	EOG09360F8D
3702:0051a4	EOG093608AU
3702:00665c	EOG09360K9G
3702:00190f	EOG09360DRR
3702:0060d6	EOG093604F0
3702:003dba	EOG093601MF
3702:0023b9	EOG093605VH
3702:00331b	EOG09360J5A
3702:001298	EOG093606O9
3702:002139	EOG093603VX
3702:002e56	EOG093607UE

## Sheet: blastp_default_parameter
plant	Query id	Subject id	% identity	alignment length	mismatches	gap openings	q. start	q. end	s. start	s. end	e-value	bit score
cold1	TRINITY_DN24_c0_g1_i1_4	3702:000003	42.857	49	27	1	13	60	1311	1359	0.038	33.1
cold1	TRINITY_DN20340_c0_g1_i2_1	3702:00000b	26.866	67	46	1	384	447	357	423	0.26	33.5
cold1	TRINITY_DN19984_c0_g1_i4_2	3702:00000e	27.586	58	39	2	95	151	24	79	8.7	27.7
cold1	TRINITY_DN21824_c3_g1_i4_6	3702:00000f	74.667	450	105	3	108	552	5	450	0	706
cold1	TRINITY_DN23417_c0_g1_i6_6	3702:000014	39.535	43	18	2	535	576	440	475	5.1	30
cold1	TRINITY_DN22382_c1_g2_i4_3	3702:000015	24.49	49	37	0	91	139	104	152	9.4	27.7
cold1	TRINITY_DN15771_c0_g1_i1_5	3702:000017	74.103	390	99	1	1	390	668	1055	0	596
cold1	TRINITY_DN22060_c1_g2_i4_2	3702:00001e	55.894	263	83	6	131	362	9	269	5.8e-88	268
cold1	TRINITY_DN24767_c0_g1_i1_3	3702:000022	23.577	123	51	5	24	106	1568	1687	1.2	30.8
cold1	TRINITY_DN20382_c1_g1_i1_2	3702:000024	71.296	324	85	3	63	386	21	336	7.33e-160	461
cold1	TRINITY_DN23710_c2_g1_i4_1	3702:00002c	43.478	23	13	0	56	78	391	413	9.5	28.1
cold1	TRINITY_DN23853_c0_g2_i2_2	3702:00002f	28.788	66	47	0	60	125	21	86	8.8	29.3
cold1	TRINITY_DN24827_c1_g2_i1_1	3702:000030	33.333	57	37	1	490	546	232	287	0.003	39.7
cold1	TRINITY_DN23974_c0_g1_i3_6	3702:000037	22.689	119	78	2	398	502	143	261	0.25	34.3
cold1	TRINITY_DN20302_c1_g1_i1_3	3702:00003a	35	40	26	0	335	374	107	146	0.93	31.2
cold1	TRINITY_DN21622_c0_g1_i2_6	3702:00003d	58.824	17	7	0	564	580	67	83	5.1	30
cold1	TRINITY_DN14106_c0_g1_i1_5	3702:00003f	29.825	57	33	2	38	89	629	683	1.5	30
cold1	TRINITY_DN18420_c0_g1_i2_2	3702:000040	27.273	66	45	2	44	107	277	341	0.89	32.3
cold1	TRINITY_DN21778_c5_g1_i1_5	3702:00004b	43.243	37	21	0	145	181	399	435	6.7	27.7
cold1	TRINITY_DN16821_c0_g1_i1_5	3702:00004f	39.216	51	28	1	9	56	7	57	0.064	35.8
cold1	TRINITY_DN13028_c0_g1_i1_6	3702:000052	61.622	185	71	0	1	185	233	417	8.67e-72	225
cold1	TRINITY_DN23002_c0_g2_i2_3	3702:000053	61.822	516	182	6	40	551	12	516	0	639
cold1	TRINITY_DN22490_c0_g1_i2_1	3702:00005b	31.081	74	50	1	416	488	246	319	1.9	30.8
cold1	TRINITY_DN13737_c0_g1_i1_5	3702:00005c	44.898	147	64	3	1	137	208	347	8.88e-34	123
cold1	TRINITY_DN19141_c0_g1_i6_1	3702:00005d	31.707	41	28	0	125	165	41	81	4.8	29.3
cold1	TRINITY_DN22214_c0_g1_i2_4	3702:00005f	61.709	585	184	7	3	563	1	569	0	703
cold1	TRINITY_DN18478_c10_g1_i1_4	3702:000060	56.296	405	161	7	1	402	135	526	2.62e-155	456
cold1	TRINITY_DN15563_c0_g1_i1_2	3702:000061	94.375	160	9	0	44	203	1	160	1.6e-110	318
cold1	TRINITY_DN15403_c0_g2_i2_2	3702:000062	68.386	601	158	5	1	574	319	914	0	816
cold1	TRINITY_DN22023_c0_g1_i1_5	3702:000063	38.71	31	19	0	45	75	1644	1674	0.32	30
cold1	TRINITY_DN25052_c2_g1_i1_2	3702:000064	61.644	292	112	0	3	294	118	409	2.46e-128	376
cold1	TRINITY_DN8878_c0_g1_i1_4	3702:000068	50	24	12	0	22	45	502	525	0.94	26.6
cold1	TRINITY_DN16032_c0_g1_i1_5	3702:000069	65.919	446	137	6	1	438	201	639	0	607
cold1	TRINITY_DN24574_c3_g1_i1_6	3702:00006d	59.841	503	199	1	4	503	134	636	0	636
cold1	TRINITY_DN19826_c0_g1_i5_6	3702:000073	77.333	225	51	0	148	372	95	319	4.32e-128	375
cold1	TRINITY_DN22490_c0_g2_i1_5	3702:000074	29.688	64	44	1	65	128	122	184	0.33	33.5
cold1	TRINITY_DN23107_c1_g1_i3_5	3702:000077	29.63	81	40	2	70	133	70	150	0.33	33.1
cold1	TRINITY_DN5089_c0_g1_i1_3	3702:000078	34.043	47	31	0	3	49	48	94	0.15	30.8
cold1	TRINITY_DN15619_c0_g1_i1_5	3702:000079	54.197	548	227	5	43	590	1	524	0	615
cold1	TRINITY_DN19221_c0_g1_i1_3	3702:00007a	27.273	44	29	1	544	584	48	91	3	28.5
cold1	TRINITY_DN17132_c0_g1_i1_1	3702:00007d	27.419	62	40	1	558	614	465	526	3.4	30.4
cold1	TRINITY_DN24467_c0_g1_i1_5	3702:00007e	37.037	54	30	2	1061	1111	546	598	0.41	34.3
cold1	TRINITY_DN12161_c0_g1_i2_3	3702:000081	33.333	36	24	0	282	317	322	357	0.48	31.6
cold1	TRINITY_DN15293_c0_g1_i1_4	3702:000084	33.803	71	43	3	117	186	351	418	5.2	29.3
cold1	TRINITY_DN21885_c0_g1_i2_2	3702:000085	25.581	86	59	2	397	477	129	214	0.59	32.7
cold1	TRINITY_DN22701_c1_g2_i7_1	3702:00008e	35.385	65	32	3	886	944	36	96	2.3	30.4
cold1	TRINITY_DN21917_c0_g1_i1_6	3702:000090	28.986	69	46	1	553	621	87	152	5	30
cold1	TRINITY_DN21737_c0_g1_i1_1	3702:000097	72.606	376	102	1	1	375	112	487	0	543
cold1	TRINITY_DN16487_c0_g2_i1_1	3702:000098	36.111	36	20	1	397	429	147	182	2	30.4
cold1	TRINITY_DN25037_c1_g3_i1_2	3702:000099	26.087	46	34	0	7	52	102	147	4.8	28.1
cold1	TRINITY_DN19658_c0_g1_i1_5	3702:00009b	31.034	29	20	0	105	133	235	263	0.25	31.6
cold1	TRINITY_DN25066_c0_g1_i3_2	3702:0000a1	71.715	799	204	6	1	792	495	1278	0	1153
cold1	TRINITY_DN22404_c3_g1_i2_4	3702:0000a5	80.201	298	53	3	10	301	1	298	5.73e-174	488
cold1	TRINITY_DN17787_c0_g2_i2_4	3702:0000a8	25	92	49	3	202	290	613	687	0.19	33.5
cold1	TRINITY_DN17999_c0_g2_i1_2	3702:0000ac	28.205	78	49	3	34	108	149	222	0.3	32.7
cold1	TRINITY_DN23924_c0_g1_i2_2	3702:0000ae	26.126	111	52	3	360	450	328	428	1.4	31.2
cold1	TRINITY_DN9168_c0_g1_i1_3	3702:0000af	28.571	42	30	0	102	143	584	625	3.9	28.1
cold1	TRINITY_DN23200_c0_g1_i1_4	3702:0000b2	43.333	30	17	0	588	617	441	470	2.2	31.2
cold1	TRINITY_DN15122_c0_g2_i1_2	3702:0000b5	24.286	70	52	1	18	86	210	279	3.9	26.6
cold1	TRINITY_DN23109_c2_g1_i1_4	3702:0000b9	27.273	99	68	1	350	444	100	198	0.22	33.9
cold1	TRINITY_DN24822_c0_g1_i2_6	3702:0000bc	56	25	11	0	365	389	108	132	4.8	29.6
cold1	TRINITY_DN17916_c0_g1_i2_3	3702:0000bf	61.333	150	51	1	48	197	23	165	5.73e-60	186
cold1	TRINITY_DN20512_c0_g1_i1_1	3702:0000c0	36	50	28	1	321	366	13	62	0.98	29.3
cold1	TRINITY_DN24267_c1_g1_i5_1	3702:0000c4	65.595	311	86	7	62	362	1	300	4.77e-138	402
cold1	TRINITY_DN19386_c0_g1_i1_2	3702:0000c5	61.491	161	56	2	20	174	1	161	1.73e-70	211
cold1	TRINITY_DN13177_c0_g1_i1_1	3702:0000c6	35.294	34	21	1	142	175	91	123	2.8	28.1
cold1	TRINITY_DN22386_c0_g1_i3_5	3702:0000c8	46.429	28	15	0	465	492	75	102	2.4	29.3
cold1	TRINITY_DN23708_c1_g1_i15_4	3702:0000cb	58.454	207	85	1	87	293	3	208	5.68e-86	258
cold1	TRINITY_DN22503_c3_g1_i8_2	3702:0000d0	28.571	63	43	1	602	662	41	103	2	31.6
cold1	TRINITY_DN17511_c0_g1_i1_5	3702:0000d3	71.506	551	149	6	1	546	393	940	0	791
cold1	TRINITY_DN22218_c0_g2_i1_6	3702:0000d7	55.769	208	83	5	12	218	1	200	5.96e-66	205
cold1	TRINITY_DN18299_c0_g1_i1_4	3702:0000d9	31.25	64	35	3	390	450	111	168	2.1	31.6
cold1	TRINITY_DN24142_c0_g1_i3_1	3702:0000da	48.077	208	104	2	33	238	55	260	6.01e-67	209
cold1	TRINITY_DN12974_c0_g1_i1_2	3702:0000db	31.373	51	33	1	91	141	2514	2562	3.3	27.7
cold1	TRINITY_DN17571_c0_g2_i1_1	3702:0000dd	22.353	85	66	0	128	212	1598	1682	2.4	30.8
cold1	TRINITY_DN22040_c0_g2_i4_3	3702:0000de	73.388	605	158	3	1	603	130	733	0	903
cold1	TRINITY_DN20565_c0_g1_i1_6	3702:0000df	83.838	99	15	1	1	98	694	792	7.83e-51	171
cold1	TRINITY_DN24866_c0_g1_i2_5	3702:0000e0	35.556	90	46	6	29	117	52	130	1.8	30.8
cold1	TRINITY_DN1445_c0_g1_i1_6	3702:0000e2	34.783	46	25	2	85	130	68	108	1.3	28.9
cold1	TRINITY_DN23155_c0_g1_i5_1	3702:0000e5	82.632	190	32	1	342	530	227	416	2.13e-107	329
cold1	TRINITY_DN19080_c0_g1_i1_6	3702:0000e6	94.253	174	10	0	23	196	1	174	2.74e-126	354
cold1	TRINITY_DN15096_c0_g1_i1_3	3702:0000e7	54.545	429	188	3	1	424	483	909	3.73e-150	450
cold1	TRINITY_DN22375_c0_g1_i2_4	3702:0000ea	84.828	758	114	1	26	782	1	758	0	1372
cold1	TRINITY_DN23420_c0_g1_i5_1	3702:0000ed	21.084	166	89	5	127	273	217	359	0.48	32.7
cold1	TRINITY_DN24871_c0_g1_i1_2	3702:0000f1	23.864	88	66	1	239	326	170	256	3.7	30.4
cold1	TRINITY_DN18454_c0_g1_i2_3	3702:0000f4	29.231	65	42	3	191	252	167	230	5.2	30.4
cold1	TRINITY_DN17645_c0_g1_i2_5	3702:0000f5	28.182	110	63	4	101	210	357	450	6.6	28.5
cold1	TRINITY_DN10468_c0_g2_i1_6	3702:0000f9	50	20	10	0	22	41	305	324	4	27.3
cold1	TRINITY_DN25685_c0_g1_i1_5	3702:0000fc	29.787	47	29	1	23	65	238	284	5.9	25.4
cold1	TRINITY_DN13042_c0_g2_i1_3	3702:0000fd	25.758	66	47	1	324	387	456	521	0.061	35.4
cold1	TRINITY_DN14385_c0_g1_i1_1	3702:0000ff	28.571	56	38	1	161	216	246	299	1.4	30.8
cold1	TRINITY_DN20900_c1_g2_i1_4	3702:000103	26.087	92	61	2	443	530	307	395	6.6	29.6
cold1	TRINITY_DN21157_c0_g1_i4_5	3702:000104	33.898	59	33	2	432	484	243	301	0.67	32.7
cold1	TRINITY_DN22386_c0_g1_i3_4	3702:000105	43.333	30	17	0	109	138	74	103	1.4	31.2
cold1	TRINITY_DN22091_c0_g2_i2_5	3702:000109	32.432	74	45	3	365	437	24	93	1	32.7
cold1	TRINITY_DN24280_c1_g4_i2_6	3702:00010b	23.864	176	114	6	54	225	35	194	0.11	34.3
cold1	TRINITY_DN18708_c0_g4_i1_1	3702:00010c	33.871	62	37	2	28	89	674	731	5.7	28.1
cold1	TRINITY_DN24008_c0_g2_i1_6	3702:00010d	37.313	67	40	1	145	211	244	308	0.031	36.6
cold1	TRINITY_DN17822_c0_g2_i1_3	3702:00010f	78.218	202	43	1	1	201	455	656	3.25e-113	339
cold1	TRINITY_DN20082_c2_g1_i4_2	3702:000112	30.864	81	47	2	327	407	81	152	4.5	29.6
cold1	TRINITY_DN23006_c1_g1_i2_5	3702:000114	27.778	72	37	4	178	236	330	399	4	29.3
cold1	TRINITY_DN21658_c0_g1_i1_2	3702:000117	30.851	94	55	4	391	478	364	453	0.15	34.7
cold1	TRINITY_DN14275_c0_g1_i3_4	3702:000119	62.264	159	58	2	2	158	151	309	1.83e-68	212
cold1	TRINITY_DN23107_c1_g1_i3_4	3702:00011e	22.946	353	200	14	339	670	414	715	0.6	33.5
cold1	TRINITY_DN15980_c0_g3_i1_2	3702:00011f	77.949	195	43	0	1	195	231	425	3.03e-110	333
cold1	TRINITY_DN21158_c0_g1_i3_5	3702:000120	59.494	158	62	1	29	186	6	161	1.22e-59	199
cold1	TRINITY_DN17739_c0_g1_i1_4	3702:00012d	40.541	37	21	1	388	424	299	334	1.8	30.8
cold1	TRINITY_DN21019_c1_g2_i8_5	3702:00012f	77.154	267	59	1	79	345	13	277	1.8e-148	424
cold1	TRINITY_DN21894_c0_g3_i2_4	3702:000135	29.545	88	48	4	39	123	139	215	1.2	31.2
cold1	TRINITY_DN24822_c0_g2_i2_2	3702:00013e	23.423	111	79	2	325	431	17	125	2.6	31.2
cold1	TRINITY_DN18018_c0_g1_i4_3	3702:000142	28.409	88	58	3	63	146	223	309	2	29.3
cold1	TRINITY_DN22733_c0_g1_i14_4	3702:000144	36.957	46	28	1	187	232	223	267	0.8	33.1
cold1	TRINITY_DN23573_c1_g3_i2_1	3702:000145	28.571	49	34	1	85	133	102	149	9.5	28.1
cold1	TRINITY_DN25284_c2_g1_i3_6	3702:000147	27.711	83	54	2	58	137	633	712	7.3	28.9
cold1	TRINITY_DN17102_c0_g1_i2_1	3702:00014a	23.171	82	55	2	5	86	157	230	2.9	30.4
cold1	TRINITY_DN23081_c1_g1_i1_1	3702:00014c	34.091	44	28	1	205	247	376	419	9.2	27.7
cold1	TRINITY_DN22720_c0_g4_i3_1	3702:00014d	74.613	323	77	1	32	349	1	323	0	512
cold1	TRINITY_DN15419_c0_g1_i1_5	3702:00014f	30.189	53	36	1	114	166	554	605	6.4	27.7
cold1	TRINITY_DN22547_c0_g1_i1_1	3702:000158	29.31	58	39	2	760	815	213	270	0.58	33.5
cold1	TRINITY_DN14380_c0_g1_i1_5	3702:000160	53.659	123	57	0	1	123	696	818	4.34e-42	146
cold1	TRINITY_DN22051_c0_g1_i1_1	3702:000161	64.786	585	183	9	158	736	2	569	0	778
cold1	TRINITY_DN25060_c0_g2_i4_5	3702:000163	27.966	118	69	5	414	517	245	360	2.4	30.8
cold1	TRINITY_DN21333_c1_g1_i7_4	3702:000167	23.718	156	109	4	310	463	65	212	0.19	33.5
cold1	TRINITY_DN23623_c1_g1_i1_3	3702:00016b	24.528	106	72	3	261	366	227	324	0.74	32
cold1	TRINITY_DN17861_c1_g3_i1_4	3702:00016d	73.512	521	130	3	35	554	1	514	0	813
cold1	TRINITY_DN24298_c0_g3_i3_1	3702:000175	28.846	52	37	0	281	332	119	170	8.5	28.1
cold1	TRINITY_DN22343_c0_g2_i2_4	3702:000177	29.293	99	58	3	91	189	1462	1548	0.48	33.1
cold1	TRINITY_DN14304_c0_g1_i2_1	3702:000179	86.099	223	31	0	1	223	217	439	1.78e-146	416
cold1	TRINITY_DN13857_c0_g1_i1_6	3702:00017a	34.043	47	31	0	72	118	131	177	2	29.3
cold1	TRINITY_DN13565_c0_g3_i1_3	3702:00017d	78.899	109	23	0	136	244	1	109	4.7e-59	186
cold1	TRINITY_DN19064_c0_g1_i1_4	3702:00017f	53.571	28	13	0	490	517	773	800	0.55	32.7
cold1	TRINITY_DN23567_c0_g1_i1_4	3702:000184	89.024	328	36	0	51	378	1	328	0	628
cold1	TRINITY_DN24217_c0_g1_i4_3	3702:000185	26.437	87	57	3	542	625	854	936	0.47	34.7
cold1	TRINITY_DN23974_c0_g1_i3_3	3702:000187	39.474	38	17	2	693	726	624	659	7	29.6
cold1	TRINITY_DN20055_c0_g1_i1_4	3702:00018d	34.974	569	228	23	259	781	162	634	1.36e-65	231
cold1	TRINITY_DN22768_c0_g1_i4_5	3702:000192	25.414	181	110	5	166	343	66	224	2.4	30.8
cold1	TRINITY_DN19565_c10_g1_i1_4	3702:000193	41.026	39	23	0	108	146	54	92	0.14	32.7
cold1	TRINITY_DN17316_c0_g1_i2_2	3702:000195	69.832	358	108	0	35	392	26	383	0	557
cold1	TRINITY_DN16822_c0_g1_i1_2	3702:000197	30.952	42	29	0	269	310	187	228	8.9	28.1
cold1	TRINITY_DN9330_c0_g1_i2_5	3702:000199	35	40	20	1	153	186	110	149	8	28.1
cold1	TRINITY_DN17945_c0_g1_i1_5	3702:00019a	25	88	55	3	153	232	761	845	0.38	32.7
cold1	TRINITY_DN22840_c0_g1_i2_1	3702:00019c	28.788	66	43	1	235	300	152	213	4.5	28.5
cold1	TRINITY_DN18018_c0_g1_i4_4	3702:0001a0	26.087	46	34	0	143	188	49	94	0.098	33.1
cold1	TRINITY_DN21118_c0_g1_i2_6	3702:0001a1	74.944	447	97	4	12	445	3	447	0	692
cold1	TRINITY_DN14039_c0_g2_i1_3	3702:0001a4	33.333	51	34	0	216	266	71	121	4.1	28.9
cold1	TRINITY_DN24173_c1_g3_i9_2	3702:0001a5	76.012	321	71	3	74	388	3	323	0	516
cold1	TRINITY_DN25685_c0_g1_i1_4	3702:0001a6	36.667	30	19	0	3	32	576	605	3.1	26.2
cold1	TRINITY_DN20143_c0_g2_i2_1	3702:0001a8	46.154	26	13	1	193	218	38	62	6.3	28.5
cold1	TRINITY_DN19788_c0_g1_i4_4	3702:0001a9	76.768	396	84	3	115	503	22	416	0	644
cold1	TRINITY_DN16577_c0_g1_i2_1	3702:0001af	22.807	114	70	3	499	609	27	125	0.47	33.5
cold1	TRINITY_DN22820_c1_g1_i2_2	3702:0001b0	34	50	32	1	86	134	83	132	2.1	30.8
cold1	TRINITY_DN18417_c0_g1_i1_5	3702:0001b1	27.619	105	66	4	359	462	486	581	2.5	30.8
cold1	TRINITY_DN22847_c3_g1_i1_5	3702:0001b6	35.385	65	37	2	90	149	259	323	0.49	32
cold1	TRINITY_DN16134_c0_g1_i2_3	3702:0001b9	22.619	84	47	2	19	84	776	859	6.4	27.7
cold1	TRINITY_DN24213_c0_g1_i1_6	3702:0001c1	67.018	285	94	0	97	381	87	371	9.67e-149	431
cold1	TRINITY_DN20156_c0_g1_i2_6	3702:0001c7	24.359	78	54	2	338	414	344	417	3.7	29.6
cold1	TRINITY_DN22205_c0_g1_i2_5	3702:0001c9	61.905	21	7	1	34	54	13	32	0.72	29.6
cold1	TRINITY_DN21598_c0_g1_i1_4	3702:0001cb	28.75	80	49	3	575	648	231	308	0.02	37.7
cold1	TRINITY_DN23354_c3_g1_i1_2	3702:0001d0	32.787	61	31	3	2	57	311	366	8.5	25.8
cold1	TRINITY_DN16482_c0_g1_i1_4	3702:0001d5	31.818	44	28	1	104	147	8	49	3.5	30
cold1	TRINITY_DN33840_c0_g1_i1_4	3702:0001d8	23.077	78	54	2	8	79	34	111	3.1	27.3
cold1	TRINITY_DN24616_c0_g1_i2_3	3702:0001da	73.537	786	194	6	98	874	3	783	0	1205
cold1	TRINITY_DN24499_c1_g1_i1_6	3702:0001dd	44.444	36	19	1	658	693	255	289	0.27	34.3
cold1	TRINITY_DN19713_c9_g2_i4_3	3702:0001de	26.531	49	32	1	26	70	339	387	4.6	27.7
cold1	TRINITY_DN21681_c0_g1_i2_4	3702:0001df	61.111	18	7	0	244	261	9	26	1	31.2
cold1	TRINITY_DN19126_c0_g1_i2_5	3702:0001e2	28	75	39	1	100	174	22	81	5.9	29.3
cold1	TRINITY_DN14170_c0_g1_i1_5	3702:0001e4	25.676	74	52	1	76	146	127	200	0.89	29.3
cold1	TRINITY_DN22547_c0_g1_i1_3	3702:0001e8	28.358	67	47	1	184	249	952	1018	0.72	33.1
cold1	TRINITY_DN19968_c0_g1_i5_1	3702:0001ec	28.07	57	39	1	337	391	664	720	1.4	30.8
cold1	TRINITY_DN15276_c0_g1_i2_5	3702:0001ed	29.412	51	32	1	318	368	361	407	1.2	30.8
cold1	TRINITY_DN34701_c0_g1_i1_1	3702:0001f0	27.632	76	48	2	19	92	285	355	0.67	29.3
cold1	TRINITY_DN22216_c0_g1_i2_6	3702:0001f5	24.561	57	43	0	439	495	94	150	5	29.6
cold1	TRINITY_DN24574_c4_g3_i4_1	3702:0001f8	37.5	24	15	0	223	246	40	63	1.3	28.5
cold1	TRINITY_DN19556_c0_g1_i5_2	3702:0001fa	24.786	117	81	4	236	346	41	156	1.5	31.2
cold1	TRINITY_DN13579_c0_g1_i1_1	3702:0001fe	37.5	40	20	2	53	87	367	406	0.52	32
cold1	TRINITY_DN14170_c0_g1_i1_2	3702:0001ff	31.373	51	34	1	17	67	580	629	1.1	29.3
cold1	TRINITY_DN14719_c0_g2_i1_6	3702:000207	50	22	11	0	163	184	26	47	5.2	28.1
cold1	TRINITY_DN28700_c0_g1_i1_2	3702:000208	34.694	49	32	0	20	68	17	65	2.8	26.2
cold1	TRINITY_DN2470_c0_g2_i1_5	3702:000209	24.138	145	88	5	29	163	24	156	0.37	31.2
cold1	TRINITY_DN23768_c0_g1_i1_2	3702:00020e	39.024	41	25	0	26	66	511	551	0.5	33.1
cold1	TRINITY_DN22263_c2_g2_i2_6	3702:00020f	29.358	109	55	4	222	312	29	133	0.81	32
cold1	TRINITY_DN33572_c0_g1_i1_1	3702:000217	67.234	235	73	2	1	231	66	300	8.67e-110	323
cold1	TRINITY_DN16996_c0_g2_i1_3	3702:00021d	25.974	77	46	1	156	221	189	265	1	30.8
cold1	TRINITY_DN10173_c0_g1_i1_5	3702:00021e	29.167	48	29	1	184	231	206	248	5.8	28.1
cold1	TRINITY_DN15349_c0_g1_i1_4	3702:000220	27.869	61	41	1	2	59	7	67	0.26	30.4
cold1	TRINITY_DN17331_c0_g2_i1_1	3702:000225	53.981	515	234	2	57	570	780	1292	0	587
cold1	TRINITY_DN22778_c0_g1_i3_1	3702:000227	31.707	41	28	0	339	379	36	76	7.1	28.9
cold1	TRINITY_DN10914_c0_g2_i1_1	3702:00022a	36.957	46	28	1	162	206	52	97	4.7	28.1
cold1	TRINITY_DN24515_c0_g1_i1_5	3702:00022c	85.121	988	146	1	41	1028	1	987	0	1753
cold1	TRINITY_DN20857_c3_g1_i15_5	3702:00022e	38.71	31	19	0	450	480	205	235	2.9	31.2
cold1	TRINITY_DN18655_c0_g1_i2_4	3702:00022f	73.361	244	56	1	1	235	140	383	9.29e-126	365
cold1	TRINITY_DN21202_c0_g1_i2_6	3702:000233	51.724	29	11	1	200	228	80	105	2	29.6
cold1	TRINITY_DN14038_c0_g1_i1_2	3702:000236	38.462	39	24	0	65	103	114	152	1.3	28.9
cold1	TRINITY_DN19466_c0_g1_i1_1	3702:000237	27.273	88	56	3	114	199	10	91	6.7	28.5
cold1	TRINITY_DN20286_c0_g1_i2_2	3702:00023e	31.111	45	29	1	52	96	703	745	2	30.8
cold1	TRINITY_DN22659_c0_g1_i1_3	3702:000241	23.81	63	46	1	166	228	135	195	2.2	30.8
cold1	TRINITY_DN15401_c0_g2_i2_1	3702:000243	46.667	30	12	1	272	297	156	185	1.6	30.4
cold1	TRINITY_DN25052_c2_g1_i1_3	3702:000246	29.825	57	39	1	312	368	706	761	2.7	30.4
cold1	TRINITY_DN16636_c0_g1_i2_3	3702:000248	48.627	255	119	2	28	282	27	269	3.1e-67	214
cold1	TRINITY_DN4693_c0_g1_i1_6	3702:00024c	61.111	18	7	0	509	526	105	122	0.86	30.8
cold1	TRINITY_DN34787_c0_g1_i1_2	3702:00024e	35.714	28	18	0	32	59	63	90	9	24.3
cold1	TRINITY_DN21601_c3_g2_i1_5	3702:000253	33.333	48	30	2	25	71	196	242	7.3	27.7
cold1	TRINITY_DN22688_c0_g1_i2_3	3702:000258	38	50	25	1	309	358	985	1028	6.1	29.6
cold1	TRINITY_DN17726_c0_g1_i1_1	3702:00025d	31.707	41	26	1	106	146	963	1001	0.41	32.7
cold1	TRINITY_DN19919_c0_g1_i2_2	3702:00025e	59.746	472	179	5	59	527	18	481	0	548
cold1	TRINITY_DN14705_c0_g1_i2_5	3702:000262	31.373	51	32	1	35	85	317	364	4.1	29.3
cold1	TRINITY_DN25031_c0_g1_i4_3	3702:000266	83.465	508	84	0	266	773	72	579	0	897
cold1	TRINITY_DN22125_c1_g4_i3_4	3702:000268	66.748	409	131	2	83	489	548	953	0	563
cold1	TRINITY_DN21090_c9_g1_i1_3	3702:00026c	26.582	79	50	3	64	140	484	556	2.7	31.2
cold1	TRINITY_DN17240_c0_g1_i2_3	3702:00026e	38.776	49	28	1	132	178	2	50	2.6	28.9
cold1	TRINITY_DN13345_c0_g1_i1_2	3702:00026f	25	84	56	3	70	146	46	129	0.91	29.3
cold1	TRINITY_DN22412_c1_g1_i1_3	3702:000272	35.897	39	19	1	78	116	14	46	9.3	28.5
cold1	TRINITY_DN24337_c0_g1_i2_4	3702:000276	29.787	47	33	0	224	270	4	50	8.3	30.8
cold1	TRINITY_DN21017_c0_g1_i1_3	3702:000277	25.253	99	58	3	228	319	469	558	0.44	32.7
cold1	TRINITY_DN32351_c0_g1_i1_5	3702:000278	68.224	107	34	0	7	113	109	215	1.38e-46	154
cold1	TRINITY_DN1276_c0_g1_i1_5	3702:00027e	34.615	26	16	1	19	44	136	160	9.7	24.3
cold1	TRINITY_DN18370_c0_g1_i3_6	3702:000281	26.446	121	66	4	67	173	43	154	0.58	32
cold1	TRINITY_DN15628_c0_g1_i1_2	3702:000284	52.597	154	71	2	35	187	3	155	4.07e-55	172
cold1	TRINITY_DN21080_c1_g1_i5_2	3702:000286	33.333	48	31	1	42	88	74	121	4.6	29.6
cold1	TRINITY_DN21773_c10_g1_i2_3	3702:00028d	52.381	21	10	0	71	91	505	525	0.34	32.7
cold1	TRINITY_DN19100_c0_g1_i2_3	3702:00028e	32.558	43	29	0	258	300	114	156	1.8	30.4
cold1	TRINITY_DN30080_c0_g1_i1_6	3702:000290	33.333	30	20	0	55	84	396	425	6.7	26.9
cold1	TRINITY_DN16151_c0_g1_i1_2	3702:000291	29.091	55	34	1	287	341	413	462	1.5	30.8
cold1	TRINITY_DN18275_c0_g1_i2_2	3702:000293	39.474	38	23	0	41	78	250	287	0.062	34.3
cold1	TRINITY_DN9837_c0_g1_i1_5	3702:000296	25.439	114	80	1	42	155	257	365	4.1	28.1
cold1	TRINITY_DN13789_c0_g1_i1_2	3702:000299	69.643	224	65	1	75	295	40	263	4.93e-103	307
cold1	TRINITY_DN23949_c0_g4_i3_3	3702:00029e	26.923	78	44	2	320	396	30	95	6.1	28.9
cold1	TRINITY_DN17142_c0_g1_i1_4	3702:0002a0	46.512	43	17	1	34	70	671	713	2.8	28.9
cold1	TRINITY_DN21211_c0_g3_i2_4	3702:0002a5	34.375	32	21	0	162	193	51	82	5.2	28.5
cold1	TRINITY_DN14470_c1_g1_i1_3	3702:0002aa	32.308	65	41	2	6	70	69	130	0.36	28.1
cold1	TRINITY_DN18511_c0_g1_i2_4	3702:0002af	72.31	827	212	8	24	848	1	812	0	1176
cold1	TRINITY_DN21760_c0_g1_i5_3	3702:0002b1	28.125	64	44	1	125	188	236	297	2.3	30.8
cold1	TRINITY_DN21898_c2_g1_i1_5	3702:0002b4	32.558	43	29	0	128	170	296	338	2.3	28.9
cold1	TRINITY_DN8972_c0_g2_i1_1	3702:0002b5	31.373	51	29	1	59	103	149	199	2.9	29.3
cold1	TRINITY_DN13345_c0_g1_i1_5	3702:0002b6	62.295	183	69	0	1	183	351	533	1.19e-83	256
cold1	TRINITY_DN20082_c3_g5_i1_5	3702:0002b8	38.636	44	22	2	216	259	6	44	0.31	30.4
cold1	TRINITY_DN23840_c0_g1_i5_6	3702:0002b9	56.098	533	178	7	120	638	3	493	1.99e-169	502
cold1	TRINITY_DN15949_c0_g1_i1_2	3702:0002ba	34.146	41	20	1	93	126	10	50	2.9	28.9
cold1	TRINITY_DN2273_c0_g1_i1_3	3702:0002c3	79.07	129	27	0	23	151	77	205	3e-75	223
cold1	TRINITY_DN18962_c0_g2_i1_2	3702:0002c6	34.091	44	29	0	213	256	312	355	0.4	33.1
cold1	TRINITY_DN21641_c0_g1_i6_3	3702:0002cc	43.75	32	18	0	15	46	49	80	3.9	29.3
cold1	TRINITY_DN14039_c0_g2_i1_5	3702:0002d8	20.863	139	92	5	77	201	48	182	2.5	29.6
cold1	TRINITY_DN19547_c0_g1_i2_3	3702:0002da	36.735	49	22	2	217	265	8	47	0.42	32
cold1	TRINITY_DN8620_c0_g1_i1_5	3702:0002dc	41.667	24	14	0	70	93	24	47	0.4	27.3
cold1	TRINITY_DN19259_c0_g1_i1_4	3702:0002e2	67.32	153	40	2	51	203	1	143	1.72e-71	217
cold1	TRINITY_DN16487_c0_g2_i1_4	3702:0002e3	55.124	644	265	8	36	667	14	645	0	667
cold1	TRINITY_DN15563_c0_g1_i1_1	3702:0002e6	33.333	54	36	0	283	336	118	171	5.2	28.9
cold1	TRINITY_DN15994_c0_g1_i1_2	3702:0002e8	40	25	15	0	152	176	31	55	6.3	25.4
cold1	TRINITY_DN13737_c0_g2_i1_5	3702:0002ea	44.444	36	17	1	52	84	225	260	8.5	25
cold1	TRINITY_DN16325_c0_g2_i1_1	3702:0002ef	28.846	104	61	4	70	160	1855	1958	0.011	37.7
cold1	TRINITY_DN16742_c0_g1_i1_1	3702:0002f1	28.571	56	37	1	153	205	376	431	4.1	28.1
cold1	TRINITY_DN18376_c0_g1_i1_3	3702:0002f7	63.107	309	108	4	66	371	12	317	1.2e-137	395
cold1	TRINITY_DN19854_c0_g1_i4_2	3702:0002f9	23.529	102	65	3	700	792	400	497	2.6	31.6
cold1	TRINITY_DN16486_c0_g2_i1_3	3702:0002fb	25.362	138	92	5	31	159	498	633	1.8	28.9
cold1	TRINITY_DN23072_c0_g1_i1_4	3702:000300	23.333	90	62	2	51	134	834	922	0.43	33.1
cold1	TRINITY_DN16642_c0_g1_i1_4	3702:000304	30.337	89	55	2	100	188	38	119	0.73	31.6
cold1	TRINITY_DN19325_c0_g1_i1_3	3702:000306	26.761	71	49	1	113	180	1328	1398	3	30.4
cold1	TRINITY_DN34094_c0_g1_i1_1	3702:00030b	34.694	49	32	0	45	93	170	218	0.79	29.6
cold1	TRINITY_DN24511_c0_g1_i3_5	3702:00030c	33.735	83	49	2	261	342	85	162	0.21	34.3
cold1	TRINITY_DN19166_c0_g1_i1_3	3702:00030e	29.545	44	31	0	41	84	65	108	0.65	31.6
cold1	TRINITY_DN24630_c0_g1_i4_3	3702:000315	68.074	592	176	8	83	667	1	586	0	793
cold1	TRINITY_DN21162_c0_g1_i2_4	3702:00031a	42.424	33	19	0	72	104	28	60	4.6	30.4
cold1	TRINITY_DN20811_c3_g1_i2_3	3702:00031c	23.358	137	77	5	92	215	156	277	2.8	28.9
cold1	TRINITY_DN21157_c0_g1_i4_3	3702:00031e	82.039	412	74	0	85	496	52	463	0	716
cold1	TRINITY_DN17326_c0_g2_i2_2	3702:000322	41.791	67	35	2	271	335	4	68	1.2	32.3
cold1	TRINITY_DN5420_c0_g1_i1_5	3702:000323	86.752	234	31	0	1	234	336	569	7.76e-149	428
cold1	TRINITY_DN10040_c0_g2_i1_1	3702:000324	71.242	306	75	5	11	313	41	336	9.46e-158	448
cold1	TRINITY_DN22483_c0_g1_i3_1	3702:000329	28.571	84	43	3	104	187	508	574	3.1	30
cold1	TRINITY_DN18402_c0_g2_i2_3	3702:00032a	51.434	523	249	3	17	539	27	544	0	548
cold1	TRINITY_DN14239_c0_g1_i2_1	3702:00032b	31.915	47	28	1	109	151	506	552	0.54	31.6
cold1	TRINITY_DN11211_c0_g1_i1_5	3702:00032d	31.915	47	30	1	4	50	3	47	6.5	24.6
cold1	TRINITY_DN21488_c0_g2_i2_3	3702:00032e	32.787	61	34	2	143	196	7	67	0.064	35.4
cold1	TRINITY_DN24215_c0_g1_i7_1	3702:00032f	70.385	520	94	6	58	573	8	471	0	736
cold1	TRINITY_DN24733_c0_g3_i3_2	3702:000331	45.064	699	309	21	96	768	2	651	1.57e-155	471
cold1	TRINITY_DN20476_c1_g1_i2_6	3702:000332	27.536	69	41	2	139	207	23	82	0.28	30.8
cold1	TRINITY_DN10732_c0_g2_i1_6	3702:00033c	25.424	59	40	2	54	110	97	153	2.7	28.1
cold1	TRINITY_DN24971_c0_g1_i1_3	3702:000341	34.545	165	70	7	471	620	83	224	1.73e-12	67.4
cold1	TRINITY_DN21925_c0_g2_i3_3	3702:000346	34.694	49	31	1	437	484	240	288	2.5	30.8
cold1	TRINITY_DN5359_c0_g1_i1_3	3702:00034a	32.727	55	33	1	65	115	315	369	1.2	28.1
cold1	TRINITY_DN16816_c0_g2_i2_1	3702:00034c	37.838	37	23	0	229	265	52	88	2.9	30.8
cold1	TRINITY_DN17932_c0_g2_i1_6	3702:00034f	26.966	89	51	3	249	325	218	304	1.4	30.8
cold1	TRINITY_DN23808_c0_g1_i2_4	3702:000350	23.077	65	49	1	97	160	614	678	5.8	28.9
cold1	TRINITY_DN25137_c0_g1_i4_2	3702:000354	30.588	85	53	3	539	623	493	571	0.53	33.1
cold1	TRINITY_DN18371_c0_g1_i2_1	3702:000355	29.412	51	33	1	258	308	212	259	8.2	28.5
cold1	TRINITY_DN30731_c0_g1_i1_2	3702:00035a	42.424	33	18	1	29	60	103	135	3.7	26.6
cold1	TRINITY_DN24256_c1_g1_i1_2	3702:00035b	32.653	49	33	0	32	80	91	139	1.4	30.8
cold1	TRINITY_DN20767_c0_g1_i1_4	3702:00035d	44.444	45	17	3	329	366	66	109	6.5	28.9
cold1	TRINITY_DN21482_c3_g2_i5_2	3702:00035e	33.333	51	30	1	623	673	223	269	1.4	31.6
cold1	TRINITY_DN20695_c0_g1_i3_6	3702:000361	26.667	90	48	3	353	429	844	928	1.5	32
cold1	TRINITY_DN22782_c0_g2_i1_1	3702:000369	41.304	46	27	0	200	245	33	78	0.25	34.3
cold1	TRINITY_DN20053_c0_g1_i4_1	3702:00036d	24.359	78	52	2	737	811	15	88	9.1	28.5
cold1	TRINITY_DN13163_c0_g1_i1_6	3702:00036e	30.337	89	44	4	46	131	314	387	1.8	30
cold1	TRINITY_DN19924_c0_g1_i1_5	3702:00036f	63.458	561	152	7	1	559	72	581	0	701
cold1	TRINITY_DN19255_c0_g1_i2_5	3702:000371	67.355	484	147	3	34	517	1	473	0	684
cold1	TRINITY_DN32069_c0_g1_i1_2	3702:000375	88.288	111	13	0	1	111	154	264	3.39e-70	214
cold1	TRINITY_DN14385_c0_g1_i1_5	3702:000376	36	50	27	2	233	282	290	334	2.2	30
cold1	TRINITY_DN24298_c0_g3_i3_6	3702:000377	26.136	88	45	3	86	173	71	138	4.7	28.5
cold1	TRINITY_DN24191_c0_g2_i2_4	3702:00037d	36.364	33	21	0	64	96	62	94	0.26	30.8
cold1	TRINITY_DN17803_c0_g1_i2_1	3702:00037e	58.733	647	232	8	38	673	13	635	0	729
cold1	TRINITY_DN24630_c0_g1_i4_5	3702:00038a	39.024	41	22	1	173	210	450	490	5	30
cold1	TRINITY_DN20767_c0_g1_i1_5	3702:00038b	40.476	42	25	0	290	331	162	203	2.1	30.8
cold1	TRINITY_DN18178_c0_g1_i1_3	3702:00038e	28.571	42	26	2	365	406	61	98	4.1	30
cold1	TRINITY_DN17240_c0_g2_i1_1	3702:000390	32.653	49	30	1	298	346	95	140	2.2	30
cold1	TRINITY_DN22219_c0_g1_i2_2	3702:00039c	59.873	314	126	0	1	314	289	602	3.48e-138	405
cold1	TRINITY_DN19513_c0_g1_i2_6	3702:0003a0	33.962	53	27	1	572	624	486	530	6.5	30
cold1	TRINITY_DN16257_c0_g1_i1_1	3702:0003a3	25.882	85	60	2	337	418	209	293	6.6	28.9
cold1	TRINITY_DN12611_c0_g2_i2_5	3702:0003a5	26.25	80	41	2	39	100	337	416	2	29.3
cold1	TRINITY_DN16498_c0_g1_i1_3	3702:0003a9	28.571	77	34	2	289	344	94	170	5.1	29.3
cold1	TRINITY_DN24592_c0_g1_i11_2	3702:0003aa	64.356	202	64	2	257	456	175	370	1.34e-81	258
cold1	TRINITY_DN18687_c0_g2_i1_1	3702:0003ae	53.992	263	120	1	5	267	106	367	1.7e-99	302
cold1	TRINITY_DN24916_c1_g2_i1_2	3702:0003af	47.727	44	18	2	65	103	29	72	2.1	28.5
cold1	TRINITY_DN25019_c2_g1_i1_6	3702:0003b0	27.536	69	40	2	474	542	234	292	5	30
cold1	TRINITY_DN21017_c0_g1_i1_1	3702:0003b1	70.278	360	100	1	1	360	79	431	0	517
cold1	TRINITY_DN21385_c0_g1_i4_6	3702:0003b4	26.852	108	63	5	366	458	391	497	1.2	31.2
cold1	TRINITY_DN17610_c0_g1_i1_4	3702:0003b6	83.932	473	76	0	1	473	123	595	0	842
cold1	TRINITY_DN15871_c0_g1_i1_1	3702:0003bb	37.209	43	25	1	544	586	129	169	0.95	31.6
cold1	TRINITY_DN25286_c0_g1_i5_6	3702:0003bf	63.261	969	345	7	98	1061	14	976	0	1190
cold1	TRINITY_DN13050_c0_g1_i1_1	3702:0003c0	23.077	78	49	1	18	84	28	105	0.43	32
cold1	TRINITY_DN19427_c0_g1_i1_4	3702:0003c5	26.866	67	46	1	489	555	24	87	8.4	28.5
cold1	TRINITY_DN18476_c0_g1_i1_6	3702:0003c7	31.915	47	31	1	214	260	270	315	5.2	28.9
cold1	TRINITY_DN20274_c2_g3_i1_6	3702:0003ca	54.545	737	316	7	136	869	1	721	0	786
cold1	TRINITY_DN24726_c2_g2_i4_5	3702:0003cb	49.63	270	128	4	1	267	144	408	1.62e-78	258
cold1	TRINITY_DN16763_c0_g1_i1_5	3702:0003d3	31.034	58	31	2	28	76	1054	1111	6.9	26.9
cold1	TRINITY_DN29376_c0_g1_i1_2	3702:0003d4	35.417	48	29	1	16	61	411	458	0.81	27.3
cold1	TRINITY_DN24733_c0_g3_i3_6	3702:0003d8	34.211	38	25	0	793	830	55	92	6.6	29.6
cold1	TRINITY_DN14387_c0_g3_i1_2	3702:0003da	30.12	83	46	3	301	371	219	301	4.2	30
cold1	TRINITY_DN25133_c1_g1_i1_4	3702:0003de	61.333	75	28	1	955	1028	840	914	9.81e-16	82
cold1	TRINITY_DN14094_c0_g1_i1_2	3702:0003e0	70.192	208	55	1	54	261	18	218	2.54e-108	312
cold1	TRINITY_DN19419_c0_g1_i2_6	3702:0003e1	38.462	39	22	1	175	211	263	301	0.061	35
cold1	TRINITY_DN21641_c0_g1_i6_2	3702:0003e3	31.915	47	32	0	106	152	7	53	8.5	28.5
cold1	TRINITY_DN21377_c0_g1_i1_6	3702:0003e4	26.744	86	56	3	468	547	31	115	2.2	31.2
cold1	TRINITY_DN18406_c0_g1_i1_6	3702:0003ea	24.638	138	94	3	300	437	315	442	3.4	29.6
cold1	TRINITY_DN22782_c0_g2_i1_3	3702:0003eb	36.957	46	26	2	440	484	421	464	4.1	30.4
cold1	TRINITY_DN162_c0_g2_i1_5	3702:0003ec	44.828	29	16	0	118	146	104	132	1.1	29.3
cold1	TRINITY_DN17857_c0_g2_i1_5	3702:0003ed	20.37	108	71	4	26	118	181	288	1.2	30.8
cold1	TRINITY_DN14001_c0_g1_i1_4	3702:0003ee	29.688	64	40	2	166	224	1018	1081	7.9	29.3
cold1	TRINITY_DN24652_c0_g1_i3_4	3702:0003f4	78.906	128	27	0	92	219	53	180	1.32e-73	223
cold1	TRINITY_DN20951_c1_g2_i1_1	3702:0003f5	76.08	301	72	0	1	301	305	605	1.34e-167	481
cold1	TRINITY_DN21011_c0_g1_i1_4	3702:0003f8	26.733	101	64	3	180	280	65	155	0.65	31.2
cold1	TRINITY_DN19762_c0_g1_i3_4	3702:0003f9	33.333	57	36	1	129	183	287	343	2.4	30.4
cold1	TRINITY_DN19088_c0_g1_i1_3	3702:0003fe	39.583	48	20	1	150	188	51	98	6.9	28.5
cold1	TRINITY_DN20193_c6_g2_i1_2	3702:000400	36.842	38	24	0	56	93	6	43	4.6	26.9
cold1	TRINITY_DN22143_c0_g2_i1_4	3702:000403	22.368	76	56	1	722	794	220	295	0.81	33.1
cold1	TRINITY_DN24083_c1_g1_i1_3	3702:00040b	28.767	73	42	2	110	181	207	270	3.9	29.3
cold1	TRINITY_DN25205_c0_g1_i1_6	3702:00040c	34.091	44	29	0	579	622	714	757	2.7	31.2
cold1	TRINITY_DN16281_c0_g1_i2_1	3702:00040e	30.189	53	35	1	19	71	302	352	0.043	31.6
cold1	TRINITY_DN20392_c0_g2_i3_1	3702:00040f	25.263	95	62	3	229	319	301	390	1.1	31.6
cold1	TRINITY_DN22835_c0_g1_i2_6	3702:000416	30	50	34	1	140	189	146	194	2.3	29.6
cold1	TRINITY_DN18404_c0_g2_i2_1	3702:000417	26.829	82	56	2	515	595	122	200	0.94	32.3
cold1	TRINITY_DN16971_c0_g1_i7_5	3702:00041d	24.691	81	56	2	146	223	177	255	7.2	28.9
cold1	TRINITY_DN21725_c0_g1_i1_3	3702:00041e	71.345	342	86	3	92	422	27	367	5.46e-177	498
cold1	TRINITY_DN22312_c4_g4_i2_2	3702:00041f	22.917	48	34	1	43	87	91	138	3.2	28.1
cold1	TRINITY_DN17134_c0_g3_i1_6	3702:000428	32.558	43	27	1	62	102	1042	1084	6.6	25.4
cold1	TRINITY_DN13674_c0_g1_i1_4	3702:00042a	32.432	37	25	0	62	98	227	263	1.9	28.9
cold1	TRINITY_DN16040_c0_g2_i1_4	3702:00042d	30.357	56	30	2	11	66	99	145	4.1	29.6
cold1	TRINITY_DN27958_c0_g1_i1_2	3702:00042f	31.579	57	24	2	11	63	374	419	0.15	28.9
cold1	TRINITY_DN27853_c0_g1_i1_1	3702:000430	42.424	33	19	0	7	39	107	139	2.5	27.3
cold1	TRINITY_DN30266_c0_g1_i1_4	3702:000432	50	30	12	1	73	102	269	295	0.78	28.5
cold1	TRINITY_DN24314_c0_g2_i1_5	3702:000433	31.481	54	29	2	88	133	623	676	1.7	30.4
cold1	TRINITY_DN25200_c0_g1_i6_1	3702:000434	16.304	92	68	2	72	155	664	754	3.7	31.6
cold1	TRINITY_DN25131_c3_g1_i1_3	3702:00043c	21.429	126	81	3	423	538	418	535	1.3	32
cold1	TRINITY_DN24726_c2_g2_i4_3	3702:00043e	42.105	38	20	1	537	572	100	137	2.5	31.2
cold1	TRINITY_DN15492_c0_g1_i1_2	3702:000441	31.707	41	27	1	107	146	104	144	4.7	27.3
cold1	TRINITY_DN20547_c1_g1_i1_3	3702:000444	26.804	97	62	4	210	301	137	229	8.1	28.1
cold1	TRINITY_DN22819_c1_g2_i4_6	3702:00044c	46.341	41	22	0	378	418	555	595	0.026	37
cold1	TRINITY_DN24968_c0_g1_i14_3	3702:00044f	33.333	63	40	2	96	157	488	549	3.3	29.6
cold1	TRINITY_DN9724_c0_g1_i1_4	3702:000451	40	45	24	2	37	79	222	265	3.1	28.1
cold1	TRINITY_DN23097_c0_g4_i2_3	3702:000452	65.975	241	62	5	52	279	7	240	2.34e-101	300
cold1	TRINITY_DN22575_c0_g1_i2_4	3702:000455	24.444	45	34	0	458	502	183	227	0.36	33.1
cold1	TRINITY_DN23315_c1_g1_i3_3	3702:000456	64.984	634	207	7	53	681	1	624	0	839
cold1	TRINITY_DN20382_c4_g2_i1_2	3702:00045a	82.143	168	28	1	70	237	50	215	8.99e-103	297
cold1	TRINITY_DN20659_c0_g3_i1_6	3702:000464	35.088	57	32	1	300	356	4	55	0.2	33.5
cold1	TRINITY_DN24869_c0_g3_i1_5	3702:00046e	26.866	67	47	1	51	115	98	164	3.7	29.3
cold1	TRINITY_DN22717_c0_g1_i1_6	3702:000470	25.862	116	77	3	374	489	135	241	3.7	30
cold1	TRINITY_DN23624_c0_g2_i3_1	3702:000473	65.363	358	118	5	79	434	13	366	9.36e-160	462
cold1	TRINITY_DN23018_c3_g2_i1_4	3702:000477	24.324	74	43	2	135	199	399	468	3.1	30.4
cold1	TRINITY_DN13007_c0_g1_i1_5	3702:000479	31.25	48	33	0	14	61	13	60	1.4	29.6
cold1	TRINITY_DN21906_c0_g1_i1_3	3702:00047b	28.378	74	50	2	513	583	257	330	0.069	36.2
cold1	TRINITY_DN25097_c1_g1_i1_6	3702:00047c	31.667	60	37	1	481	540	617	672	3.2	31.6
cold1	TRINITY_DN15819_c0_g1_i1_2	3702:000483	20.408	98	72	2	9	105	226	318	6.7	27.7
cold1	TRINITY_DN16498_c0_g1_i1_6	3702:000484	64.088	362	108	4	49	405	1	345	4.64e-166	471
cold1	TRINITY_DN19502_c0_g1_i1_5	3702:000488	30.508	59	39	1	291	347	269	327	0.1	34.3
cold1	TRINITY_DN21918_c0_g3_i1_4	3702:000489	24.46	139	85	6	239	361	144	278	0.32	33.1
cold1	TRINITY_DN16074_c0_g1_i2_5	3702:00048c	27.119	59	43	0	103	161	17	75	2.4	30.4
cold1	TRINITY_DN16642_c0_g1_i1_3	3702:00048f	41.379	29	17	0	222	250	145	173	3.2	28.9
cold1	TRINITY_DN13736_c0_g2_i1_3	3702:000490	44.828	232	125	2	1	229	128	359	1.18e-60	200
cold1	TRINITY_DN15590_c0_g1_i1_5	3702:000497	37.736	53	20	3	84	124	215	266	4.5	28.9
cold1	TRINITY_DN18433_c0_g1_i1_1	3702:00049c	29.114	79	41	2	79	142	379	457	1.3	29.6
cold1	TRINITY_DN16789_c0_g1_i3_2	3702:00049d	34.375	64	39	2	132	194	21	82	5.7	29.6
cold1	TRINITY_DN16980_c0_g1_i2_3	3702:00049f	32.558	43	29	0	245	287	46	88	2.2	30
cold1	TRINITY_DN24440_c0_g3_i4_1	3702:0004a4	37.778	45	26	1	364	408	65	107	1.5	30.4
cold1	TRINITY_DN16630_c0_g1_i1_5	3702:0004b1	30.233	43	30	0	265	307	250	292	5.5	29.3
cold1	TRINITY_DN19298_c0_g1_i1_5	3702:0004b3	28.09	89	63	1	307	395	552	639	2.6	31.2
cold1	TRINITY_DN21537_c0_g5_i1_2	3702:0004b6	73.927	303	78	1	1	302	125	427	8.19e-164	466
cold1	TRINITY_DN20811_c3_g1_i2_2	3702:0004b8	71.97	132	33	1	78	205	56	187	2.58e-55	177
cold1	TRINITY_DN14170_c0_g1_i1_3	3702:0004b9	89.032	155	17	0	4	158	86	240	5.68e-99	285
cold1	TRINITY_DN10468_c0_g1_i1_1	3702:0004bb	45.455	22	12	0	31	52	425	446	4.6	27.3
cold1	TRINITY_DN19067_c2_g1_i9_4	3702:0004bc	31.944	72	42	2	94	162	503	570	2	31.2
cold1	TRINITY_DN6749_c0_g1_i1_6	3702:0004bd	27.358	106	65	4	8	111	779	874	6.4	28.5
cold1	TRINITY_DN19141_c0_g1_i6_3	3702:0004c9	78.486	251	54	0	1	251	29	279	6.97e-149	421
cold1	TRINITY_DN23387_c1_g2_i2_2	3702:0004cd	75.206	851	207	4	20	868	70	918	0	1276
cold1	TRINITY_DN16642_c0_g1_i1_6	3702:0004d1	41.86	43	24	1	55	96	380	422	0.18	33.5
cold1	TRINITY_DN21898_c2_g1_i1_6	3702:0004d2	34.286	35	22	1	118	151	885	919	4.6	28.1
cold1	TRINITY_DN21293_c0_g1_i1_2	3702:0004d3	37.778	45	23	2	20	64	255	294	0.31	32
cold1	TRINITY_DN20217_c1_g4_i1_2	3702:0004d6	31.818	66	43	1	81	144	128	193	0.37	32.7
cold1	TRINITY_DN19309_c0_g1_i1_5	3702:0004d7	63.415	123	45	0	89	211	2	124	1.1e-47	164
cold1	TRINITY_DN21972_c4_g1_i1_4	3702:0004d9	32.353	34	23	0	108	141	240	273	1.2	31.6
cold1	TRINITY_DN18188_c0_g1_i4_6	3702:0004dc	50	22	11	0	198	219	445	466	8	27.7
cold1	TRINITY_DN19854_c0_g1_i4_3	3702:0004df	41.379	29	17	0	488	516	556	584	1.3	32.3
cold1	TRINITY_DN16204_c0_g2_i1_5	3702:0004e2	28.571	77	49	3	164	240	155	225	6.6	28.1
cold1	TRINITY_DN22835_c0_g1_i2_2	3702:0004e3	25.806	93	57	3	124	214	46	128	2.7	28.5
cold1	TRINITY_DN18819_c0_g2_i3_4	3702:0004e6	33.333	42	25	1	153	191	21	62	0.9	28.9
cold1	TRINITY_DN19518_c0_g1_i14_4	3702:0004e8	39.25	507	307	1	1	507	83	588	8.42e-132	402
cold1	TRINITY_DN18899_c0_g2_i1_2	3702:0004ee	21.622	111	79	3	102	210	297	401	6.2	29.6
cold1	TRINITY_DN24672_c0_g1_i1_4	3702:0004ef	27.119	59	42	1	130	188	171	228	3.4	28.9
cold1	TRINITY_DN13884_c0_g1_i1_5	3702:0004f1	62.097	248	91	1	27	271	1	248	2.02e-113	328
cold1	TRINITY_DN759_c0_g1_i1_3	3702:0004f2	33.333	54	33	1	26	79	303	353	3.6	26.6
cold1	TRINITY_DN17130_c0_g1_i1_4	3702:0004fa	28.358	67	41	3	9	70	165	229	5.8	28.9
cold1	TRINITY_DN15949_c0_g1_i1_3	3702:0004fc	35.185	54	28	2	94	142	82	133	2.6	28.9
cold1	TRINITY_DN33627_c0_g1_i1_3	3702:000508	37.778	45	22	1	55	93	263	307	9.6	27.3
cold1	TRINITY_DN19519_c2_g1_i2_4	3702:00050a	23.232	99	74	2	82	178	210	308	0.45	31.6
cold1	TRINITY_DN18393_c0_g1_i1_6	3702:00050b	52.381	21	10	0	154	174	503	523	7.5	29.3
cold1	TRINITY_DN25221_c0_g3_i16_1	3702:000513	41.498	494	254	9	68	546	31	504	1.54e-124	377
cold1	TRINITY_DN24109_c2_g2_i1_2	3702:000514	27.586	58	39	1	280	334	469	526	6.9	28.5
cold1	TRINITY_DN20659_c0_g3_i1_5	3702:000516	34.043	47	30	1	506	552	247	292	2.4	30.8
cold1	TRINITY_DN21737_c0_g1_i1_4	3702:000518	25	64	43	1	449	512	326	384	2.2	30.8
cold1	TRINITY_DN23383_c0_g2_i1_4	3702:00051b	31.148	61	27	3	715	763	182	239	8.2	29.6
cold1	TRINITY_DN16428_c0_g1_i1_1	3702:00051f	32.143	56	35	1	205	257	111	166	4.7	28.5
cold1	TRINITY_DN24422_c0_g1_i1_4	3702:000523	21.739	92	71	1	357	448	219	309	5.8	29.6
cold1	TRINITY_DN21972_c4_g1_i1_5	3702:000525	38.636	44	26	1	80	122	49	92	6.1	29.3
cold1	TRINITY_DN24213_c0_g1_i1_3	3702:000530	36.585	41	26	0	396	436	10	50	0.57	31.6
cold1	TRINITY_DN16649_c0_g1_i4_2	3702:000533	38.095	42	22	1	11	48	92	133	1.2	30.4
cold1	TRINITY_DN5515_c0_g1_i1_2	3702:000539	37.143	35	20	1	27	59	55	89	0.33	28.5
cold1	TRINITY_DN23529_c0_g1_i1_1	3702:00053b	30.645	62	34	1	155	207	88	149	4.3	29.6
cold1	TRINITY_DN23969_c3_g1_i8_6	3702:00053c	26.027	73	39	1	404	461	95	167	3.4	29.6
cold1	TRINITY_DN15550_c0_g2_i1_3	3702:000543	27.692	65	38	2	22	86	179	234	0.84	30.4
cold1	TRINITY_DN14642_c0_g1_i1_6	3702:00054d	30.769	39	27	0	134	172	662	700	0.58	30.4
cold1	TRINITY_DN23236_c2_g1_i7_2	3702:00054f	30.189	53	37	0	10	62	140	192	0.2	34.7
cold1	TRINITY_DN16629_c0_g4_i1_3	3702:000553	30.769	52	28	1	35	86	112	155	2.4	27.7
cold1	TRINITY_DN21227_c1_g3_i1_5	3702:000555	32.353	34	23	0	135	168	198	231	2.3	29.6
cold1	TRINITY_DN9737_c0_g2_i1_2	3702:000558	43.75	32	18	0	126	157	205	236	0.5	30.8
cold1	TRINITY_DN20148_c0_g1_i2_6	3702:00055b	67.832	429	134	3	19	445	14	440	0	605
cold1	TRINITY_DN19601_c0_g1_i1_5	3702:000563	31.034	87	47	4	196	282	153	226	3	30
cold1	TRINITY_DN16343_c0_g2_i1_4	3702:000567	29.412	68	37	4	82	147	155	213	8.3	26.6
cold1	TRINITY_DN21596_c0_g2_i2_3	3702:00056a	31.068	103	56	5	86	174	373	474	0.8	31.6
cold1	TRINITY_DN24249_c0_g1_i3_2	3702:00056e	67.914	1309	389	5	1	1286	133	1433	0	1816
cold1	TRINITY_DN20944_c0_g2_i4_5	3702:00056f	54.251	247	62	5	57	279	87	306	1.21e-75	235
cold1	TRINITY_DN19262_c0_g1_i1_5	3702:000570	22.124	113	88	0	321	433	193	305	2.2	31.6
cold1	TRINITY_DN18286_c0_g1_i1_5	3702:000572	36.111	36	22	1	213	248	245	279	4.4	29.3
cold1	TRINITY_DN16463_c0_g1_i1_2	3702:00057c	27.66	47	30	1	130	172	4	50	2	29.6
cold1	TRINITY_DN15137_c0_g1_i2_4	3702:00057d	63.478	230	80	2	22	247	15	244	2.2e-107	311
cold1	TRINITY_DN20381_c0_g1_i1_3	3702:000583	22.222	153	101	5	612	760	301	439	0.87	32.7
cold1	TRINITY_DN30271_c0_g1_i1_2	3702:000586	36.667	30	19	0	57	86	37	66	3	28.5
cold1	TRINITY_DN503_c0_g1_i1_6	3702:000589	35.556	45	29	0	323	367	435	479	0.48	32.3
cold1	TRINITY_DN17502_c0_g1_i1_2	3702:00058d	45.455	22	12	0	214	235	319	340	6.7	28.1
cold1	TRINITY_DN2449_c0_g1_i1_4	3702:00058f	33.962	53	29	3	115	163	73	123	4.1	27.7
cold1	TRINITY_DN18116_c0_g1_i1_6	3702:000590	25.833	120	75	5	176	290	169	279	4.1	28.9
cold1	TRINITY_DN21120_c1_g4_i1_4	3702:000596	88.372	129	15	0	86	214	68	196	3.35e-84	248
cold1	TRINITY_DN18437_c0_g1_i1_6	3702:000598	26.042	96	65	1	347	442	47	136	1.5	31.6
cold1	TRINITY_DN23304_c0_g3_i1_5	3702:00059a	42.5	160	76	4	97	252	1	148	1.76e-27	110
cold1	TRINITY_DN20565_c0_g1_i1_5	3702:00059b	39.13	23	14	0	64	86	467	489	3.4	26.9
cold1	TRINITY_DN23249_c1_g1_i1_4	3702:00059c	35.385	65	29	2	78	134	7	66	0.45	32
cold1	TRINITY_DN18080_c0_g1_i1_5	3702:00059d	70.183	218	61	3	104	320	49	263	2.1e-108	320
cold1	TRINITY_DN17240_c0_g2_i1_5	3702:00059f	29.825	57	36	2	288	341	403	458	0.89	32
cold1	TRINITY_DN25081_c0_g1_i1_1	3702:0005b8	68.382	816	214	16	89	891	1	785	0	922
cold1	TRINITY_DN17051_c0_g2_i1_4	3702:0005ba	25	72	47	2	49	115	159	228	1.4	30.4
cold1	TRINITY_DN19538_c0_g1_i1_3	3702:0005bb	27.273	77	54	1	85	159	107	183	8.1	28.5
cold1	TRINITY_DN23335_c0_g2_i1_5	3702:0005c1	18.919	111	74	3	172	266	186	296	9.8	28.9
cold1	TRINITY_DN19600_c0_g1_i2_3	3702:0005c2	33.898	59	31	2	211	261	459	517	2.1	30.4
cold1	TRINITY_DN23254_c5_g1_i2_2	3702:0005c4	31.169	77	48	2	231	302	35	111	0.003	38.5
cold1	TRINITY_DN24037_c2_g2_i4_2	3702:0005ca	24.752	101	65	3	361	450	41	141	0.073	35.4
cold1	TRINITY_DN24070_c0_g1_i2_3	3702:0005d1	26.496	117	65	5	367	473	616	721	3.1	30.4
cold1	TRINITY_DN14648_c0_g1_i1_2	3702:0005d7	30.488	82	38	2	154	216	531	612	1.5	32
cold1	TRINITY_DN14757_c0_g1_i2_6	3702:0005db	23.944	71	44	1	156	216	45	115	3.9	27.7
cold1	TRINITY_DN22782_c0_g2_i1_4	3702:0005df	37.5	40	22	1	434	473	68	104	4.1	28.9
cold1	TRINITY_DN16021_c0_g1_i1_1	3702:0005e0	28.571	70	44	3	133	202	90	153	2.6	30
cold1	TRINITY_DN16778_c0_g1_i1_6	3702:0005e4	38.095	42	25	1	28	68	21	62	0.13	33.5
cold1	TRINITY_DN18385_c0_g1_i1_6	3702:0005e8	35.897	39	25	0	158	196	82	120	9.7	28.9
cold1	TRINITY_DN23662_c0_g1_i1_3	3702:0005e9	33.333	42	21	1	866	907	66	100	5.3	30
cold1	TRINITY_DN16281_c0_g2_i1_1	3702:0005ed	30.769	52	34	1	21	72	28	77	0.38	28.5
cold1	TRINITY_DN21080_c1_g3_i1_6	3702:0005f2	21.978	91	69	1	34	122	127	217	4.8	29.6
cold1	TRINITY_DN13565_c0_g3_i1_2	3702:0005f4	25.424	118	51	6	15	103	215	324	0.56	31.2
cold1	TRINITY_DN20156_c0_g1_i2_3	3702:0005f5	26.316	114	78	5	135	244	36	147	6.9	28.5
cold1	TRINITY_DN27853_c0_g1_i1_3	3702:0005f7	36.957	46	25	2	48	92	596	638	0.98	28.5
cold1	TRINITY_DN23313_c2_g1_i1_4	3702:0005f8	37.838	37	22	1	19	54	76	112	4.2	28.5
cold1	TRINITY_DN24963_c0_g1_i1_6	3702:0005f9	51.613	31	14	1	63	93	129	158	0.008	37.7
cold1	TRINITY_DN20222_c0_g6_i1_4	3702:0005fb	53.731	469	158	6	54	518	602	1015	5.31e-159	482
cold1	TRINITY_DN21120_c1_g4_i1_2	3702:0005fd	37.143	35	21	1	81	115	140	173	5.8	27.3
cold1	TRINITY_DN20881_c0_g1_i1_5	3702:0005ff	33.333	33	22	0	44	76	485	517	5.5	28.9
cold1	TRINITY_DN22255_c0_g1_i4_3	3702:000600	36.17	47	24	1	307	347	702	748	6.8	29.6
cold1	TRINITY_DN16374_c0_g1_i1_6	3702:000601	23.577	123	91	2	20	141	16	136	0.91	30
cold1	TRINITY_DN19418_c0_g2_i1_4	3702:000603	48.148	27	13	1	211	237	241	266	6.4	30
cold1	TRINITY_DN15010_c0_g1_i2_3	3702:000607	61.905	21	8	0	79	99	22	42	0.72	29.3
cold1	TRINITY_DN21980_c0_g1_i5_3	3702:000608	26.389	72	46	2	53	119	32	101	2.3	30
cold1	TRINITY_DN16649_c0_g1_i4_3	3702:00060a	65.918	267	81	3	12	275	8	267	6.57e-119	342
cold1	TRINITY_DN12922_c0_g1_i2_4	3702:00060b	36.232	69	37	2	789	857	66	127	0.003	38.9
cold1	TRINITY_DN24511_c0_g1_i3_1	3702:00060d	54.167	24	10	1	7	30	71	93	0.85	30.4
cold1	TRINITY_DN15986_c0_g1_i1_4	3702:00060e	26.724	116	72	3	2	114	90	195	2.5	28.9
cold1	TRINITY_DN19342_c0_g1_i3_4	3702:000611	32.5	40	24	1	475	511	93	132	1.3	31.6
cold1	TRINITY_DN20602_c0_g2_i1_2	3702:000616	26.866	67	42	2	12	77	797	857	0.46	28.9
cold1	TRINITY_DN23608_c0_g1_i2_3	3702:000617	41.667	36	21	0	298	333	1049	1084	1.6	31.2
cold1	TRINITY_DN17529_c0_g1_i3_3	3702:000618	26.042	96	60	2	187	282	126	210	3.8	30
cold1	TRINITY_DN13876_c0_g1_i2_4	3702:00061b	37.5	40	22	2	52	90	184	221	4.1	27.7
cold1	TRINITY_DN18294_c0_g1_i2_5	3702:000621	22.414	58	45	0	38	95	5	62	0.25	33.1
cold1	TRINITY_DN11609_c0_g1_i1_5	3702:000623	34.146	41	23	2	1	37	102	142	7.5	26.2
cold1	TRINITY_DN22490_c0_g1_i2_4	3702:000624	42.857	28	16	0	580	607	115	142	3	30.4
cold1	TRINITY_DN21528_c0_g3_i4_3	3702:00062b	72.539	579	157	2	63	640	8	585	0	759
cold1	TRINITY_DN24256_c1_g3_i2_5	3702:00062c	31.429	70	44	2	469	537	194	260	0.14	35
cold1	TRINITY_DN19501_c0_g1_i1_5	3702:00062d	33.333	54	36	0	121	174	7	60	2.3	29.3
cold1	TRINITY_DN21826_c2_g2_i2_5	3702:000631	31.111	45	31	0	4	48	438	482	0.38	32
cold1	TRINITY_DN20654_c0_g1_i2_5	3702:00063c	24.138	87	53	2	24	97	98	184	0.7	31.2
cold1	TRINITY_DN24909_c0_g3_i2_1	3702:00063d	46.667	30	16	0	512	541	13	42	3.6	28.9
cold1	TRINITY_DN24511_c0_g2_i1_3	3702:000647	50	32	15	1	657	687	96	127	0.9	32.3
cold1	TRINITY_DN22448_c0_g1_i1_1	3702:000648	25.806	93	58	3	326	414	221	306	1.1	32
cold1	TRINITY_DN20284_c5_g1_i2_2	3702:00064a	86.742	445	55	4	72	515	1	442	0	763
cold1	TRINITY_DN16791_c0_g1_i1_5	3702:00064b	26.027	73	47	2	152	222	331	398	2.7	29.3
cold1	TRINITY_DN22017_c9_g1_i2_6	3702:000651	41.176	34	20	0	234	267	261	294	0.6	31.2
cold1	TRINITY_DN15244_c0_g1_i2_3	3702:000655	25	92	58	2	253	344	144	224	2.2	30.4
cold1	TRINITY_DN24906_c2_g2_i8_6	3702:000657	35.484	31	20	0	619	649	335	365	3.7	31.6
cold1	TRINITY_DN17590_c0_g1_i1_4	3702:000662	40	30	18	0	390	419	594	623	6.7	29.6
cold1	TRINITY_DN16073_c0_g1_i1_3	3702:000663	25.806	62	43	2	34	92	339	400	7.4	28.1
cold1	TRINITY_DN19085_c0_g2_i2_5	3702:000664	67.698	291	89	2	1	289	200	487	9.08e-141	410
cold1	TRINITY_DN15770_c0_g1_i2_2	3702:000666	23.762	101	75	2	281	381	43	141	0.76	31.6
cold1	TRINITY_DN20274_c2_g3_i1_5	3702:000667	41.463	41	24	0	642	682	2	42	3.3	31.2
cold1	TRINITY_DN19515_c0_g3_i1_4	3702:000669	53.333	30	14	0	533	562	356	385	0.33	33.9
cold1	TRINITY_DN21598_c0_g1_i1_2	3702:00066d	37.143	35	22	0	319	353	240	274	5.6	29.6
cold1	TRINITY_DN22966_c0_g2_i6_2	3702:00066e	25.263	95	66	1	36	125	31	125	0.14	35
cold1	TRINITY_DN18478_c10_g1_i1_5	3702:00066f	34.615	52	33	1	514	564	441	492	7.2	29.3
cold1	TRINITY_DN13828_c0_g1_i1_2	3702:000672	23.077	130	92	2	137	263	196	320	0.32	32.3
cold1	TRINITY_DN22373_c3_g1_i4_2	3702:000684	37.209	43	20	1	378	413	174	216	0.43	33.1
cold1	TRINITY_DN5515_c0_g1_i1_5	3702:000686	34.884	43	28	0	27	69	266	308	3.4	25.8
cold1	TRINITY_DN19502_c0_g1_i1_4	3702:000688	31.034	58	40	0	4	61	68	125	9.2	28.1
cold1	TRINITY_DN17491_c0_g2_i1_3	3702:000689	35.417	48	28	1	130	177	242	286	1.4	29.3
cold1	TRINITY_DN23674_c0_g1_i6_3	3702:00068c	42.105	133	74	1	106	235	1289	1421	1.2e-24	105
cold1	TRINITY_DN16343_c0_g2_i1_2	3702:000691	50	34	17	0	117	150	298	331	0.31	31.2
cold1	TRINITY_DN16780_c0_g1_i1_3	3702:000693	33.846	65	35	2	65	123	399	461	7.8	27.3
cold1	TRINITY_DN20930_c0_g5_i1_6	3702:000695	73.333	165	44	0	1	165	1596	1760	4.52e-82	263
cold1	TRINITY_DN20395_c0_g3_i1_3	3702:00069e	64.571	350	119	3	81	425	71	420	1.95e-155	447
cold1	TRINITY_DN14397_c0_g1_i1_6	3702:0006a2	27.632	76	48	1	42	117	25	93	0.53	30
cold1	TRINITY_DN24894_c2_g2_i2_6	3702:0006a5	30.667	75	39	3	797	862	117	187	1	32.3
cold1	TRINITY_DN23494_c2_g2_i1_4	3702:0006b1	37.143	35	20	1	95	129	34	66	5.2	29.6
cold1	TRINITY_DN20211_c0_g1_i1_2	3702:0006b3	41.379	29	17	0	463	491	603	631	7.7	29.3
cold1	TRINITY_DN19386_c0_g1_i1_6	3702:0006b7	48.387	31	16	0	35	65	778	808	0.68	30
cold1	TRINITY_DN14080_c0_g1_i2_2	3702:0006ba	25	68	51	0	175	242	60	127	0.56	32.7
cold1	TRINITY_DN23062_c0_g1_i2_5	3702:0006bd	35.897	39	25	0	4	42	57	95	2.3	30.4
cold1	TRINITY_DN11367_c0_g1_i1_6	3702:0006c1	36.842	38	24	0	136	173	130	167	2.9	27.7
cold1	TRINITY_DN22810_c0_g1_i1_5	3702:0006c2	34.483	29	19	0	42	70	140	168	6.9	29.3
cold1	TRINITY_DN23549_c0_g3_i1_4	3702:0006c3	59.634	820	313	11	3	812	146	957	0	887
cold1	TRINITY_DN23998_c1_g2_i4_6	3702:0006c4	82.188	640	114	0	1	640	387	1026	0	1065
cold1	TRINITY_DN25299_c1_g2_i1_2	3702:0006c5	65.351	1039	356	2	26	1061	8	1045	0	1355
cold1	TRINITY_DN21022_c0_g1_i1_4	3702:0006c7	28.333	120	75	5	678	791	160	274	3	31.6
cold1	TRINITY_DN22023_c3_g1_i2_2	3702:0006ca	29.63	54	38	0	12	65	8	61	2	30.4
cold1	TRINITY_DN17051_c0_g2_i1_3	3702:0006d1	21.739	92	60	2	2	93	97	176	4.3	28.9
cold1	TRINITY_DN17857_c0_g1_i2_6	3702:0006d4	27.941	68	46	2	122	186	898	965	0.5	31.6
cold1	TRINITY_DN15523_c0_g1_i1_2	3702:0006d8	58.75	160	59	2	54	211	27	181	5.13e-65	202
cold1	TRINITY_DN18177_c0_g1_i1_3	3702:0006da	37.5	40	23	1	4	41	34	73	2	29.6
cold1	TRINITY_DN23623_c1_g1_i1_1	3702:0006db	30.137	73	41	3	352	424	483	545	4.2	29.6
cold1	TRINITY_DN18949_c0_g1_i1_3	3702:0006dc	37.879	66	28	4	154	216	809	864	1.3	32
cold1	TRINITY_DN13243_c0_g1_i1_2	3702:0006e2	32.143	56	37	1	6	61	369	423	1.9	27.7
cold1	TRINITY_DN10940_c0_g1_i2_6	3702:0006ea	36.842	57	30	2	76	130	816	868	0.69	32.3
cold1	TRINITY_DN24115_c1_g1_i2_3	3702:0006eb	36.842	38	23	1	372	409	230	266	1.6	32.3
cold1	TRINITY_DN22492_c1_g1_i2_2	3702:0006ec	32.743	113	64	4	368	473	776	883	2	31.6
cold1	TRINITY_DN25127_c0_g1_i6_5	3702:0006f0	22.835	127	91	3	102	223	199	323	2.2	30.4
cold1	TRINITY_DN17056_c0_g2_i1_4	3702:0006f2	77.509	289	63	2	36	322	20	308	4.49e-164	461
cold1	TRINITY_DN1672_c0_g1_i1_4	3702:0006f3	75.429	175	43	0	177	351	162	336	2.02e-92	280
cold1	TRINITY_DN23404_c0_g2_i4_1	3702:0006f4	58.462	325	125	3	23	346	578	893	7.4e-123	386
cold1	TRINITY_DN21080_c1_g3_i1_5	3702:0006fc	32.787	61	40	1	259	319	212	271	2.6	31.2
cold1	TRINITY_DN18299_c0_g1_i1_2	3702:0006fd	63.685	749	240	9	113	845	2	734	0	994
cold1	TRINITY_DN22877_c0_g1_i3_1	3702:000700	33.333	81	38	5	44	116	111	183	0.73	32.3
cold1	TRINITY_DN22023_c3_g1_i2_6	3702:000703	32.857	70	43	2	300	365	316	385	0.71	32
cold1	TRINITY_DN14531_c0_g2_i2_5	3702:000708	85.47	468	67	1	81	547	104	571	0	796
cold1	TRINITY_DN23200_c0_g2_i1_4	3702:000709	53.846	26	12	0	63	88	18	43	2	30.4
cold1	TRINITY_DN24352_c0_g1_i1_2	3702:00070b	25	88	63	1	42	126	400	487	7.1	29.3
cold1	TRINITY_DN16621_c0_g3_i1_6	3702:00070d	18.987	79	57	1	229	300	347	425	1.1	30.8
cold1	TRINITY_DN18184_c0_g1_i1_4	3702:00070f	31.579	95	61	1	316	410	93	183	0.003	39.7
cold1	TRINITY_DN18844_c0_g1_i1_6	3702:000710	23.009	113	70	3	47	156	269	367	3.7	29.6
cold1	TRINITY_DN24819_c3_g2_i1_2	3702:000711	32.692	52	28	1	304	348	291	342	0.77	31.2
cold1	TRINITY_DN23965_c1_g1_i2_6	3702:000712	58.114	721	245	8	70	751	10	712	0	795
cold1	TRINITY_DN22880_c0_g1_i1_1	3702:000718	74.074	405	86	2	119	523	6	391	0	606
cold1	TRINITY_DN23808_c1_g4_i2_3	3702:00071b	30.769	39	25	1	73	109	426	464	8.5	28.5
cold1	TRINITY_DN24511_c0_g2_i1_2	3702:00071c	50	30	15	0	214	243	270	299	0.15	34.7
cold1	TRINITY_DN18894_c0_g1_i3_2	3702:00072c	74.615	973	225	3	1	952	422	1393	0	1465
cold1	TRINITY_DN28065_c0_g1_i1_1	3702:000731	47.619	21	10	1	5	24	118	138	1.8	25.8
cold1	TRINITY_DN13356_c0_g1_i1_3	3702:000733	43.396	53	23	3	242	291	61	109	0.13	33.9
cold1	TRINITY_DN23363_c0_g2_i3_6	3702:000734	70.567	282	70	4	58	328	1	280	3.1e-126	367
cold1	TRINITY_DN9464_c0_g1_i1_4	3702:000736	30.909	55	36	1	66	118	91	145	0.99	30.4
cold1	TRINITY_DN22688_c0_g1_i2_2	3702:000737	25.352	142	90	4	213	351	342	470	0.037	36.6
cold1	TRINITY_DN17984_c0_g1_i1_2	3702:00073b	36.735	49	31	0	7	55	454	502	3.6	29.6
cold1	TRINITY_DN16033_c0_g1_i1_1	3702:00073c	24.59	122	77	3	187	300	74	188	0.9	30.8
cold1	TRINITY_DN18370_c0_g1_i3_5	3702:000740	56.436	404	162	6	38	440	1	391	1.98e-165	477
cold1	TRINITY_DN24419_c0_g6_i1_5	3702:000741	36.364	44	22	1	330	367	702	745	0.63	32.3
cold1	TRINITY_DN15939_c0_g1_i1_2	3702:000743	25.49	153	94	8	136	280	142	282	3.2	29.3
cold1	TRINITY_DN20362_c1_g2_i1_6	3702:000747	78.571	154	33	0	78	231	3	156	5.43e-88	259
cold1	TRINITY_DN17221_c0_g1_i2_3	3702:000748	28.155	103	62	4	177	270	61	160	1.4	30.4
cold1	TRINITY_DN22281_c0_g1_i2_6	3702:000749	46.154	26	14	0	121	146	617	642	5.3	29.3
cold1	TRINITY_DN17011_c0_g1_i1_4	3702:00074a	26.923	104	64	5	75	174	475	570	0.16	33.5
cold1	TRINITY_DN23808_c1_g4_i2_6	3702:00074c	80.274	365	70	1	1	363	173	537	0	640
cold1	TRINITY_DN21075_c2_g1_i1_4	3702:00074f	53.707	553	205	9	200	717	1	537	0	577
cold1	TRINITY_DN22216_c0_g1_i2_1	3702:000758	50.857	525	236	6	1	509	197	715	2.42e-174	511
cold1	TRINITY_DN23969_c2_g1_i2_5	3702:000761	32.727	55	31	2	49	99	259	311	3.1	29.6
cold1	TRINITY_DN22646_c0_g1_i1_5	3702:000768	50	396	190	4	45	434	1	394	7.87e-131	387
cold1	TRINITY_DN16962_c0_g1_i2_4	3702:000769	31.579	38	26	0	40	77	301	338	5.9	28.5
cold1	TRINITY_DN28060_c0_g1_i1_6	3702:00076a	39.474	38	23	0	153	190	99	136	1.7	29.3
cold1	TRINITY_DN24751_c0_g1_i5_6	3702:00076c	31.818	44	24	1	310	353	483	520	1.4	31.6
cold1	TRINITY_DN20476_c1_g1_i2_3	3702:00076f	28.75	80	52	3	257	331	1085	1164	7.5	28.9
cold1	TRINITY_DN23573_c1_g3_i2_6	3702:00077b	27.586	58	40	1	165	222	108	163	3.9	28.5
cold1	TRINITY_DN20951_c1_g2_i1_6	3702:000780	33.333	54	34	1	28	81	399	450	4.5	29.3
cold1	TRINITY_DN18666_c0_g2_i1_2	3702:000781	29.167	48	32	1	567	612	375	422	8.6	29.3
cold1	TRINITY_DN17306_c0_g1_i2_3	3702:000782	40.625	32	19	0	482	513	202	233	1.9	31.2
cold1	TRINITY_DN18647_c0_g1_i1_5	3702:000786	58.94	302	116	4	36	330	1	301	2.15e-124	361
cold1	TRINITY_DN16048_c0_g1_i1_3	3702:00078c	29.63	54	38	0	1	54	16	69	0.59	30.8
cold1	TRINITY_DN20718_c0_g1_i2_5	3702:000791	22.222	81	59	2	191	271	138	214	3.8	30.8
cold1	TRINITY_DN14687_c0_g1_i1_6	3702:000794	28.571	42	30	0	202	243	397	438	1.7	30.8
cold1	TRINITY_DN23069_c0_g1_i2_6	3702:000795	30.556	72	44	3	433	503	177	243	0.056	35.8
cold1	TRINITY_DN21598_c0_g1_i1_3	3702:00079a	24.242	99	68	2	433	524	225	323	0.29	33.9
cold1	TRINITY_DN17501_c0_g1_i1_5	3702:00079b	30.864	81	50	4	10	89	11	86	0.7	32
cold1	TRINITY_DN16915_c0_g1_i1_5	3702:0007a5	21.505	93	70	1	145	234	105	197	0.21	32.7
cold1	TRINITY_DN17973_c0_g1_i2_2	3702:0007a6	31.579	57	38	1	308	363	60	116	2.3	30.8
cold1	TRINITY_DN20381_c0_g1_i1_1	3702:0007a8	20.909	110	76	1	274	372	261	370	0.4	33.5
cold1	TRINITY_DN30565_c0_g1_i1_4	3702:0007aa	60.87	23	9	0	36	58	43	65	0.61	28.9
cold1	TRINITY_DN24986_c2_g1_i3_6	3702:0007ae	52.531	731	320	8	126	845	5	719	0	738
cold1	TRINITY_DN20157_c0_g1_i1_3	3702:0007b2	55.556	27	11	1	336	361	124	150	1.3	30.4
cold1	TRINITY_DN15394_c0_g2_i1_2	3702:0007b5	34.615	52	22	2	247	286	22	73	0.16	30.8
cold1	TRINITY_DN30731_c0_g1_i1_3	3702:0007b9	31.818	66	41	2	29	94	447	508	1.6	27.7
cold1	TRINITY_DN23870_c1_g5_i1_2	3702:0007bc	26.613	124	70	5	168	272	16	137	5.7	28.1
cold1	TRINITY_DN15094_c0_g1_i1_2	3702:0007bd	55.851	188	79	2	1	187	166	350	2.33e-67	213
cold1	TRINITY_DN16071_c0_g1_i1_3	3702:0007c1	25	120	70	4	372	483	761	868	1.3	31.6
cold1	TRINITY_DN18677_c0_g1_i1_6	3702:0007c4	32.727	55	27	2	283	327	90	144	7.1	28.5
cold1	TRINITY_DN19176_c0_g1_i2_6	3702:0007c5	39.216	51	26	2	286	335	247	293	5.4	28.5
cold1	TRINITY_DN18705_c0_g1_i2_1	3702:0007c8	76.656	317	74	0	138	454	34	350	1.89e-178	504
cold1	TRINITY_DN24319_c0_g2_i1_2	3702:0007ca	38.889	36	21	1	46	81	316	350	2	30.8
cold1	TRINITY_DN18914_c0_g1_i1_6	3702:0007d1	31.915	47	27	2	280	323	78	122	4.1	28.9
cold1	TRINITY_DN20590_c0_g1_i1_6	3702:0007dd	36.957	46	29	0	10	55	256	301	1.2	31.2
cold1	TRINITY_DN506_c0_g1_i1_4	3702:0007e1	32.432	37	25	0	111	147	12	48	8.8	25.8
cold1	TRINITY_DN25114_c1_g1_i16_5	3702:0007e3	57.407	54	19	1	196	249	129	178	1.01e-10	63.9
cold1	TRINITY_DN12868_c0_g1_i1_6	3702:0007e8	32	75	45	2	146	220	264	332	0.74	30.8
cold1	TRINITY_DN18324_c0_g1_i3_3	3702:0007e9	39.655	58	29	3	380	432	278	334	1.1	31.2
cold1	TRINITY_DN19860_c1_g5_i3_2	3702:0007ec	24	75	53	1	179	249	394	468	1.2	32
cold1	TRINITY_DN1619_c0_g1_i1_3	3702:0007ee	47.5	80	42	0	1	80	307	386	5.43e-19	79.3
cold1	TRINITY_DN18971_c0_g1_i3_3	3702:0007f4	26.471	102	60	3	245	331	291	392	3	30
cold1	TRINITY_DN18491_c0_g1_i1_3	3702:0007f6	77.74	292	60	2	39	330	1	287	1.3e-171	482
cold1	TRINITY_DN24971_c0_g1_i1_5	3702:0007f8	22.222	90	55	2	231	305	268	357	7.1	29.3
cold1	TRINITY_DN22659_c0_g1_i1_1	3702:0007f9	62.983	543	178	8	24	557	9	537	0	702
cold1	TRINITY_DN24160_c0_g2_i1_4	3702:0007fa	40.476	42	21	2	125	166	2	39	3.6	30.4
cold1	TRINITY_DN23054_c4_g1_i4_3	3702:0007fb	20.455	88	69	1	53	140	35	121	4.3	29.3
cold1	TRINITY_DN23067_c0_g1_i2_3	3702:0007fc	83.657	361	59	0	19	379	1	361	0	647
cold1	TRINITY_DN20507_c0_g1_i1_4	3702:000800	66.667	228	76	0	419	646	271	498	1.24e-104	330
cold1	TRINITY_DN16508_c0_g1_i1_5	3702:000804	30.612	49	30	1	319	367	422	466	2.3	31.2
cold1	TRINITY_DN23456_c0_g2_i1_2	3702:00080b	23.2	125	75	2	174	277	279	403	0.21	33.5
cold1	TRINITY_DN20104_c0_g1_i1_5	3702:00080c	30.952	42	29	0	206	247	226	267	4.4	30
cold1	TRINITY_DN20778_c0_g1_i4_6	3702:00080d	31.707	41	27	1	211	251	229	268	0.23	33.1
cold1	TRINITY_DN13714_c0_g2_i1_6	3702:000810	35.714	42	27	0	118	159	27	68	1.9	28.5
cold1	TRINITY_DN20863_c1_g1_i1_6	3702:000813	33.333	39	26	0	160	198	561	599	6.7	29.6
cold1	TRINITY_DN17160_c0_g1_i1_5	3702:000814	89.344	244	25	1	26	268	3	246	6.09e-162	454
cold1	TRINITY_DN12760_c0_g1_i1_4	3702:00081a	39.583	48	21	2	178	224	447	487	2	29.6
cold1	TRINITY_DN13061_c0_g1_i1_4	3702:000823	22.826	92	58	2	289	377	90	171	5.4	28.5
cold1	TRINITY_DN16626_c0_g1_i2_2	3702:000824	22.642	106	77	1	19	124	65	165	0.69	32.3
cold1	TRINITY_DN27797_c0_g1_i1_1	3702:000827	30.769	52	36	0	14	65	131	182	0.95	28.9
cold1	TRINITY_DN22313_c0_g1_i1_6	3702:000828	26.19	84	55	2	308	387	103	183	0.79	32.7
cold1	TRINITY_DN19565_c10_g1_i1_3	3702:00082b	20.652	92	65	2	82	165	21	112	2.7	28.9
cold1	TRINITY_DN19158_c0_g1_i1_2	3702:00082e	35.714	70	34	3	91	149	212	281	2.4	31.2
cold1	TRINITY_DN24993_c1_g3_i7_1	3702:000832	21.622	111	87	0	411	521	64	174	0.041	37
cold1	TRINITY_DN24152_c5_g1_i4_6	3702:000836	28.986	69	48	1	123	190	362	430	3.6	29.6
cold1	TRINITY_DN25200_c0_g1_i6_3	3702:00083c	38.776	49	29	1	602	649	540	588	0.61	34.3
cold1	TRINITY_DN20862_c0_g1_i2_2	3702:000841	38.462	52	30	2	117	167	1656	1706	3.4	29.6
cold1	TRINITY_DN4185_c0_g1_i1_5	3702:000843	31.818	44	30	0	163	206	396	439	1.8	31.2
cold1	TRINITY_DN20137_c0_g1_i2_5	3702:000844	32.308	65	43	1	107	170	255	319	5.3	28.5
cold1	TRINITY_DN18777_c0_g2_i1_3	3702:00084a	26	50	35	1	407	456	160	207	8.4	28.5
cold1	TRINITY_DN16525_c0_g1_i1_5	3702:00084c	25.455	55	41	0	202	256	7	61	2.6	29.6
cold1	TRINITY_DN18792_c0_g1_i2_3	3702:00084d	26.966	89	62	1	14	99	72	160	2.3	30.4
cold1	TRINITY_DN15230_c0_g1_i1_6	3702:000853	19.355	93	71	2	50	139	265	356	7.4	26.9
cold1	TRINITY_DN17826_c0_g2_i1_4	3702:000855	39.583	48	25	1	99	142	1041	1088	1.4	30.8
cold1	TRINITY_DN24408_c0_g1_i4_1	3702:00085b	44.828	29	16	0	60	88	134	162	4.5	27.7
cold1	TRINITY_DN19080_c0_g1_i1_1	3702:00085c	31.579	76	44	2	98	173	490	557	0.82	30.8
cold1	TRINITY_DN14342_c0_g2_i2_2	3702:000868	70.326	337	95	4	78	410	7	342	1.62e-175	494
cold1	TRINITY_DN17637_c0_g2_i1_2	3702:000869	27.632	76	54	1	218	293	128	202	0.5	32.3
cold1	TRINITY_DN17419_c0_g1_i1_2	3702:00086c	39.535	43	25	1	60	101	7	49	0.37	30
cold1	TRINITY_DN19290_c0_g1_i2_5	3702:00086d	41.935	31	18	0	92	122	287	317	4.2	28.5
cold1	TRINITY_DN23587_c0_g1_i2_1	3702:00086e	38.095	42	26	0	295	336	128	169	4.1	30
cold1	TRINITY_DN19784_c0_g1_i4_2	3702:000874	28.986	69	39	2	161	222	72	137	0.53	32.7
cold1	TRINITY_DN21339_c0_g3_i1_3	3702:000878	40	25	15	0	96	120	18	42	7.4	26.9
cold1	TRINITY_DN19898_c0_g1_i3_1	3702:00087d	56.173	486	194	7	17	491	1614	2091	2.39e-172	539
cold1	TRINITY_DN23615_c1_g1_i2_3	3702:000880	23.577	123	80	4	214	332	167	279	2.9	31.2
cold1	TRINITY_DN24771_c0_g2_i1_6	3702:000882	40	45	27	0	689	733	849	893	0.39	33.9
cold1	TRINITY_DN20045_c0_g1_i1_2	3702:000883	32.075	53	30	2	221	267	767	819	8.1	28.5
cold1	TRINITY_DN17779_c0_g1_i2_5	3702:000884	36.667	60	35	2	3	62	1172	1228	1.5	31.2
cold1	TRINITY_DN23318_c0_g1_i2_1	3702:000885	42.895	760	387	10	12	757	82	808	0	562
cold1	TRINITY_DN19199_c0_g1_i1_3	3702:000886	29.825	57	38	1	304	360	359	413	0.2	33.5
cold1	TRINITY_DN19382_c0_g1_i1_4	3702:000887	27.193	114	63	5	260	362	414	518	7.5	28.5
cold1	TRINITY_DN20657_c0_g1_i1_4	3702:000889	78.528	326	64	4	24	343	1	326	0	532
cold1	TRINITY_DN23120_c0_g1_i1_1	3702:00088b	52.561	742	275	17	135	819	72	793	0	691
cold1	TRINITY_DN22383_c0_g1_i3_5	3702:000891	28.571	49	32	1	36	84	364	409	5.8	29.3
cold1	TRINITY_DN20498_c0_g1_i1_5	3702:000893	26.923	52	33	2	296	347	58	104	8.3	30
cold1	TRINITY_DN16343_c0_g2_i1_1	3702:00089f	33.333	39	26	0	34	72	55	93	0.14	32
cold1	TRINITY_DN22214_c0_g1_i2_3	3702:0008ad	42.308	26	15	0	382	407	202	227	1.5	31.6
cold1	TRINITY_DN21706_c1_g1_i1_6	3702:0008b2	25.581	86	62	1	328	413	447	530	1.1	32
cold1	TRINITY_DN22491_c3_g1_i1_4	3702:0008b4	61.635	477	177	4	69	541	1	475	0	555
cold1	TRINITY_DN18201_c0_g1_i2_5	3702:0008b6	41.026	39	23	0	480	518	588	626	3.9	30.4
cold1	TRINITY_DN19292_c0_g1_i1_1	3702:0008bc	28.814	59	42	0	266	324	176	234	0.64	32
cold1	TRINITY_DN24083_c1_g1_i1_5	3702:0008c2	26.829	41	30	0	42	82	76	116	9.9	27.3
cold1	TRINITY_DN18417_c0_g1_i1_4	3702:0008c4	31.944	72	43	2	382	452	148	214	1.2	31.6
cold1	TRINITY_DN17290_c0_g1_i1_5	3702:0008c6	27.273	99	63	2	32	128	225	316	0.01	38.5
cold1	TRINITY_DN29376_c0_g1_i1_5	3702:0008c8	44.118	34	19	0	1	34	115	148	0.72	27.3
cold1	TRINITY_DN9985_c0_g1_i1_4	3702:0008ce	31.915	47	30	1	271	315	9	55	1.1	30.8
cold1	TRINITY_DN18164_c0_g1_i1_4	3702:0008d0	24.561	114	72	5	119	231	105	205	0.39	32
cold1	TRINITY_DN22242_c0_g1_i6_1	3702:0008d8	24.39	82	57	2	201	282	319	395	1.9	30.8
cold1	TRINITY_DN20277_c0_g2_i2_6	3702:0008dc	33.333	60	34	4	13	68	64	121	0.67	31.6
cold1	TRINITY_DN19419_c0_g1_i2_1	3702:0008de	28	75	48	1	62	136	42	110	0.76	31.6
cold1	TRINITY_DN18181_c0_g1_i2_5	3702:0008e5	28.814	59	36	2	372	427	230	285	5.1	29.6
cold1	TRINITY_DN21117_c0_g5_i1_5	3702:0008e9	34.211	38	25	0	415	452	29	66	3.9	29.3
cold1	TRINITY_DN21439_c0_g4_i1_3	3702:0008fa	49.794	243	119	2	34	273	5	247	1.98e-81	248
cold1	TRINITY_DN23659_c1_g7_i1_6	3702:0008fd	32.787	61	37	3	304	363	473	530	1.7	31.2
cold1	TRINITY_DN20476_c1_g1_i2_2	3702:000900	76.19	189	44	1	54	241	49	237	6.13e-103	309
cold1	TRINITY_DN19694_c0_g1_i1_6	3702:000905	50.391	768	338	10	54	790	3	758	0	709
cold1	TRINITY_DN23258_c0_g1_i2_3	3702:000906	38.636	44	19	2	395	438	281	316	8.2	29.3
cold1	TRINITY_DN14991_c0_g1_i1_5	3702:000908	37.143	35	22	0	37	71	620	654	2.5	28.9
cold1	TRINITY_DN16778_c0_g2_i1_3	3702:00090e	32.5	40	27	0	27	66	261	300	0.98	28.1
cold1	TRINITY_DN16204_c0_g2_i1_1	3702:00090f	70.027	367	110	0	1	367	76	442	0	533
cold1	TRINITY_DN16754_c0_g1_i1_2	3702:000917	40.541	37	21	1	31	67	382	417	1.6	30.4
cold1	TRINITY_DN24417_c2_g2_i2_2	3702:000919	34.783	46	30	0	4	49	506	551	0.77	32.3
cold1	TRINITY_DN29680_c0_g1_i1_4	3702:00091e	42.857	28	16	0	5	32	55	82	0.098	29.6
cold1	TRINITY_DN24395_c3_g1_i1_1	3702:00091f	37.5	40	25	0	830	869	3	42	1.9	28.5
cold1	TRINITY_DN18998_c0_g1_i1_2	3702:000921	34.211	38	24	1	196	233	558	594	3	30
cold1	TRINITY_DN23670_c0_g1_i7_5	3702:00092d	48.148	27	14	0	115	141	723	749	2.3	30
cold1	TRINITY_DN18413_c0_g1_i1_2	3702:000930	40	40	20	1	738	777	126	161	3.6	30.8
cold1	TRINITY_DN24854_c1_g1_i4_6	3702:000933	72.222	18	5	0	788	805	75	92	0.011	37
cold1	TRINITY_DN22701_c1_g2_i7_4	3702:000934	36.842	38	24	0	112	149	989	1026	3	31.6
cold1	TRINITY_DN14225_c0_g1_i1_3	3702:000936	25.862	58	41	1	11	68	24	79	0.26	29.3
cold1	TRINITY_DN18000_c0_g2_i1_2	3702:000938	39.535	43	24	1	515	557	43	83	0.24	33.1
cold1	TRINITY_DN24490_c0_g1_i6_4	3702:00093d	20.43	93	72	2	824	915	202	293	2.5	31.2
cold1	TRINITY_DN16343_c0_g2_i1_5	3702:000944	43.75	32	18	0	132	163	372	403	2.2	28.5
cold1	TRINITY_DN20465_c0_g1_i1_2	3702:00094d	25.185	135	83	5	374	498	163	289	1.5	31.6
cold1	TRINITY_DN19064_c0_g1_i1_5	3702:000950	31.373	51	29	1	329	379	42	86	3.8	29.3
cold1	TRINITY_DN24490_c0_g1_i6_6	3702:000956	36.667	60	32	3	708	765	70	125	1.7	31.2
cold1	TRINITY_DN17826_c0_g1_i1_1	3702:000964	75.806	310	75	0	6	315	77	386	4.79e-172	486
cold1	TRINITY_DN21230_c0_g1_i1_3	3702:000966	39.474	38	23	0	75	112	420	457	1.1	32
cold1	TRINITY_DN21596_c0_g2_i2_1	3702:000968	39.286	28	17	0	101	128	261	288	8	28.1
cold1	TRINITY_DN22782_c0_g2_i1_6	3702:00096a	83.071	508	85	1	111	617	27	534	0	902
cold1	TRINITY_DN21542_c1_g1_i5_4	3702:00096b	26	50	37	0	187	236	185	234	4.1	29.3
cold1	TRINITY_DN24822_c0_g2_i2_1	3702:000971	31.148	61	37	2	824	880	100	159	2.5	31.6
cold1	TRINITY_DN21878_c1_g1_i2_5	3702:000974	25.41	122	76	5	43	156	702	816	1	32.7
cold1	TRINITY_DN18998_c0_g1_i1_5	3702:00097b	43.478	46	21	1	350	395	329	369	0.25	33.1
cold1	TRINITY_DN18995_c0_g1_i1_4	3702:000980	38.462	39	24	0	290	328	119	157	3.5	30.4
cold1	TRINITY_DN24109_c2_g2_i1_6	3702:000987	60.106	188	70	2	62	244	26	213	8.24e-78	237
cold1	TRINITY_DN19368_c2_g2_i1_3	3702:000988	37.5	32	20	0	167	198	350	381	1.6	30
cold1	TRINITY_DN19556_c0_g1_i5_1	3702:000989	31.579	38	25	1	125	161	214	251	3.3	29.6
cold1	TRINITY_DN22266_c4_g1_i3_3	3702:000995	24.832	149	89	4	251	382	1045	1187	0.89	32.3
cold1	TRINITY_DN1663_c0_g1_i1_5	3702:000996	30.357	56	35	1	23	74	102	157	1.9	26.9
cold1	TRINITY_DN19675_c0_g1_i7_6	3702:00099b	35	40	26	0	207	246	37	76	1.2	31.2
cold1	TRINITY_DN24173_c1_g3_i9_4	3702:00099f	35	60	33	1	258	317	250	303	0.63	32
cold1	TRINITY_DN2423_c0_g1_i2_5	3702:0009a3	41.667	36	21	0	90	125	1181	1216	0.78	29.6
cold1	TRINITY_DN22377_c0_g3_i2_1	3702:0009a7	32.857	70	40	2	35	103	10	73	1.7	31.6
cold1	TRINITY_DN17863_c0_g1_i1_3	3702:0009b3	34.211	950	574	7	10	914	621	1564	2.07e-126	431
cold1	TRINITY_DN21624_c4_g1_i1_5	3702:0009b7	24.779	113	68	2	221	316	381	493	0.019	37
cold1	TRINITY_DN15964_c0_g1_i1_4	3702:0009bc	69.461	167	50	1	1	167	513	678	4.03e-60	199
cold1	TRINITY_DN11629_c0_g1_i1_4	3702:0009c2	34.091	44	29	0	10	53	27	70	0.009	31.6
cold1	TRINITY_DN16414_c0_g2_i1_4	3702:0009c3	60.071	283	87	4	15	293	22	282	8.57e-119	348
cold1	TRINITY_DN22263_c2_g2_i2_1	3702:0009c7	25.676	74	44	1	83	156	1526	1588	0.21	33.9
cold1	TRINITY_DN21275_c7_g5_i1_4	3702:0009c8	60.112	178	67	1	1	178	117	290	2.2e-69	214
cold1	TRINITY_DN18026_c0_g1_i1_5	3702:0009d2	25.806	93	64	3	30	119	37	127	1.1	29.3
cold1	TRINITY_DN12940_c0_g1_i1_5	3702:0009d5	22.619	84	59	2	481	564	72	149	1.9	31.2
cold1	TRINITY_DN16875_c0_g1_i1_2	3702:0009d9	28.358	67	41	1	107	173	93	152	3.3	29.6
cold1	TRINITY_DN16461_c0_g1_i1_4	3702:0009e0	25.974	77	55	2	62	137	94	169	2.3	29.6
cold1	TRINITY_DN18100_c0_g1_i1_5	3702:0009e7	50	22	11	0	152	173	265	286	3.8	30.4
cold1	TRINITY_DN14561_c0_g2_i1_5	3702:0009e9	44.828	29	16	0	269	297	24	52	6.6	28.1
cold1	TRINITY_DN21685_c2_g1_i3_6	3702:0009eb	26.582	79	58	0	262	340	492	570	0.2	33.5
cold1	TRINITY_DN14735_c0_g1_i1_4	3702:0009ed	33.333	63	40	1	640	702	186	246	0.63	33.1
cold1	TRINITY_DN22483_c0_g1_i3_3	3702:0009ef	27.679	112	63	5	254	348	445	555	1.3	31.2
cold1	TRINITY_DN20604_c0_g1_i2_2	3702:0009f1	55.705	447	194	3	2	447	29	472	2.78e-177	511
cold1	TRINITY_DN84_c0_g1_i1_2	3702:0009f3	24.37	119	75	3	51	169	468	571	1.6	29.3
cold1	TRINITY_DN18205_c0_g1_i1_4	3702:0009f7	50	26	13	0	424	449	74	99	6.2	27.7
cold1	TRINITY_DN24866_c0_g1_i2_2	3702:0009fa	23.27	159	101	6	10	149	54	210	0.82	32.7
cold1	TRINITY_DN21477_c0_g1_i1_3	3702:0009fe	36.364	33	21	0	118	150	187	219	2.7	30.8
cold1	TRINITY_DN24682_c0_g2_i7_5	3702:000a00	67.433	522	131	5	47	565	1	486	0	644
cold1	TRINITY_DN24726_c2_g2_i4_2	3702:000a02	74.038	208	52	1	88	293	23	230	1.75e-101	311
cold1	TRINITY_DN21573_c0_g1_i3_2	3702:000a03	23	100	71	3	341	435	240	338	2.9	30.4
cold1	TRINITY_DN22415_c5_g2_i2_2	3702:000a05	52.711	332	118	9	69	392	12	312	3.19e-99	303
cold1	TRINITY_DN24343_c0_g1_i4_1	3702:000a07	66.014	562	176	5	7	567	73	620	0	719
cold1	TRINITY_DN23366_c3_g1_i2_6	3702:000a0a	22.807	57	44	0	22	78	11	67	3.7	28.9
cold1	TRINITY_DN13361_c0_g1_i1_3	3702:000a0d	42.857	35	20	0	37	71	332	366	5	26.2
cold1	TRINITY_DN23155_c0_g1_i5_4	3702:000a0e	36.275	102	45	6	366	460	2	90	2.7	30.8
cold1	TRINITY_DN23962_c6_g1_i3_1	3702:000a0f	25	148	93	7	157	288	440	585	0.38	33.1
cold1	TRINITY_DN16780_c0_g1_i1_1	3702:000a13	34.426	61	34	2	160	214	755	815	9.9	27.3
cold1	TRINITY_DN15492_c0_g1_i1_6	3702:000a14	52.555	137	60	1	2	133	153	289	1.43e-41	141
cold1	TRINITY_DN17349_c0_g1_i1_2	3702:000a18	80	145	29	0	46	190	45	189	7.48e-85	248
cold1	TRINITY_DN24994_c1_g1_i9_4	3702:000a1d	41.935	31	18	0	1040	1070	560	590	5.1	30.8
cold1	TRINITY_DN17959_c0_g1_i1_2	3702:000a21	30	50	30	1	392	436	243	292	3.1	29.6
cold1	TRINITY_DN24389_c0_g1_i2_6	3702:000a22	38.596	57	31	2	103	155	120	176	0.99	32
cold1	TRINITY_DN24311_c3_g1_i1_5	3702:000a25	53.571	28	11	1	468	495	2	27	0.51	30.8
cold1	TRINITY_DN15857_c0_g2_i1_2	3702:000a27	69.955	446	134	0	1	446	272	717	0	661
cold1	TRINITY_DN21879_c1_g2_i6_4	3702:000a2a	23.762	101	73	3	158	256	65	163	4.2	31.2
cold1	TRINITY_DN20724_c0_g2_i2_6	3702:000a2c	48.571	35	18	0	423	457	47	81	3.4	30.8
cold1	TRINITY_DN24737_c0_g2_i5_5	3702:000a2e	37.931	58	29	3	109	162	118	172	0.44	32.7
cold1	TRINITY_DN22533_c1_g3_i5_5	3702:000a2f	21.053	133	92	3	213	337	350	477	2.6	30.8
cold1	TRINITY_DN25267_c1_g2_i2_6	3702:000a32	21.531	209	139	7	359	555	21	216	3.1	31.2
cold1	TRINITY_DN18917_c0_g1_i1_6	3702:000a34	19.497	159	107	4	69	222	178	320	1.2	31.2
cold1	TRINITY_DN22779_c0_g1_i2_5	3702:000a41	71.698	212	56	1	34	241	10	221	2.52e-102	316
cold1	TRINITY_DN24152_c5_g1_i4_2	3702:000a45	30.986	71	44	2	337	403	97	166	2.6	29.6
cold1	TRINITY_DN7067_c0_g1_i2_5	3702:000a48	40.476	42	23	1	245	286	94	133	5.7	28.9
cold1	TRINITY_DN25299_c1_g2_i1_1	3702:000a4b	27.778	54	39	0	210	263	123	176	1.6	32.3
cold1	TRINITY_DN1946_c0_g1_i1_3	3702:000a4e	50.704	71	34	1	5	75	411	480	2.1e-19	80.1
cold1	TRINITY_DN24915_c0_g2_i1_3	3702:000a50	34.146	41	22	1	441	476	59	99	9.2	27.7
cold1	TRINITY_DN18020_c0_g1_i1_5	3702:000a61	28.125	64	45	1	115	177	153	216	1.5	30
cold1	TRINITY_DN761_c0_g1_i1_4	3702:000a6a	26.761	71	46	2	40	110	323	387	6.3	26.9
cold1	TRINITY_DN22227_c0_g3_i3_3	3702:000a6d	38.235	34	21	0	146	179	15	48	0.42	32.7
cold1	TRINITY_DN24097_c0_g1_i3_6	3702:000a6e	26.429	140	88	5	106	233	50	186	0.92	32.3
cold1	TRINITY_DN22572_c0_g2_i7_4	3702:000a6f	52.174	23	7	1	676	698	18	36	7	26.9
cold1	TRINITY_DN17566_c0_g2_i1_2	3702:000a70	24.138	58	43	1	200	257	149	205	2.1	30
cold1	TRINITY_DN18962_c0_g2_i1_5	3702:000a73	36.17	47	29	1	98	144	246	291	6.4	28.9
cold1	TRINITY_DN17056_c0_g2_i1_3	3702:000a75	41.667	36	18	1	161	196	25	57	2.2	29.3
cold1	TRINITY_DN18645_c0_g1_i3_5	3702:000a76	32	50	34	0	98	147	128	177	0.47	31.2
cold1	TRINITY_DN19088_c0_g1_i1_6	3702:000a77	56.693	381	153	5	41	421	8	376	1.78e-144	422
cold1	TRINITY_DN9490_c0_g1_i1_1	3702:000a81	33.333	66	34	2	96	151	329	394	1	29.3
cold1	TRINITY_DN14146_c0_g1_i1_1	3702:000a84	43.478	23	13	0	40	62	966	988	1	27.7
cold1	TRINITY_DN19567_c0_g1_i2_5	3702:000a85	25.641	39	29	0	342	380	230	268	6	28.9
cold1	TRINITY_DN16962_c0_g1_i2_5	3702:000a92	50	30	13	1	276	303	864	893	0.82	31.2
cold1	TRINITY_DN20863_c1_g1_i1_5	3702:000a94	65.466	472	155	6	33	501	1	467	0	618
cold1	TRINITY_DN16710_c0_g3_i1_4	3702:000a9a	24.444	90	59	3	41	121	114	203	6.5	26.2
cold1	TRINITY_DN34659_c0_g1_i1_3	3702:000a9b	30.769	39	27	0	33	71	77	115	0.74	27.7
cold1	TRINITY_DN8482_c0_g1_i1_5	3702:000a9c	34.722	72	43	2	10	80	204	272	1.2	30.4
cold1	TRINITY_DN24548_c0_g1_i4_1	3702:000a9e	27.5	80	51	3	398	472	615	692	4	30.4
cold1	TRINITY_DN20134_c0_g1_i2_5	3702:000aa0	28.125	64	45	1	235	297	3	66	4.4	29.3
cold1	TRINITY_DN1235_c0_g1_i1_3	3702:000aa4	30.909	55	35	1	56	107	617	671	7.6	26.9
cold1	TRINITY_DN30080_c0_g1_i1_1	3702:000aa5	64.327	171	59	2	1	169	134	304	3.8e-76	233
cold1	TRINITY_DN16498_c0_g1_i1_2	3702:000aa6	27.778	72	52	0	203	274	18	89	9.7	27.7
cold1	TRINITY_DN5190_c0_g1_i1_1	3702:000aa7	29.114	79	41	3	41	112	294	364	0.7	28.9
cold1	TRINITY_DN19127_c0_g1_i3_1	3702:000aa9	76.335	562	129	2	51	612	14	571	0	904
cold1	TRINITY_DN24288_c1_g1_i2_6	3702:000aaa	92.466	146	11	0	1	146	29	174	3.74e-102	293
cold1	TRINITY_DN17524_c0_g1_i2_2	3702:000ab1	25.862	58	42	1	60	116	70	127	0.82	29.6
cold1	TRINITY_DN19959_c0_g1_i2_1	3702:000ab5	50	26	13	0	142	167	34	59	5.3	29.3
cold1	TRINITY_DN17916_c0_g1_i2_4	3702:000aba	25	60	45	0	58	117	250	309	0.2	32.7
cold1	TRINITY_DN19067_c0_g1_i1_5	3702:000abb	22.43	107	70	3	427	532	173	267	1.6	31.6
cold1	TRINITY_DN25107_c1_g1_i1_4	3702:000ac2	36.968	376	163	5	1	332	335	680	2.79e-68	246
cold1	TRINITY_DN15135_c0_g3_i2_5	3702:000ac3	34.043	47	28	1	129	175	240	283	8.3	27.3
cold1	TRINITY_DN24516_c0_g2_i1_2	3702:000ac5	54.054	37	16	1	819	854	505	541	0.6	33.5
cold1	TRINITY_DN17349_c0_g1_i1_3	3702:000acb	39.216	51	28	1	32	79	13	63	0.009	36.2
cold1	TRINITY_DN22002_c5_g1_i1_5	3702:000acd	33.333	36	23	1	38	73	184	218	0.72	28.1
cold1	TRINITY_DN16075_c0_g1_i1_5	3702:000ace	42.857	35	19	1	40	73	691	725	2	29.6
cold1	TRINITY_DN20280_c2_g1_i2_6	3702:000acf	67.672	464	149	1	229	692	1	463	0	646
cold1	TRINITY_DN15010_c0_g1_i2_1	3702:000ad3	40.476	42	16	1	91	132	38	70	1.5	29.3
cold1	TRINITY_DN20198_c0_g2_i3_1	3702:000ad5	77	500	115	0	42	541	6	505	0	795
cold1	TRINITY_DN20565_c0_g1_i1_2	3702:000ad8	31.707	41	28	0	37	77	5	45	0.51	27.7
cold1	TRINITY_DN18232_c0_g1_i1_1	3702:000ad9	32.258	62	40	2	244	303	47	108	1.8	31.2
cold1	TRINITY_DN16858_c0_g1_i1_5	3702:000ae3	30.769	78	44	2	203	277	391	461	0.45	32.7
cold1	TRINITY_DN24751_c0_g3_i1_4	3702:000ae7	57.229	166	66	4	28	192	5	166	3.83e-43	145
cold1	TRINITY_DN17160_c0_g1_i1_2	3702:000ae9	36.667	30	17	1	212	239	160	189	8	28.1
cold1	TRINITY_DN15833_c0_g1_i1_2	3702:000aee	19.149	141	101	3	55	190	29	161	1.8	29.3
cold1	TRINITY_DN23391_c5_g2_i1_2	3702:000aef	56.535	329	137	2	75	397	3	331	6.24e-136	398
cold1	TRINITY_DN24822_c0_g2_i2_3	3702:000af1	68.616	513	155	4	241	748	4	515	0	733
cold1	TRINITY_DN20171_c0_g1_i2_3	3702:000af2	61.458	96	37	0	86	181	4	99	2.83e-33	118
cold1	TRINITY_DN21339_c0_g3_i1_5	3702:000af5	33.333	57	31	2	175	231	85	134	4	29.6
cold1	TRINITY_DN19672_c0_g1_i3_4	3702:000af8	22.826	92	67	1	284	371	132	223	0.67	31.6
cold1	TRINITY_DN19675_c0_g1_i7_3	3702:000afe	23.611	72	54	1	153	224	53	123	2.2	30.8
cold1	TRINITY_DN19693_c0_g1_i4_5	3702:000b02	69.104	547	166	2	1	545	81	626	0	807
cold1	TRINITY_DN13815_c0_g1_i1_6	3702:000b0b	33.898	59	30	3	152	210	181	230	2.6	28.9
cold1	TRINITY_DN19422_c0_g1_i1_6	3702:000b0c	27.143	70	47	1	39	104	474	543	0.42	33.1
cold1	TRINITY_DN20296_c1_g1_i1_1	3702:000b0d	33.708	89	37	6	222	296	52	132	1.9	30.8
cold1	TRINITY_DN25153_c0_g2_i5_5	3702:000b0e	71.125	987	273	5	64	1040	11	995	0	1417
cold1	TRINITY_DN15218_c0_g1_i1_2	3702:000b11	28.235	85	53	3	106	185	147	228	0.29	32.3
cold1	TRINITY_DN13565_c0_g1_i1_3	3702:000b16	34.783	46	27	1	30	75	180	222	0.33	28.5
cold1	TRINITY_DN23627_c0_g3_i6_3	3702:000b26	61.155	502	191	4	98	596	20	520	0	641
cold1	TRINITY_DN16795_c0_g1_i1_2	3702:000b28	23.364	107	77	1	1	102	63	169	2.4	30
cold1	TRINITY_DN15660_c0_g1_i1_3	3702:000b29	21.495	107	69	3	152	248	187	288	5.2	28.9
cold1	TRINITY_DN24142_c0_g3_i1_5	3702:000b2a	44	25	14	0	214	238	334	358	3.5	28.5
cold1	TRINITY_DN15326_c0_g1_i1_6	3702:000b2b	25.843	89	62	1	90	178	12	96	0.001	37.4
cold1	TRINITY_DN21682_c0_g1_i4_5	3702:000b32	71.523	151	41	1	93	243	50	198	2.49e-77	233
cold1	TRINITY_DN11367_c0_g1_i1_5	3702:000b37	33.333	48	29	1	122	166	50	97	2.5	28.1
cold1	TRINITY_DN17857_c0_g2_i1_4	3702:000b3d	42.424	33	12	1	246	278	312	337	10	27.7
cold1	TRINITY_DN25064_c4_g1_i6_5	3702:000b44	62.447	237	72	5	148	370	129	362	1.82e-89	278
cold1	TRINITY_DN19488_c0_g1_i3_1	3702:000b4c	47.046	474	195	10	54	492	1	453	1.54e-134	404
cold1	TRINITY_DN18066_c0_g1_i1_2	3702:000b4d	32.075	53	34	1	270	320	111	163	1.7	30.4
cold1	TRINITY_DN18523_c0_g1_i3_1	3702:000b4e	34.211	38	19	1	307	344	169	200	3.3	29.3
cold1	TRINITY_DN19319_c0_g3_i1_3	3702:000b4f	30.233	43	30	0	1097	1139	95	137	5	30.8
cold1	TRINITY_DN19675_c0_g1_i7_1	3702:000b60	36.17	47	24	2	197	243	269	309	6	29.3
cold1	TRINITY_DN20056_c0_g1_i1_2	3702:000b61	36	50	28	2	1	46	38	87	8.3	28.9
cold1	TRINITY_DN15122_c0_g1_i1_4	3702:000b6f	25	52	38	1	121	172	163	213	6.5	28.1
cold1	TRINITY_DN23949_c0_g3_i2_4	3702:000b70	24.211	95	62	3	145	239	20	104	0.36	32.3
cold1	TRINITY_DN9724_c0_g1_i1_5	3702:000b71	32.692	52	27	2	88	131	124	175	1.6	28.5
cold1	TRINITY_DN22220_c0_g1_i3_6	3702:000b72	45.936	283	140	6	1	275	71	348	1.23e-78	246
cold1	TRINITY_DN19318_c0_g1_i3_5	3702:000b73	31.081	74	43	3	78	148	26	94	5.5	28.5
cold1	TRINITY_DN4140_c0_g1_i2_4	3702:000b74	38.636	44	26	1	51	94	362	404	0.89	30.8
cold1	TRINITY_DN10438_c0_g1_i1_1	3702:000b7f	21.591	88	63	1	64	145	382	469	1.1	32.3
cold1	TRINITY_DN16533_c0_g1_i1_6	3702:000b83	25.424	59	44	0	132	190	2	60	7.1	28.9
cold1	TRINITY_DN22399_c0_g1_i1_5	3702:000b88	40.909	22	13	0	165	186	389	410	6.4	28.9
cold1	TRINITY_DN32115_c0_g1_i1_2	3702:000b8d	33.962	53	33	1	66	116	281	333	1.6	28.1
cold1	TRINITY_DN29790_c0_g1_i1_3	3702:000b95	22.481	129	85	5	280	396	265	390	0.45	32.3
cold1	TRINITY_DN24765_c0_g1_i3_1	3702:000b97	72.698	630	160	5	99	725	1	621	0	889
cold1	TRINITY_DN24819_c3_g1_i5_2	3702:000b9b	20.455	88	55	2	175	247	91	178	0.094	35
cold1	TRINITY_DN22863_c0_g1_i4_4	3702:000ba0	66.749	403	128	3	190	591	1	398	0	576
cold1	TRINITY_DN23298_c2_g1_i4_6	3702:000ba1	34.211	76	42	4	154	225	20	91	0.95	32
cold1	TRINITY_DN12566_c0_g1_i1_6	3702:000ba4	54.422	147	61	3	1	142	165	310	2.08e-52	169
cold1	TRINITY_DN21431_c0_g1_i2_2	3702:000baa	29.577	71	43	3	145	210	201	269	9.4	28.5
cold1	TRINITY_DN23134_c9_g1_i1_4	3702:000bb4	80.757	317	59	1	42	356	8	324	0	547
cold1	TRINITY_DN20157_c0_g1_i1_5	3702:000bb6	27.184	103	67	3	39	135	355	455	4.6	29.3
cold1	TRINITY_DN23151_c1_g2_i4_5	3702:000bb7	35.294	34	22	0	288	321	310	343	0.91	31.6
cold1	TRINITY_DN9256_c0_g1_i1_2	3702:000bbb	27.5	120	64	5	80	181	453	567	2.1	30.8
cold1	TRINITY_DN14001_c0_g1_i1_3	3702:000bbc	32.812	64	38	3	286	349	371	429	1.2	32
cold1	TRINITY_DN20777_c0_g1_i1_6	3702:000bbd	30.909	55	34	1	90	140	251	305	7.4	28.5
cold1	TRINITY_DN21022_c0_g1_i1_1	3702:000bbf	30.909	55	34	1	1013	1063	162	216	3.2	31.6
cold1	TRINITY_DN6749_c0_g1_i1_1	3702:000bc1	24.561	57	43	0	214	270	11	67	3.5	29.3
cold1	TRINITY_DN22955_c6_g2_i2_1	3702:000bc5	23.077	91	62	4	239	324	254	341	1.6	31.2
cold1	TRINITY_DN17176_c0_g1_i2_4	3702:000bc8	27.273	55	40	0	137	191	53	107	6.5	28.5
cold1	TRINITY_DN12475_c0_g1_i1_4	3702:000bca	28.333	60	36	1	147	199	379	438	2.3	30.8
cold1	TRINITY_DN19325_c0_g1_i1_4	3702:000bcf	68.468	444	134	5	1	439	393	835	0	625
cold1	TRINITY_DN20134_c0_g1_i2_1	3702:000bd0	86.548	394	53	0	43	436	1	394	0	719
cold1	TRINITY_DN20128_c0_g1_i1_6	3702:000bd1	26.374	91	63	3	98	184	108	198	3.2	30
cold1	TRINITY_DN23529_c0_g1_i1_3	3702:000bd4	29.412	102	57	4	226	321	38	130	0.76	32
cold1	TRINITY_DN22263_c2_g2_i2_2	3702:000bdb	53.205	468	156	8	25	436	1	461	1.88e-153	445
cold1	TRINITY_DN16682_c1_g2_i1_5	3702:000be0	40.541	37	22	0	128	164	119	155	0.095	33.1
cold1	TRINITY_DN23804_c2_g1_i2_6	3702:000be2	57.416	627	237	16	100	709	1	614	0	628
cold1	TRINITY_DN18995_c0_g1_i1_2	3702:000bea	29.31	58	41	0	486	543	16	73	1.1	32
cold1	TRINITY_DN19623_c1_g2_i3_1	3702:000bec	71.111	270	74	1	100	369	1	266	2.25e-138	403
cold1	TRINITY_DN16294_c0_g1_i1_3	3702:000bee	64.286	112	39	1	29	139	7	118	1.62e-36	124
cold1	TRINITY_DN16086_c0_g1_i2_4	3702:000bf3	40.909	44	17	2	445	488	6	40	8.3	28.5
cold1	TRINITY_DN25200_c0_g1_i6_2	3702:000bf4	71.93	342	96	0	38	379	270	611	0	561
cold1	TRINITY_DN19721_c0_g1_i1_5	3702:000bfa	68.056	360	109	2	25	378	78	437	2.62e-171	489
cold1	TRINITY_DN24979_c3_g2_i2_5	3702:000bfb	28.571	105	68	4	90	192	150	249	1.1	32.7
cold1	TRINITY_DN17376_c0_g1_i1_1	3702:000c01	52.632	19	9	0	211	229	70	88	2.6	29.6
cold1	TRINITY_DN23032_c0_g1_i3_5	3702:000c0b	43.75	32	18	0	335	366	129	160	0.78	30.8
cold1	TRINITY_DN21595_c0_g5_i1_2	3702:000c10	70.231	346	84	4	20	358	1	334	4.98e-175	490
cold1	TRINITY_DN18941_c0_g1_i1_1	3702:000c13	23.711	97	69	1	394	490	104	195	0.23	33.9
cold1	TRINITY_DN24490_c0_g1_i6_2	3702:000c15	28.421	95	62	2	101	189	39	133	0.054	35.4
cold1	TRINITY_DN29766_c0_g1_i1_2	3702:000c16	32.836	67	34	3	17	76	61	123	0.16	31.2
cold1	TRINITY_DN21749_c1_g1_i3_6	3702:000c1b	28.421	95	58	4	128	216	70	160	4.1	30
cold1	TRINITY_DN15315_c0_g3_i1_2	3702:000c22	85.106	235	35	0	1	235	198	432	1.1e-153	443
cold1	TRINITY_DN16086_c0_g1_i2_3	3702:000c27	57.234	470	189	7	64	527	51	514	0	525
cold1	TRINITY_DN24497_c0_g1_i4_1	3702:000c28	26.667	90	58	3	826	913	234	317	6	31.2
cold1	TRINITY_DN14715_c0_g2_i1_3	3702:000c29	58.333	264	109	1	1	263	274	537	3.96e-113	337
cold1	TRINITY_DN17604_c0_g2_i1_3	3702:000c2d	25	72	40	3	265	322	14	85	6.7	28.5
cold1	TRINITY_DN15544_c0_g1_i1_6	3702:000c2e	33.333	63	34	3	98	160	67	121	1.7	30
cold1	TRINITY_DN30271_c0_g1_i1_6	3702:000c30	62.338	231	73	4	1	229	196	414	1.8e-94	282
cold1	TRINITY_DN19124_c0_g1_i1_6	3702:000c33	32.5	40	22	1	418	457	68	102	2.8	30.8
cold1	TRINITY_DN23932_c0_g1_i6_4	3702:000c34	27.16	81	56	2	53	131	865	944	1.9	29.6
cold1	TRINITY_DN10457_c0_g1_i1_3	3702:000c37	63.842	354	110	8	34	377	86	431	2.39e-151	437
cold1	TRINITY_DN23443_c0_g1_i1_1	3702:000c3d	40	50	24	1	742	785	549	598	2.9	31.2
cold1	TRINITY_DN23448_c0_g1_i6_1	3702:000c3f	44	25	14	0	269	293	568	592	8.7	28.5
cold1	TRINITY_DN16682_c1_g2_i1_4	3702:000c41	32.558	43	29	0	11	53	81	123	2.2	29.3
cold1	TRINITY_DN24988_c1_g2_i1_2	3702:000c45	31.707	41	28	0	304	344	141	181	1.9	31.2
cold1	TRINITY_DN18879_c0_g1_i1_2	3702:000c46	35.135	37	24	0	15	51	14	50	1.3	29.3
cold1	TRINITY_DN21479_c0_g1_i1_4	3702:000c47	76.156	692	153	4	44	735	1	680	0	1036
cold1	TRINITY_DN23097_c0_g4_i2_2	3702:000c4b	37.037	27	17	0	201	227	35	61	0.42	30.4
cold1	TRINITY_DN17959_c0_g2_i1_1	3702:000c4e	28.07	57	41	0	309	365	64	120	1.7	30.8
cold1	TRINITY_DN21454_c0_g1_i1_3	3702:000c51	31.25	48	33	0	278	325	419	466	6.8	29.3
cold1	TRINITY_DN24349_c0_g1_i3_5	3702:000c52	76.744	602	134	3	111	706	2	603	0	1007
cold1	TRINITY_DN24232_c2_g2_i7_2	3702:000c54	51.483	573	209	18	70	590	6	561	2.02e-153	457
cold1	TRINITY_DN23688_c2_g3_i1_6	3702:000c58	26.596	94	55	3	45	129	93	181	4.4	30.4
cold1	TRINITY_DN16281_c0_g2_i1_4	3702:000c59	33.333	36	24	0	24	59	138	173	0.5	28.1
cold1	TRINITY_DN9910_c0_g1_i1_1	3702:000c5a	25.532	94	55	4	36	129	176	254	0.059	34.3
cold1	TRINITY_DN24343_c0_g1_i4_5	3702:000c5e	29.825	57	38	2	228	283	457	512	0.79	32.7
cold1	TRINITY_DN19536_c0_g1_i2_1	3702:000c61	32.432	74	49	1	38	111	301	373	0.21	32.3
cold1	TRINITY_DN15401_c0_g2_i2_2	3702:000c66	91.86	86	7	0	191	276	173	258	3.13e-52	174
cold1	TRINITY_DN18994_c0_g1_i1_3	3702:000c69	68.013	297	94	1	1	297	22	317	1.24e-154	436
cold1	TRINITY_DN20997_c0_g2_i1_5	3702:000c6a	28.169	71	46	2	480	547	953	1021	2	31.2
cold1	TRINITY_DN85_c0_g1_i1_1	3702:000c6c	21.818	110	81	3	53	158	247	355	0.39	31.2
cold1	TRINITY_DN17181_c0_g1_i1_1	3702:000c72	65.104	384	132	1	5	386	76	459	0	558
cold1	TRINITY_DN18791_c0_g1_i2_2	3702:000c78	77.358	159	33	2	121	276	8	166	3.6e-84	251
cold1	TRINITY_DN19258_c0_g1_i1_6	3702:000c7c	58.621	29	5	3	648	674	5	28	0.091	32.7
cold1	TRINITY_DN16816_c0_g2_i2_6	3702:000c82	32.787	61	37	3	197	254	563	622	8.7	29.3
cold1	TRINITY_DN21227_c0_g1_i3_3	3702:000c83	54.545	22	10	0	15	36	108	129	3.6	29.3
cold1	TRINITY_DN32298_c0_g1_i1_2	3702:000c84	45	20	11	0	28	47	26	45	3.3	25.8
cold1	TRINITY_DN23304_c0_g1_i6_1	3702:000c86	23.75	80	57	1	88	163	24	103	0.26	32.7
cold1	TRINITY_DN27958_c0_g1_i1_1	3702:000c89	41.667	36	21	0	18	53	238	273	0.13	28.9
cold1	TRINITY_DN23051_c1_g1_i1_6	3702:000c93	84.337	581	87	3	1	580	342	919	0	1033
cold1	TRINITY_DN22697_c0_g2_i1_6	3702:000c9a	28.788	66	34	2	35	91	66	127	1.6	29.6
cold1	TRINITY_DN16587_c0_g1_i4_6	3702:000c9c	30.588	85	44	1	304	373	8	92	1.9	30.4
cold1	TRINITY_DN23304_c0_g1_i6_2	3702:000c9f	40.625	32	19	0	211	242	155	186	2.7	30.8
cold1	TRINITY_DN13876_c0_g1_i2_1	3702:000ca2	40.541	37	17	1	45	76	111	147	4.2	27.7
cold1	TRINITY_DN22322_c0_g1_i3_2	3702:000ca4	43.59	39	21	1	663	701	233	270	5.4	30
cold1	TRINITY_DN23587_c0_g1_i2_2	3702:000cb3	26.25	80	56	1	135	214	222	298	2.1	31.2
cold1	TRINITY_DN14972_c0_g1_i1_3	3702:000cb5	31.25	48	30	1	45	89	414	461	1.1	29.3
cold1	TRINITY_DN13061_c0_g1_i1_6	3702:000cbb	32.075	53	32	2	233	285	208	256	0.45	32.3
cold1	TRINITY_DN16202_c0_g1_i1_6	3702:000cbe	24.771	109	78	3	27	134	654	759	1.8	28.9
cold1	TRINITY_DN19464_c0_g1_i1_2	3702:000cc0	28	50	33	1	16	65	24	70	3.8	27.3
cold1	TRINITY_DN19116_c0_g1_i9_6	3702:000cc1	31.169	77	44	3	173	241	2	77	0.13	33.5
cold1	TRINITY_DN15193_c0_g1_i2_5	3702:000cc7	46.667	30	16	0	271	300	401	430	2.9	29.6
cold1	TRINITY_DN33751_c0_g1_i1_6	3702:000cc8	47.619	21	11	0	114	134	28	48	2.6	27.3
cold1	TRINITY_DN19199_c0_g1_i1_5	3702:000ccb	40	25	15	0	51	75	403	427	6.6	28.9
cold1	TRINITY_DN19919_c0_g1_i2_4	3702:000cd2	20.93	129	88	3	488	613	400	517	1.2	32
cold1	TRINITY_DN21692_c0_g1_i3_3	3702:000cd4	36.667	30	19	0	439	468	133	162	4.5	29.6
cold1	TRINITY_DN20277_c0_g2_i2_1	3702:000cd5	44.118	34	19	0	38	71	491	524	1.2	31.2
cold1	TRINITY_DN20908_c0_g1_i3_4	3702:000cd7	31.25	48	33	0	45	92	137	184	3.1	30.8
cold1	TRINITY_DN1213_c0_g1_i1_1	3702:000cd9	33.333	45	29	1	37	80	260	304	0.34	28.5
cold1	TRINITY_DN22533_c1_g3_i5_4	3702:000cdf	26.761	71	44	2	10	80	82	144	2	30.8
cold1	TRINITY_DN19618_c0_g1_i1_2	3702:000ce4	23.179	151	89	6	150	281	170	312	0.014	38.9
cold1	TRINITY_DN22490_c0_g2_i1_1	3702:000ce5	29.268	41	29	0	257	297	312	352	8.7	28.9
cold1	TRINITY_DN16677_c0_g1_i1_2	3702:000ce6	24.378	201	127	7	147	333	217	406	0.099	34.7
cold1	TRINITY_DN17422_c0_g1_i1_6	3702:000ce7	23.404	94	63	2	392	485	67	151	5.6	28.9
cold1	TRINITY_DN21238_c0_g1_i1_6	3702:000cef	31.818	66	41	2	220	282	34	98	2.5	30.4
cold1	TRINITY_DN19158_c0_g1_i1_5	3702:000cf1	21.918	73	56	1	500	572	375	446	0.74	32.7
cold1	TRINITY_DN22900_c0_g1_i2_2	3702:000cf3	35.417	48	24	2	114	161	15	55	9	28.1
cold1	TRINITY_DN19898_c0_g1_i3_5	3702:000cf4	28.947	114	62	5	211	310	131	239	2.6	30.8
cold1	TRINITY_DN28848_c0_g1_i1_3	3702:000cf8	25.352	71	48	3	57	126	151	217	5.3	26.6
cold1	TRINITY_DN23804_c1_g2_i1_6	3702:000cfd	28.571	42	30	0	170	211	443	484	1.2	32.3
cold1	TRINITY_DN19882_c1_g1_i5_5	3702:000cff	46.429	28	15	0	448	475	44	71	8.2	28.9
cold1	TRINITY_DN18351_c0_g1_i1_5	3702:000d00	64.925	268	82	4	147	414	70	325	3.72e-113	337
cold1	TRINITY_DN10125_c0_g1_i1_2	3702:000d02	45.833	24	13	0	122	145	119	142	0.71	29.6
cold1	TRINITY_DN21159_c3_g1_i2_6	3702:000d03	63.571	140	49	2	33	172	1	138	3.45e-55	175
cold1	TRINITY_DN1155_c0_g1_i1_3	3702:000d06	35.714	28	18	0	12	39	179	206	3.8	25
cold1	TRINITY_DN15841_c0_g1_i4_4	3702:000d07	28.571	63	40	1	261	323	109	166	5.2	29.6
cold1	TRINITY_DN16550_c0_g1_i1_2	3702:000d0a	32.203	59	37	2	342	400	89	144	3.3	30
cold1	TRINITY_DN14632_c0_g2_i1_1	3702:000d0b	34.328	67	36	3	463	529	18	76	6.4	28.9
cold1	TRINITY_DN23155_c0_g1_i5_2	3702:000d22	22.523	111	81	2	3	112	167	273	0.55	32.7
cold1	TRINITY_DN13565_c0_g1_i1_6	3702:000d26	37.5	40	20	2	9	43	1030	1069	6.2	25
cold1	TRINITY_DN25203_c0_g2_i1_3	3702:000d28	25.21	119	82	4	221	337	376	489	0.41	32.7
cold1	TRINITY_DN24963_c0_g1_i1_5	3702:000d29	28.986	69	46	1	33	98	307	375	2.8	31.2
cold1	TRINITY_DN12883_c0_g1_i1_6	3702:000d2a	70.4	125	37	0	13	137	184	308	3.15e-64	201
cold1	TRINITY_DN23313_c2_g1_i1_3	3702:000d2e	31.915	47	32	0	98	144	249	295	8	27.7
cold1	TRINITY_DN19434_c0_g2_i1_2	3702:000d30	92.667	600	44	0	18	617	29	628	0	1043
cold1	TRINITY_DN21477_c0_g1_i1_5	3702:000d31	32.653	49	31	1	162	208	553	601	2.4	30.8
cold1	TRINITY_DN20862_c0_g1_i2_5	3702:000d32	35.294	34	22	0	61	94	19	52	2	28.9
cold1	TRINITY_DN23974_c0_g1_i3_2	3702:000d3a	73.701	616	144	9	17	618	43	654	0	901
cold1	TRINITY_DN20783_c0_g1_i1_4	3702:000d3d	29.565	115	68	5	7	120	1001	1103	0.58	33.9
cold1	TRINITY_DN23165_c0_g1_i1_6	3702:000d3e	25.714	70	41	1	72	141	78	136	0.25	32
cold1	TRINITY_DN14014_c0_g2_i1_4	3702:000d40	63.433	134	40	2	7	140	71	195	9.68e-55	174
cold1	TRINITY_DN28060_c0_g1_i1_3	3702:000d42	41.379	29	16	1	126	153	36	64	3	27.3
cold1	TRINITY_DN16559_c0_g1_i1_4	3702:000d45	26.562	64	45	1	140	203	30	91	3.9	30.4
cold1	TRINITY_DN16971_c0_g1_i7_4	3702:000d4a	26.119	134	62	5	270	395	305	409	0.68	32.3
cold1	TRINITY_DN16187_c0_g1_i1_6	3702:000d4d	46.154	26	14	0	142	167	144	169	5.2	28.9
cold1	TRINITY_DN23097_c0_g4_i2_5	3702:000d50	35.185	54	32	1	224	277	144	194	3.5	29.6
cold1	TRINITY_DN13828_c0_g1_i1_5	3702:000d53	26.136	88	52	2	72	159	16	90	3.3	29.3
cold1	TRINITY_DN24393_c3_g1_i1_4	3702:000d56	37.931	29	18	0	677	705	76	104	8.6	28.1
cold1	TRINITY_DN22266_c5_g1_i1_6	3702:000d57	20.904	177	115	5	490	649	184	352	2.1	31.2
cold1	TRINITY_DN15033_c0_g1_i1_1	3702:000d58	33.871	62	33	3	9	66	200	257	7.1	26.9
cold1	TRINITY_DN19124_c0_g1_i1_3	3702:000d5b	27.848	79	56	1	12	89	8	86	0.62	32.7
cold1	TRINITY_DN22540_c1_g1_i7_6	3702:000d63	36.667	30	19	0	65	94	10	39	1.7	28.9
cold1	TRINITY_DN16728_c0_g1_i1_3	3702:000d72	42.424	33	16	2	45	74	179	211	6.6	29.3
cold1	TRINITY_DN28239_c0_g1_i1_5	3702:000d78	39.394	33	18	1	31	61	45	77	1	26.9
cold1	TRINITY_DN19919_c0_g1_i2_5	3702:000d7a	30.263	76	45	3	492	560	346	420	3	30.8
cold1	TRINITY_DN17244_c0_g1_i1_2	3702:000d82	23.529	68	52	0	274	341	43	110	0.9	32
cold1	TRINITY_DN14817_c0_g1_i1_1	3702:000d85	42.105	38	14	2	48	83	627	658	1.6	27.7
cold1	TRINITY_DN13050_c0_g1_i1_4	3702:000d8d	28.571	56	38	1	35	88	34	89	4.1	28.5
cold1	TRINITY_DN20554_c0_g1_i1_3	3702:000d91	44.444	27	15	0	114	140	427	453	9.1	28.9
cold1	TRINITY_DN22646_c0_g1_i1_3	3702:000d98	26.667	90	65	1	456	545	135	223	0.054	36.2
cold1	TRINITY_DN23330_c0_g1_i2_4	3702:000d9d	25.532	94	60	3	125	214	463	550	2.1	30.8
cold1	TRINITY_DN23401_c0_g1_i4_2	3702:000d9e	28.571	63	31	2	157	219	225	273	0.5	32.7
cold1	TRINITY_DN15944_c0_g3_i2_5	3702:000da3	37.5	40	24	1	85	123	54	93	1.8	30
cold1	TRINITY_DN21811_c0_g1_i1_1	3702:000da4	52.12	731	293	14	1	718	717	1403	0	643
cold1	TRINITY_DN23779_c1_g4_i1_6	3702:000da5	79.713	488	95	3	62	546	9	495	0	827
cold1	TRINITY_DN848_c0_g1_i1_4	3702:000dab	43.243	37	16	2	111	142	98	134	6.2	27.3
cold1	TRINITY_DN20217_c1_g3_i1_5	3702:000dac	27.5	120	63	5	59	167	180	286	0.14	32
cold1	TRINITY_DN16647_c0_g1_i1_3	3702:000db3	36	50	23	1	330	370	319	368	2.9	30
cold1	TRINITY_DN28060_c0_g1_i1_1	3702:000db9	33.824	68	44	1	112	179	350	416	3.2	28.1
cold1	TRINITY_DN24799_c1_g1_i1_1	3702:000dbd	34.483	58	37	1	134	190	105	162	0.092	34.3
cold1	TRINITY_DN21238_c0_g1_i1_5	3702:000dbe	23.387	124	68	4	350	446	1016	1139	0.32	33.5
cold1	TRINITY_DN17929_c0_g2_i1_6	3702:000dbf	68.421	19	6	0	99	117	943	961	3.3	30.4
cold1	TRINITY_DN20718_c0_g1_i2_2	3702:000dc0	28.889	45	32	0	506	550	5	49	4.5	30.4
cold1	TRINITY_DN23163_c1_g1_i2_1	3702:000dc3	36.17	47	29	1	628	674	451	496	1.3	32.3
cold1	TRINITY_DN22863_c0_g1_i4_3	3702:000dc4	33.333	48	29	1	534	581	283	327	2	31.2
cold1	TRINITY_DN17739_c0_g1_i1_6	3702:000dd2	36.111	36	21	1	333	366	7	42	2.8	28.9
cold1	TRINITY_DN21293_c0_g2_i1_6	3702:000dd3	33.333	60	38	2	66	124	20	78	0.22	30.8
cold1	TRINITY_DN24470_c0_g1_i1_4	3702:000dd8	40.909	22	13	0	455	476	76	97	6.9	28.5
cold1	TRINITY_DN17919_c0_g2_i1_5	3702:000dd9	35.484	31	20	0	153	183	61	91	3.8	27.3
cold1	TRINITY_DN20392_c0_g3_i2_6	3702:000dda	22.667	75	49	1	117	191	286	351	4.4	29.6
cold1	TRINITY_DN11002_c0_g1_i1_4	3702:000ddc	39.474	38	23	0	236	273	517	554	3.2	29.3
cold1	TRINITY_DN20863_c1_g1_i1_1	3702:000ddd	27.885	104	70	3	91	189	80	183	8.2	28.5
cold1	TRINITY_DN23998_c1_g1_i2_6	3702:000de1	25.581	86	59	2	15	98	322	404	3	30.4
cold1	TRINITY_DN4185_c0_g1_i1_3	3702:000de2	27.273	66	44	2	468	533	291	352	5.7	29.6
cold1	TRINITY_DN22299_c0_g1_i1_1	3702:000def	28.916	83	47	3	489	565	108	184	4.7	30
cold1	TRINITY_DN16183_c0_g1_i1_1	3702:000df8	30.952	84	50	3	189	264	598	681	0.62	31.6
cold1	TRINITY_DN22146_c0_g1_i2_3	3702:000df9	42.222	45	19	1	46	83	760	804	3.1	30.8
cold1	TRINITY_DN28019_c0_g1_i1_1	3702:000dfa	55.152	165	70	4	14	177	4	165	3.54e-54	171
cold1	TRINITY_DN14367_c0_g1_i1_2	3702:000dfb	35.714	56	32	2	127	182	51	102	9.8	27.3
cold1	TRINITY_DN16644_c0_g2_i1_3	3702:000dfc	32.692	52	34	1	48	98	177	228	1.8	30.4
cold1	TRINITY_DN18707_c0_g1_i4_6	3702:000dfd	30.579	121	41	6	238	343	64	156	0.94	32
cold1	TRINITY_DN21356_c0_g1_i8_6	3702:000dfe	30.303	66	41	3	494	559	244	304	0.26	33.9
cold1	TRINITY_DN12712_c0_g1_i1_3	3702:000dff	26.882	93	65	3	208	298	55	146	1.2	29.6
cold1	TRINITY_DN24896_c1_g1_i1_4	3702:000e01	33.333	36	24	0	298	333	68	103	1.8	30.8
cold1	TRINITY_DN2020_c0_g1_i1_5	3702:000e05	25.352	71	45	1	167	229	163	233	2.7	28.9
cold1	TRINITY_DN16773_c0_g1_i1_6	3702:000e07	31.25	48	32	1	118	165	114	160	2	29.3
cold1	TRINITY_DN21293_c0_g2_i1_3	3702:000e0a	26	50	30	1	93	142	232	274	1.2	28.9
cold1	TRINITY_DN18080_c0_g1_i1_3	3702:000e11	38.462	26	16	0	342	367	29	54	6.3	28.9
cold1	TRINITY_DN17721_c0_g2_i3_5	3702:000e19	30.952	42	29	0	315	356	75	116	8.6	27.3
cold1	TRINITY_DN14956_c0_g1_i1_2	3702:000e1c	66.197	142	45	2	6	146	28	167	6.13e-61	187
cold1	TRINITY_DN18336_c0_g1_i1_5	3702:000e28	90	340	34	0	138	477	1	340	0	643
cold1	TRINITY_DN19728_c0_g1_i2_6	3702:000e2a	59.332	659	200	11	79	729	1	599	0	732
cold1	TRINITY_DN18619_c0_g1_i2_6	3702:000e2b	37.5	32	20	0	226	257	160	191	3.7	29.3
cold1	TRINITY_DN22975_c2_g2_i2_1	3702:000e2c	78.862	492	90	4	41	528	1	482	0	817
cold1	TRINITY_DN18462_c0_g1_i1_6	3702:000e2d	38.095	42	23	1	3	41	268	309	1	30.4
cold1	TRINITY_DN24858_c1_g2_i1_4	3702:000e2e	45.833	24	13	0	710	733	44	67	6.3	29.6
cold1	TRINITY_DN23932_c0_g1_i6_6	3702:000e2f	37.143	35	21	1	178	211	172	206	3.7	28.5
cold1	TRINITY_DN3921_c0_g1_i1_4	3702:000e30	33.333	54	26	2	6	49	258	311	4.9	28.1
cold1	TRINITY_DN21704_c0_g1_i1_6	3702:000e31	24.074	54	41	0	725	778	33	86	1.8	31.6
cold1	TRINITY_DN21081_c0_g1_i2_2	3702:000e3c	27.907	86	45	3	342	415	150	230	6.5	28.9
cold1	TRINITY_DN14329_c0_g1_i1_3	3702:000e3d	28.333	60	35	1	4	55	541	600	1.2	30
cold1	TRINITY_DN922_c0_g1_i2_6	3702:000e3e	30.952	42	24	1	132	173	139	175	4.2	27.7
cold1	TRINITY_DN21222_c0_g1_i2_5	3702:000e47	24.194	124	83	5	142	259	320	438	4	29.6
cold1	TRINITY_DN14339_c0_g1_i2_2	3702:000e49	30.556	72	42	2	42	112	930	994	4.2	27.3
cold1	TRINITY_DN16373_c0_g1_i4_3	3702:000e4a	32.075	53	30	2	184	234	67	115	3.4	29.3
cold1	TRINITY_DN28060_c0_g1_i1_2	3702:000e4d	28.788	66	42	2	30	95	238	298	0.95	30
cold1	TRINITY_DN11367_c0_g1_i1_1	3702:000e51	27.143	70	46	2	28	95	98	164	0.032	33.9
cold1	TRINITY_DN18530_c0_g2_i1_3	3702:000e52	41.935	31	18	0	79	109	33	63	0.54	30.4
cold1	TRINITY_DN24771_c0_g2_i1_3	3702:000e53	76.592	534	122	2	86	617	3	535	0	845
cold1	TRINITY_DN17916_c0_g1_i2_5	3702:000e55	29.73	74	38	2	127	186	138	211	0.18	32.3
cold1	TRINITY_DN22281_c0_g1_i2_4	3702:000e58	28.125	32	23	0	194	225	2	33	9.5	25.4
cold1	TRINITY_DN20629_c0_g1_i1_5	3702:000e5e	21.429	84	59	2	568	646	99	180	1.1	31.6
cold1	TRINITY_DN14919_c0_g1_i2_1	3702:000e63	23.188	138	84	5	31	161	180	302	0.67	30.4
cold1	TRINITY_DN10173_c0_g1_i1_3	3702:000e65	72.258	310	83	1	1	310	622	928	9.04e-154	454
cold1	TRINITY_DN23888_c7_g2_i2_6	3702:000e72	44	25	14	0	225	249	257	281	9.2	27.7
cold1	TRINITY_DN15208_c0_g1_i1_1	3702:000e74	72.015	268	75	0	1	268	65	332	1.47e-138	399
cold1	TRINITY_DN15534_c0_g1_i2_5	3702:000e75	27.397	73	43	4	236	301	361	430	9.3	28.9
cold1	TRINITY_DN15835_c0_g1_i2_3	3702:000e77	71.957	649	174	3	2	650	1	641	0	1001
cold1	TRINITY_DN30936_c0_g1_i1_4	3702:000e78	29.268	41	27	1	27	65	391	431	4.7	26.6
cold1	TRINITY_DN32197_c0_g1_i1_1	3702:000e7b	29.73	37	22	1	42	78	162	194	4.3	25
cold1	TRINITY_DN23257_c1_g3_i1_3	3702:000e7c	27.103	107	49	3	64	154	299	392	0.25	33.5
cold1	TRINITY_DN24858_c1_g2_i1_6	3702:000e7d	29.293	99	50	4	386	468	21	115	0.009	37.7
cold1	TRINITY_DN13627_c0_g1_i1_6	3702:000e80	34.615	52	28	2	51	97	423	473	0.46	32.3
cold1	TRINITY_DN24731_c0_g1_i4_4	3702:000e86	31.25	48	29	2	204	247	383	430	1.1	32
cold1	TRINITY_DN16461_c0_g1_i1_1	3702:000e87	28.571	49	35	0	50	98	309	357	0.5	32
cold1	TRINITY_DN16463_c0_g2_i1_3	3702:000e8e	34.091	44	24	1	8	51	334	372	1.8	30
cold1	TRINITY_DN20160_c0_g1_i1_5	3702:000e8f	29.032	62	38	1	130	191	783	838	3	30
cold1	TRINITY_DN20217_c1_g4_i1_3	3702:000e90	63.743	342	98	5	57	376	1	338	1.62e-133	389
cold1	TRINITY_DN18179_c1_g1_i4_3	3702:000e91	26.984	63	37	1	130	183	248	310	2	30.4
cold1	TRINITY_DN15770_c0_g1_i2_6	3702:000e92	44.118	34	19	0	282	315	112	145	1.4	30.8
cold1	TRINITY_DN17368_c0_g1_i2_1	3702:000e95	53.589	209	77	7	2	198	51	251	9.44e-60	189
cold1	TRINITY_DN14146_c0_g2_i1_4	3702:000e97	36.111	36	23	0	225	260	75	110	0.99	29.6
cold1	TRINITY_DN21596_c0_g2_i2_6	3702:000e98	35.556	45	29	0	207	251	8	52	1.3	30.8
cold1	TRINITY_DN24319_c0_g2_i1_4	3702:000e9b	25	96	59	4	195	287	264	349	3.7	29.6
cold1	TRINITY_DN24651_c0_g3_i4_2	3702:000e9c	69.451	455	129	5	84	534	11	459	0	631
cold1	TRINITY_DN21800_c0_g1_i1_3	3702:000e9f	30.435	69	42	1	367	429	214	282	0.37	33.9
cold1	TRINITY_DN20862_c0_g1_i2_6	3702:000ea0	26.829	82	56	1	266	343	258	339	1.8	30.4
cold1	TRINITY_DN20487_c2_g2_i4_4	3702:000ea3	34.043	47	28	1	425	468	222	268	1.6	30.8
cold1	TRINITY_DN29545_c0_g1_i1_1	3702:000ea6	40	35	20	1	31	65	147	180	0.025	32
cold1	TRINITY_DN21454_c0_g1_i1_5	3702:000eab	41.584	404	209	9	98	485	3	395	4.72e-91	285
cold1	TRINITY_DN25685_c0_g1_i1_3	3702:000ead	28.571	56	36	1	3	54	462	517	3.9	25.8
cold1	TRINITY_DN24352_c0_g1_i1_4	3702:000eb0	26.786	56	41	0	270	325	73	128	5.1	29.6
cold1	TRINITY_DN23097_c0_g4_i2_4	3702:000eb1	41.667	48	19	2	329	373	173	214	3.7	29.3
cold1	TRINITY_DN25214_c0_g1_i13_4	3702:000eb6	38.095	42	15	1	660	701	155	185	4	29.6
cold1	TRINITY_DN5020_c0_g1_i1_1	3702:000ec0	62.443	221	78	2	1	220	114	330	1.16e-100	295
cold1	TRINITY_DN23097_c0_g4_i2_6	3702:000ec3	38.889	36	20	1	208	241	100	135	4.2	29.3
cold1	TRINITY_DN11629_c0_g1_i1_1	3702:000ec4	30	40	28	0	34	73	448	487	1.8	26.2
cold1	TRINITY_DN16134_c0_g1_i2_6	3702:000ec6	70.43	186	48	1	1	186	92	270	1.79e-95	280
cold1	TRINITY_DN21879_c1_g2_i6_5	3702:000ec9	33.333	57	35	1	342	395	190	246	2.7	31.6
cold1	TRINITY_DN21589_c0_g1_i4_4	3702:000ecb	28.302	53	32	1	273	325	115	161	5.5	28.9
cold1	TRINITY_DN23797_c2_g1_i1_5	3702:000ecc	87.225	227	29	0	52	278	1	227	6.06e-148	416
cold1	TRINITY_DN25221_c0_g3_i16_4	3702:000ecd	29.63	54	38	0	308	361	21	74	0.56	32.3
cold1	TRINITY_DN20778_c0_g2_i2_6	3702:000ecf	21.918	73	56	1	74	145	159	231	3.8	29.6
cold1	TRINITY_DN8097_c0_g1_i1_2	3702:000ed6	22.388	67	52	0	114	180	10	76	6	27.7
cold1	TRINITY_DN16424_c0_g1_i1_3	3702:000ed7	64.082	245	85	2	61	304	6	248	5.52e-104	306
cold1	TRINITY_DN25441_c0_g1_i1_2	3702:000edc	23.729	59	45	0	3	61	52	110	4.7	24.6
cold1	TRINITY_DN24651_c0_g3_i4_1	3702:000ede	34.286	70	41	2	14	79	45	113	3.9	30
cold1	TRINITY_DN16919_c0_g1_i2_1	3702:000edf	29.333	75	44	3	134	207	167	233	5.5	28.9
cold1	TRINITY_DN16644_c0_g2_i1_2	3702:000ee2	36.17	47	27	1	130	176	85	128	0.49	30.8
cold1	TRINITY_DN24283_c1_g1_i3_3	3702:000ee6	34.453	1042	569	23	55	1070	53	1006	5.97e-142	456
cold1	TRINITY_DN18181_c0_g1_i2_4	3702:000ee7	25.373	67	43	1	297	356	161	227	2.3	30.8
cold1	TRINITY_DN22683_c0_g1_i11_3	3702:000ef1	29.63	54	37	1	376	428	89	142	2.5	29.6
cold1	TRINITY_DN23527_c0_g1_i1_4	3702:000ef8	37.736	53	29	1	307	359	3497	3545	0.47	33.1
cold1	TRINITY_DN21477_c0_g1_i1_1	3702:000efc	30.909	55	35	1	120	174	234	285	0.7	32.7
cold1	TRINITY_DN14674_c0_g1_i1_6	3702:000efe	32.653	49	33	0	261	309	1	49	1.5	29.6
cold1	TRINITY_DN20385_c0_g1_i1_4	3702:000f0b	41.176	34	20	0	511	544	76	109	3.5	30
cold1	TRINITY_DN18286_c0_g1_i1_4	3702:000f0d	77.46	315	60	3	1	307	15	326	2.72e-177	496
cold1	TRINITY_DN13572_c1_g1_i1_3	3702:000f10	72.807	228	57	1	1	223	435	662	9.63e-117	349
cold1	TRINITY_DN15544_c0_g1_i1_1	3702:000f13	31.25	32	22	0	217	248	11	42	5.6	26.2
cold1	TRINITY_DN24744_c2_g1_i1_2	3702:000f15	69.275	345	105	1	6	349	544	888	1.34e-176	517
cold1	TRINITY_DN18020_c0_g1_i1_3	3702:000f17	26.531	49	35	1	119	167	172	219	8.8	27.3
cold1	TRINITY_DN21515_c1_g2_i1_1	3702:000f19	35.616	73	42	2	140	212	24	91	0.81	31.6
cold1	TRINITY_DN20894_c0_g1_i2_4	3702:000f1a	31.373	51	33	1	434	482	35	85	0.34	33.1
cold1	TRINITY_DN13789_c0_g1_i1_5	3702:000f1b	43.478	23	13	0	12	34	594	616	5.2	29.3
cold1	TRINITY_DN21230_c0_g1_i1_2	3702:000f1c	70.18	389	112	1	70	458	17	401	0	569
cold1	TRINITY_DN15348_c0_g2_i1_6	3702:000f1e	32.787	61	35	2	31	88	37	94	1.6	27.3
cold1	TRINITY_DN17395_c0_g1_i1_6	3702:000f20	63.014	219	81	0	120	338	83	301	7.69e-100	297
cold1	TRINITY_DN23760_c1_g1_i1_5	3702:000f22	63.736	546	164	11	1	535	133	655	0	660
cold1	TRINITY_DN23243_c0_g3_i1_2	3702:000f23	34.211	38	25	0	2	39	694	731	1.1	31.2
cold1	TRINITY_DN15603_c0_g1_i1_4	3702:000f25	28.814	59	35	2	102	156	289	344	7	27.7
cold1	TRINITY_DN31588_c0_g1_i1_4	3702:000f26	54.545	22	10	0	209	230	305	326	3.2	29.6
cold1	TRINITY_DN21898_c4_g4_i1_4	3702:000f27	30.588	85	53	4	323	404	4	85	0.27	33.1
cold1	TRINITY_DN18920_c0_g1_i2_6	3702:000f29	30.233	43	30	0	495	537	29	71	1.6	31.2
cold1	TRINITY_DN14225_c0_g1_i1_1	3702:000f2a	38.71	31	16	1	59	86	49	79	9.9	25
cold1	TRINITY_DN33755_c0_g1_i1_5	3702:000f2c	41.304	138	60	5	2	133	75	197	3.41e-24	95.9
cold1	TRINITY_DN16557_c0_g1_i1_6	3702:000f34	26.744	86	56	2	162	246	314	393	0.4	32
cold1	TRINITY_DN18600_c0_g1_i1_3	3702:000f36	74.568	637	159	2	2	635	551	1187	0	978
cold1	TRINITY_DN21246_c1_g2_i1_4	3702:000f37	41.667	36	21	0	451	486	491	526	4.6	30.4
cold1	TRINITY_DN14039_c1_g1_i1_2	3702:000f38	31.579	38	26	0	148	185	141	178	7	27.7
cold1	TRINITY_DN16294_c0_g1_i1_6	3702:000f42	32.5	40	27	0	104	143	3	42	2.8	28.5
cold1	TRINITY_DN34429_c0_g1_i1_6	3702:000f43	28.571	28	20	0	2	29	396	423	6.8	25.4
cold1	TRINITY_DN18537_c1_g1_i4_4	3702:000f44	23.75	80	45	2	138	217	296	359	2.9	28.9
cold1	TRINITY_DN22835_c0_g1_i2_1	3702:000f45	63.158	19	7	0	227	245	11	29	6.8	28.5
cold1	TRINITY_DN19390_c0_g1_i1_5	3702:000f47	64.884	692	238	5	93	782	1	689	0	914
cold1	TRINITY_DN23427_c0_g5_i1_3	3702:000f4a	30.263	76	44	2	532	607	469	535	1.3	31.6
cold1	TRINITY_DN14970_c0_g1_i1_4	3702:000f4b	22.785	79	61	0	63	141	16	94	0.44	31.6
cold1	TRINITY_DN13737_c0_g1_i1_6	3702:000f4c	20.635	63	49	1	14	76	298	359	2.5	27.7
cold1	TRINITY_DN16343_c0_g3_i1_6	3702:000f51	20.202	99	67	3	25	123	42	128	1.2	29.6
cold1	TRINITY_DN21477_c0_g1_i1_6	3702:000f52	43.412	592	231	14	1	574	79	584	3.55e-135	408
cold1	TRINITY_DN22205_c0_g1_i2_2	3702:000f53	33.929	56	34	1	401	456	27	79	3	28.5
cold1	TRINITY_DN12578_c0_g1_i1_6	3702:000f5e	18.333	120	92	2	241	356	941	1058	1.9	31.2
cold1	TRINITY_DN15096_c0_g1_i1_5	3702:000f5f	35.135	37	24	0	193	229	433	469	7.7	28.9
cold1	TRINITY_DN22219_c0_g1_i2_6	3702:000f60	29.487	78	53	2	264	339	234	311	1.1	30.8
cold1	TRINITY_DN23659_c1_g7_i1_3	3702:000f64	30.769	39	27	0	431	469	64	102	5.8	27.7
cold1	TRINITY_DN9376_c0_g1_i1_5	3702:000f65	27.778	90	56	3	134	217	6	92	5.4	28.1
cold1	TRINITY_DN14397_c0_g1_i1_3	3702:000f72	34.694	49	28	1	73	117	281	329	0.48	30.4
cold1	TRINITY_DN22939_c0_g1_i9_3	3702:000f73	24.762	105	68	3	38	142	237	330	1.8	30.8
cold1	TRINITY_DN13579_c0_g1_i1_3	3702:000f7a	34.783	46	28	1	253	296	276	321	1.4	30.4
cold1	TRINITY_DN13827_c0_g1_i1_6	3702:000f80	37.037	27	17	0	213	239	62	88	5.6	28.5
cold1	TRINITY_DN10438_c0_g1_i1_6	3702:000f83	25.301	83	59	2	264	346	88	167	2.5	31.2
cold1	TRINITY_DN20082_c3_g5_i1_4	3702:000f87	28.477	151	101	5	235	380	645	793	0.009	39.3
cold1	TRINITY_DN20841_c0_g1_i2_2	3702:000f89	28.358	67	43	2	314	376	28	93	0.45	33.1
cold1	TRINITY_DN23529_c0_g1_i1_2	3702:000f8b	40.909	44	24	1	473	514	237	280	2.6	30.4
cold1	TRINITY_DN22049_c0_g1_i4_6	3702:000f8c	66.613	620	196	9	1	612	221	837	0	843
cold1	TRINITY_DN18507_c0_g1_i1_4	3702:000f8d	31.148	61	40	1	259	317	269	329	1	31.6
cold1	TRINITY_DN21380_c0_g1_i1_6	3702:000f8e	25.984	127	78	5	416	534	191	309	3.2	30.4
cold1	TRINITY_DN21005_c0_g1_i3_2	3702:000f90	57.252	262	87	5	51	309	1	240	2.86e-92	278
cold1	TRINITY_DN23567_c0_g1_i1_6	3702:000f96	40.541	37	22	0	228	264	98	134	3.4	29.6
cold1	TRINITY_DN24830_c0_g2_i1_3	3702:000fa0	36.17	47	27	1	174	217	331	377	0.65	33.1
cold1	TRINITY_DN15010_c0_g2_i1_6	3702:000fa1	22.414	116	70	2	29	138	260	361	1.4	29.6
cold1	TRINITY_DN14687_c0_g1_i1_5	3702:000fa3	63.158	19	7	0	164	182	188	206	2	30
cold1	TRINITY_DN14674_c0_g1_i1_4	3702:000fa7	32.075	53	36	0	100	152	323	375	1.5	31.6
cold1	TRINITY_DN24916_c1_g2_i1_6	3702:000fac	33.333	138	77	5	21	146	519	653	3.8e-12	63.2
cold1	TRINITY_DN27780_c0_g1_i1_1	3702:000fad	26.744	86	59	3	117	199	6	90	2.1	28.5
cold1	TRINITY_DN20542_c0_g1_i3_1	3702:000fae	36.765	68	42	1	191	257	77	144	9.1	28.1
cold1	TRINITY_DN16021_c0_g1_i1_2	3702:000faf	39.535	43	25	1	375	417	420	461	0.23	33.5
cold1	TRINITY_DN24511_c0_g2_i1_5	3702:000fb1	32.653	49	30	1	491	536	347	395	3.2	30.8
cold1	TRINITY_DN17563_c0_g1_i2_1	3702:000fb4	43.243	37	21	0	318	354	95	131	2.3	29.6
cold1	TRINITY_DN3921_c0_g1_i1_5	3702:000fb5	28.261	92	60	2	86	177	64	149	0.82	30
cold1	TRINITY_DN20549_c2_g3_i1_4	3702:000fb7	71.722	389	96	6	10	390	5	387	0	539
cold1	TRINITY_DN20767_c0_g1_i1_2	3702:000fbb	33.333	57	34	1	290	342	38	94	2.2	30.8
cold1	TRINITY_DN18413_c0_g1_i1_3	3702:000fbe	81.907	1227	208	5	2	1218	1259	2481	0	2085
cold1	TRINITY_DN23627_c0_g3_i6_6	3702:000fc9	32.5	40	27	0	595	634	302	341	10	29.6
cold1	TRINITY_DN24894_c2_g2_i2_3	3702:000fcb	72.932	798	216	0	2	799	205	1002	0	1186
cold1	TRINITY_DN11062_c0_g2_i1_1	3702:000fcd	55.556	27	10	1	51	75	660	686	1.1	27.3
cold1	TRINITY_DN16763_c0_g1_i1_4	3702:000fcf	42.553	47	24	2	129	175	23	66	0.38	30.8
cold1	TRINITY_DN21942_c0_g1_i3_2	3702:000fd0	41.176	34	20	0	260	293	12	45	7.4	28.9
cold1	TRINITY_DN20022_c1_g2_i9_4	3702:000fd1	30.556	36	22	1	148	183	394	426	2.2	30
cold1	TRINITY_DN33751_c0_g1_i1_5	3702:000fd5	53.571	168	72	3	43	208	18	181	2.9e-57	182
cold1	TRINITY_DN23298_c2_g3_i1_5	3702:000fd9	40	35	20	1	274	308	587	620	8	30
cold1	TRINITY_DN14584_c0_g2_i2_2	3702:000fdb	78	550	121	0	1	550	126	675	0	907
cold1	TRINITY_DN18873_c0_g1_i1_2	3702:000fde	60.669	867	284	14	45	873	132	979	0	1016
cold1	TRINITY_DN24547_c0_g1_i3_3	3702:000fdf	46.875	32	15	1	694	725	440	469	5.1	30
cold1	TRINITY_DN22242_c0_g1_i6_5	3702:000fe1	75.966	233	50	2	169	396	19	250	2.01e-127	369
cold1	TRINITY_DN19612_c1_g1_i6_3	3702:000fe3	34.091	44	28	1	91	133	177	220	1.5	31.6
cold1	TRINITY_DN22483_c0_g1_i3_2	3702:000fe8	75.535	327	80	0	10	336	3	329	0	511
cold1	TRINITY_DN20547_c1_g1_i1_5	3702:000fed	61.938	289	107	3	18	305	1	287	1.45e-124	362
cold1	TRINITY_DN22924_c0_g4_i3_3	3702:000ff0	31.25	48	29	1	12	59	298	341	7.3	28.9
cold1	TRINITY_DN16983_c0_g1_i1_2	3702:000ff9	47.059	34	18	0	175	208	237	270	0.042	34.3
cold1	TRINITY_DN19255_c0_g1_i2_6	3702:000ffe	30.864	81	42	3	12	80	66	144	3	29.6
cold1	TRINITY_DN19491_c1_g1_i3_5	3702:000fff	29.114	79	43	2	406	472	667	744	2.2	31.2
cold1	TRINITY_DN29766_c0_g1_i1_4	3702:001002	35.714	56	25	2	69	113	391	446	2.2	27.7
cold1	TRINITY_DN23710_c2_g1_i4_4	3702:001006	21.154	52	41	0	146	197	192	243	1.4	30.8
cold1	TRINITY_DN18598_c0_g1_i2_3	3702:001007	27.778	54	39	0	450	503	82	135	3.5	30.4
cold1	TRINITY_DN3800_c0_g1_i1_1	3702:001008	27.66	47	34	0	57	103	6	52	1.2	28.9
cold1	TRINITY_DN18021_c0_g1_i3_2	3702:001009	25	124	67	4	259	371	636	744	7.2	28.9
cold1	TRINITY_DN18181_c0_g1_i2_1	3702:00100d	33.333	87	47	3	50	125	574	660	0.01	38.5
cold1	TRINITY_DN16463_c0_g2_i1_1	3702:001012	68.182	198	62	1	99	296	33	229	9.5e-92	276
cold1	TRINITY_DN20148_c0_g1_i2_4	3702:001013	33.333	54	34	2	35	88	418	469	3.9	29.6
cold1	TRINITY_DN21202_c0_g1_i2_5	3702:001017	35.294	34	22	0	109	142	315	348	1	30.8
cold1	TRINITY_DN24467_c0_g1_i1_3	3702:00101a	40.541	37	22	0	1059	1095	4	40	0.2	32.3
cold1	TRINITY_DN5181_c0_g1_i1_1	3702:001025	76.068	117	28	0	1	117	178	294	3.76e-59	186
cold1	TRINITY_DN23417_c0_g1_i6_5	3702:001027	31.818	66	38	2	564	625	184	246	3.7	30.4
cold1	TRINITY_DN17750_c0_g1_i1_6	3702:001028	48.649	37	10	1	100	127	130	166	6.2	29.3
cold1	TRINITY_DN14379_c0_g1_i1_4	3702:00102d	23.148	108	72	2	149	253	152	251	0.27	32.3
cold1	TRINITY_DN17311_c0_g5_i2_4	3702:001034	30.556	36	25	0	554	589	201	236	4.3	30.4
cold1	TRINITY_DN18174_c0_g1_i2_3	3702:001038	74.352	386	95	2	1	386	108	489	0	613
cold1	TRINITY_DN21034_c0_g1_i4_6	3702:00103c	26.667	75	54	1	265	338	580	654	1.2	32
cold1	TRINITY_DN18425_c0_g2_i1_5	3702:001040	24.615	65	35	2	85	145	192	246	3.5	28.1
cold1	TRINITY_DN24297_c0_g6_i2_1	3702:001045	71.875	320	90	0	18	337	3	322	1.17e-179	500
cold1	TRINITY_DN24822_c0_g2_i2_5	3702:001046	32.353	68	40	2	559	621	162	228	0.48	33.9
cold1	TRINITY_DN16163_c0_g2_i1_3	3702:00104c	34.091	44	29	0	129	172	438	481	0.53	31.2
cold1	TRINITY_DN23042_c0_g4_i7_6	3702:00104e	29.87	77	43	3	69	140	94	164	0.75	33.9
cold1	TRINITY_DN21748_c2_g1_i1_3	3702:00104f	36.735	49	30	1	474	522	46	93	7.2	28.9
cold1	TRINITY_DN29780_c0_g1_i1_1	3702:001051	32.203	59	34	2	70	128	47	99	2.4	28.1
cold1	TRINITY_DN23587_c0_g1_i2_6	3702:001052	22.059	68	46	1	87	147	313	380	5.1	30
cold1	TRINITY_DN23870_c1_g5_i1_3	3702:001053	21.277	94	45	3	130	201	247	333	0.95	30.8
cold1	TRINITY_DN19856_c0_g1_i1_2	3702:001057	33.437	646	353	17	5	618	19	619	4.53e-93	301
cold1	TRINITY_DN23826_c0_g1_i3_4	3702:001058	79.599	549	101	4	75	620	1	541	0	889
cold1	TRINITY_DN25167_c2_g2_i1_4	3702:00105b	31.481	54	35	2	31	83	28	80	2.7	29.3
cold1	TRINITY_DN24827_c1_g2_i1_5	3702:00105d	34.615	52	33	1	171	222	43	93	0.053	36.2
cold1	TRINITY_DN29245_c0_g1_i1_3	3702:001061	40	25	15	0	17	41	244	268	3.3	26.6
cold1	TRINITY_DN22778_c0_g1_i3_6	3702:001063	23.529	153	92	7	273	419	38	171	0.48	32
cold1	TRINITY_DN21873_c0_g1_i1_5	3702:001065	78.302	636	135	3	133	765	1	636	0	1022
cold1	TRINITY_DN23866_c0_g2_i6_6	3702:001066	73.913	230	56	3	517	744	25	252	3.06e-90	285
cold1	TRINITY_DN17167_c0_g1_i1_1	3702:00106b	31.667	60	38	1	505	561	200	259	1.2	32
cold1	TRINITY_DN14715_c0_g2_i1_6	3702:00106e	27.869	61	33	2	130	187	803	855	4.5	28.5
cold1	TRINITY_DN12011_c0_g1_i2_1	3702:001070	38.889	36	22	0	60	95	519	554	0.16	31.6
cold1	TRINITY_DN922_c0_g2_i1_5	3702:001072	30.769	26	18	0	106	131	18	43	4.9	26.9
cold1	TRINITY_DN24939_c3_g3_i1_6	3702:001076	27.692	65	43	2	205	265	749	813	2.4	30
cold1	TRINITY_DN22655_c0_g2_i1_4	3702:001078	30.233	43	30	0	1	43	346	388	2.7	30.8
cold1	TRINITY_DN17115_c0_g1_i1_5	3702:00107c	39.535	43	24	1	186	226	15	57	0.95	28.5
cold1	TRINITY_DN16149_c0_g3_i1_1	3702:00107f	81.283	187	35	0	1	187	352	538	7.93e-108	322
cold1	TRINITY_DN3317_c0_g1_i1_3	3702:001082	67.105	228	75	0	1	228	258	485	6.63e-114	339
cold1	TRINITY_DN21778_c6_g1_i7_6	3702:001087	34.043	47	24	2	275	318	203	245	3.3	30.4
cold1	TRINITY_DN13270_c0_g1_i1_2	3702:00108b	30.357	56	35	1	163	214	2	57	4.2	28.1
cold1	TRINITY_DN18026_c0_g1_i1_4	3702:00108e	26.154	65	45	1	58	119	510	574	2.8	28.9
cold1	TRINITY_DN12303_c0_g1_i1_5	3702:001094	27.642	123	73	6	42	157	635	748	0.91	30.4
cold1	TRINITY_DN21528_c0_g3_i4_6	3702:00109f	30	50	32	2	415	462	229	277	3.2	30.8
cold1	TRINITY_DN25117_c0_g1_i4_5	3702:0010a1	66.797	512	155	6	162	665	48	552	0	688
cold1	TRINITY_DN28245_c0_g1_i1_4	3702:0010a4	22.034	118	82	3	43	155	15	127	0.9	29.3
cold1	TRINITY_DN25290_c2_g1_i3_4	3702:0010a9	87.955	440	41	2	27	462	11	442	0	815
cold1	TRINITY_DN9755_c0_g1_i1_3	3702:0010b3	29.73	74	46	3	83	155	847	915	1.2	30
cold1	TRINITY_DN19166_c0_g1_i1_6	3702:0010b9	34.483	58	31	1	315	372	582	632	0.26	33.1
cold1	TRINITY_DN17011_c0_g1_i1_1	3702:0010ba	66.549	284	94	1	54	336	1	284	9.65e-134	383
cold1	TRINITY_DN10008_c0_g2_i1_5	3702:0010c1	64.754	122	35	2	22	142	1	115	2.75e-50	157
cold1	TRINITY_DN21013_c1_g1_i1_6	3702:0010c3	33.333	63	25	3	8	67	21	69	7.5	27.3
cold1	TRINITY_DN23189_c0_g1_i1_4	3702:0010c5	35.556	45	27	1	385	429	231	273	4.2	30.4
cold1	TRINITY_DN21879_c1_g2_i6_1	3702:0010c6	29.193	483	304	11	574	1048	32	484	2.9e-55	201
cold1	TRINITY_DN19298_c0_g2_i1_1	3702:0010c7	25.806	62	39	1	462	523	425	479	6.9	29.6
cold1	TRINITY_DN24382_c0_g1_i2_1	3702:0010c8	21.935	155	93	6	268	395	184	337	0.58	33.1
cold1	TRINITY_DN12324_c0_g1_i1_6	3702:0010cd	37.5	40	23	2	27	64	30	69	4.9	27.3
cold1	TRINITY_DN22575_c0_g1_i2_5	3702:0010d2	44.828	29	14	1	195	221	4	32	3.9	30
cold1	TRINITY_DN22718_c0_g1_i2_5	3702:0010d5	35.417	48	28	2	465	510	208	254	0.64	33.1
cold1	TRINITY_DN21761_c3_g1_i5_6	3702:0010da	23.404	47	34	1	55	101	13	57	6	26.9
cold1	TRINITY_DN9842_c0_g2_i1_4	3702:0010e4	35.897	39	17	1	94	124	8	46	1.3	29.6
cold1	TRINITY_DN17694_c0_g1_i1_4	3702:0010e5	25.758	66	40	1	286	351	73	129	3.9	29.3
cold1	TRINITY_DN21897_c0_g1_i2_6	3702:0010ea	79.961	514	94	3	39	544	3	515	0	823
cold1	TRINITY_DN21691_c0_g1_i2_5	3702:0010ec	35	40	26	0	458	497	172	211	0.94	31.6
cold1	TRINITY_DN24911_c1_g1_i2_2	3702:0010ed	31.395	86	46	4	318	398	12	89	1.5	30.8
cold1	TRINITY_DN23044_c0_g1_i1_4	3702:0010f1	38.235	34	21	0	858	891	55	88	8.6	28.9
cold1	TRINITY_DN21246_c1_g2_i1_5	3702:0010f3	59.459	555	181	11	123	655	7	539	0	599
cold1	TRINITY_DN14038_c0_g1_i1_5	3702:0010f4	36.17	47	27	1	108	154	418	461	3.1	28.1
cold1	TRINITY_DN21418_c0_g1_i7_3	3702:0010f5	25.843	89	60	4	108	193	151	236	5.6	28.5
cold1	TRINITY_DN24142_c0_g1_i3_4	3702:0010f8	44.828	29	16	0	168	196	157	185	3.5	29.3
cold1	TRINITY_DN21748_c2_g1_i1_4	3702:0010f9	33.846	65	39	2	52	112	1	65	0.2	34.3
cold1	TRINITY_DN19601_c0_g1_i1_1	3702:0010fb	74.205	283	73	0	32	314	38	320	6.85e-158	450
cold1	TRINITY_DN14817_c0_g1_i1_6	3702:0010fc	26.506	83	57	2	26	104	68	150	0.32	29.3
cold1	TRINITY_DN9150_c0_g1_i1_1	3702:0010fd	67.179	195	47	7	1	190	606	788	1.96e-73	236
cold1	TRINITY_DN16580_c0_g2_i1_3	3702:0010ff	53.846	26	12	0	229	254	46	71	3.9	30
cold1	TRINITY_DN19406_c0_g1_i2_2	3702:001104	33.681	383	230	11	4	380	174	538	1.7e-53	186
cold1	TRINITY_DN5359_c0_g1_i1_1	3702:001105	40	25	15	0	50	74	349	373	3.5	26.9
cold1	TRINITY_DN22060_c1_g2_i4_4	3702:001106	20.225	89	61	1	110	188	207	295	9.1	28.5
cold1	TRINITY_DN24198_c0_g3_i2_1	3702:001108	34.884	43	27	1	784	825	175	217	3.9	30.8
cold1	TRINITY_DN22830_c0_g2_i1_3	3702:001109	30.667	75	46	2	548	616	160	234	0.012	38.5
cold1	TRINITY_DN21749_c1_g1_i3_4	3702:001112	74.419	344	72	4	133	465	41	379	0	516
cold1	TRINITY_DN19588_c0_g1_i2_3	3702:001115	37.778	45	27	1	351	394	77	121	5.1	29.3
cold1	TRINITY_DN24126_c0_g2_i3_5	3702:001116	63.609	327	112	3	43	368	4	324	1.78e-147	423
cold1	TRINITY_DN14531_c0_g2_i2_2	3702:001117	27.815	151	85	8	198	332	314	456	1.6	31.2
cold1	TRINITY_DN16202_c0_g1_i1_5	3702:001118	32.759	58	30	1	40	88	281	338	0.027	34.3
cold1	TRINITY_DN16071_c0_g1_i1_1	3702:00111a	36.364	33	21	0	151	183	295	327	3	30
cold1	TRINITY_DN24053_c0_g4_i1_6	3702:00111c	34.211	38	23	1	245	280	591	628	8.2	29.3
cold1	TRINITY_DN20914_c0_g1_i2_4	3702:00111e	26.087	92	63	2	473	559	574	665	7.8	29.3
cold1	TRINITY_DN23931_c0_g2_i2_4	3702:001123	28.767	73	51	1	287	358	129	201	0.18	34.3
cold1	TRINITY_DN21749_c1_g1_i3_1	3702:001124	24.242	99	71	2	418	515	24	119	0.28	32.7
cold1	TRINITY_DN17126_c0_g1_i1_4	3702:00112c	30.159	63	39	1	199	261	3	60	0.38	29.6
cold1	TRINITY_DN22490_c0_g2_i1_2	3702:00112e	31.148	61	39	1	332	392	319	376	3.1	30.4
cold1	TRINITY_DN16379_c0_g1_i1_2	3702:001130	33.333	81	52	2	199	277	477	557	0.32	32.7
cold1	TRINITY_DN21884_c0_g1_i2_2	3702:001132	37.143	35	22	0	381	415	189	223	10	28.9
cold1	TRINITY_DN13788_c0_g3_i1_5	3702:001133	27.632	76	49	2	144	216	519	591	4.1	28.5
cold1	TRINITY_DN24994_c1_g1_i9_3	3702:001138	26.19	42	31	0	344	385	1	42	8.1	27.7
cold1	TRINITY_DN21475_c3_g1_i1_3	3702:00113e	25.874	143	74	6	123	260	61	176	0.6	31.6
cold1	TRINITY_DN17580_c0_g1_i1_2	3702:001143	54.426	531	223	5	9	530	7	527	0	600
cold1	TRINITY_DN23297_c0_g3_i8_6	3702:001144	20	65	52	0	82	146	222	286	1.3	30.8
cold1	TRINITY_DN23911_c1_g2_i6_2	3702:001148	40	35	21	0	68	102	154	188	9.7	28.9
cold1	TRINITY_DN22106_c0_g1_i3_5	3702:001149	21.918	73	57	0	50	122	319	391	0.023	36.6
cold1	TRINITY_DN21847_c0_g1_i2_5	3702:001150	58.974	585	207	9	15	570	1	581	0	687
cold1	TRINITY_DN14768_c1_g1_i1_2	3702:001153	32.258	62	24	3	43	102	12	57	6.5	28.5
cold1	TRINITY_DN21707_c0_g2_i1_3	3702:001154	78.841	397	72	5	70	464	194	580	0	605
cold1	TRINITY_DN12974_c0_g1_i1_3	3702:001158	41.86	43	24	1	14	56	35	76	0.067	32.7
cold1	TRINITY_DN19292_c0_g1_i1_2	3702:00115b	45.278	360	180	6	37	382	26	382	4.99e-105	317
cold1	TRINITY_DN28700_c0_g1_i1_4	3702:00115c	46.154	26	14	0	64	89	7	32	1.7	26.6
cold1	TRINITY_DN24718_c0_g4_i3_4	3702:001160	48.387	31	12	1	486	512	20	50	1.7	28.5
cold1	TRINITY_DN22891_c1_g2_i2_1	3702:001162	27.66	94	64	2	469	561	245	335	2.8	31.6
cold1	TRINITY_DN22265_c0_g3_i1_5	3702:001164	28	75	42	3	274	341	254	323	1.1	31.2
cold1	TRINITY_DN23891_c1_g1_i5_3	3702:001166	23.737	198	117	7	302	478	57	241	0.15	34.7
cold1	TRINITY_DN20337_c0_g1_i1_2	3702:001169	38.298	47	27	1	60	106	304	348	5.7	29.3
cold1	TRINITY_DN22977_c3_g1_i3_5	3702:00116e	82.48	508	89	0	44	551	1	508	0	870
cold1	TRINITY_DN23674_c0_g3_i1_4	3702:001170	21.25	80	63	0	77	156	119	198	2.2	29.3
cold1	TRINITY_DN21885_c0_g2_i2_6	3702:001172	35.366	82	41	2	216	286	628	708	0.96	32.3
cold1	TRINITY_DN13042_c0_g2_i1_2	3702:001174	30.303	33	23	0	231	263	99	131	9.3	28.1
cold1	TRINITY_DN25252_c1_g3_i3_3	3702:001181	92.754	414	27	2	67	479	1	412	0	793
cold1	TRINITY_DN21157_c0_g1_i4_6	3702:001186	35.714	42	25	2	430	471	308	347	6.9	28.9
cold1	TRINITY_DN18647_c0_g2_i1_1	3702:001189	35.556	45	29	0	309	353	418	462	3.1	29.6
cold1	TRINITY_DN16056_c0_g1_i1_3	3702:00118a	38	50	30	1	163	211	44	93	2.4	29.6
cold1	TRINITY_DN16281_c0_g2_i1_5	3702:00118d	34	50	31	1	6	53	178	227	0.57	28.1
cold1	TRINITY_DN16831_c0_g1_i1_2	3702:00118e	79.13	230	37	4	91	313	1	226	3.61e-113	335
cold1	TRINITY_DN17265_c0_g1_i1_3	3702:001194	48.718	39	18	1	23	61	267	303	1.1	30.4
cold1	TRINITY_DN22955_c6_g2_i2_4	3702:001196	25.676	74	49	1	120	193	614	681	1.5	31.6
cold1	TRINITY_DN23892_c4_g2_i5_6	3702:001198	71.831	142	33	1	79	220	61	195	3.77e-61	191
cold1	TRINITY_DN19659_c0_g1_i8_1	3702:00119a	23.81	63	44	1	62	124	6	64	8.2	28.5
cold1	TRINITY_DN20218_c0_g1_i4_5	3702:00119e	30.469	128	67	7	30	152	724	834	0.29	33.1
cold1	TRINITY_DN17501_c0_g1_i1_1	3702:0011a0	37.931	29	18	0	263	291	4	32	8.6	26.9
cold1	TRINITY_DN22214_c0_g1_i2_2	3702:0011a2	38.636	44	26	1	308	350	197	240	0.18	34.3
cold1	TRINITY_DN21380_c0_g1_i1_4	3702:0011a3	40.476	42	22	1	369	410	249	287	2.1	31.2
cold1	TRINITY_DN21465_c6_g1_i10_2	3702:0011a8	43.519	216	106	3	323	532	14	219	8.16e-50	174
cold1	TRINITY_DN21728_c0_g2_i1_6	3702:0011ad	29.885	87	50	3	392	468	310	395	0.62	32.3
cold1	TRINITY_DN19325_c0_g1_i1_5	3702:0011ae	24.615	65	47	1	288	352	122	184	2.1	30.4
cold1	TRINITY_DN17395_c0_g1_i1_4	3702:0011af	40.909	44	17	2	224	267	118	152	1.9	29.3
cold1	TRINITY_DN9464_c0_g1_i1_3	3702:0011b3	69.231	260	54	1	2	235	149	408	7.8e-135	385
cold1	TRINITY_DN19991_c1_g3_i2_2	3702:0011b4	26.471	68	43	3	103	170	224	284	8.3	28.5
cold1	TRINITY_DN23354_c3_g2_i1_6	3702:0011b6	25.234	107	67	3	130	232	32	129	5.6	28.1
cold1	TRINITY_DN24819_c3_g2_i1_4	3702:0011bc	36.842	38	21	1	211	248	771	805	2.8	29.6
cold1	TRINITY_DN22105_c6_g2_i3_1	3702:0011be	28.169	71	50	1	48	117	358	428	2.4	30
cold1	TRINITY_DN24846_c1_g1_i2_1	3702:0011c1	36.364	55	31	2	17	67	75	129	0.81	33.1
cold1	TRINITY_DN20279_c2_g1_i4_3	3702:0011c2	33.333	51	32	1	658	706	27	77	1.3	31.6
cold1	TRINITY_DN23959_c0_g2_i4_6	3702:0011c3	50.87	460	199	8	57	507	1	442	3.02e-146	439
cold1	TRINITY_DN19914_c0_g1_i1_4	3702:0011c4	61.364	220	80	2	61	276	2	220	4.01e-100	295
cold1	TRINITY_DN13815_c0_g1_i1_4	3702:0011c7	32.727	55	36	1	156	209	49	103	0.26	32.3
cold1	TRINITY_DN17319_c0_g2_i2_6	3702:0011cc	28.947	76	39	4	13	75	1	74	5	29.6
cold1	TRINITY_DN17621_c0_g1_i3_4	3702:0011d3	45.479	365	187	4	144	506	95	449	2.09e-109	339
cold1	TRINITY_DN24374_c0_g2_i2_2	3702:0011d6	33.333	27	18	0	63	89	168	194	9	28.1
cold1	TRINITY_DN12132_c0_g1_i1_2	3702:0011d7	40	50	18	2	27	72	93	134	3.9	26.9
cold1	TRINITY_DN17362_c0_g1_i2_6	3702:0011d8	36.364	44	28	0	23	66	702	745	0.59	31.6
cold1	TRINITY_DN18814_c3_g2_i2_2	3702:0011df	33.333	57	33	2	854	908	162	215	2.6	31.2
cold1	TRINITY_DN24238_c1_g2_i1_4	3702:0011e1	27.059	85	60	1	466	550	380	462	0.55	33.5
cold1	TRINITY_DN19569_c0_g2_i1_5	3702:0011e2	29.73	37	26	0	377	413	174	210	8.6	28.1
cold1	TRINITY_DN14586_c0_g1_i1_6	3702:0011e3	50.413	121	58	2	60	180	48	166	4.46e-36	125
cold1	TRINITY_DN24827_c1_g2_i1_3	3702:0011e4	81.206	431	77	2	90	520	8	434	0	751
cold1	TRINITY_DN2650_c0_g2_i1_3	3702:0011e5	47.403	154	70	4	1	153	159	302	4.36e-35	125
cold1	TRINITY_DN506_c0_g1_i1_3	3702:0011e9	28.571	70	32	1	49	118	636	687	4.2	28.1
cold1	TRINITY_DN34094_c0_g1_i1_2	3702:0011ed	40.741	27	15	1	97	123	27	52	3.2	28.1
cold1	TRINITY_DN15492_c0_g1_i1_5	3702:0011f1	42.5	40	19	1	51	86	171	210	0.18	32
cold1	TRINITY_DN23888_c7_g2_i2_3	3702:0011f4	31.429	70	43	3	22	88	11	78	7.8	28.1
cold1	TRINITY_DN19680_c0_g1_i2_6	3702:0011f6	40.625	32	19	0	135	166	201	232	0.58	30.8
cold1	TRINITY_DN3215_c0_g1_i1_3	3702:0011f9	79.07	43	9	0	1	43	293	335	1.01e-18	77
cold1	TRINITY_DN24534_c0_g1_i5_2	3702:001200	27.731	119	70	4	207	314	1617	1730	0.11	35.4
cold1	TRINITY_DN24053_c0_g3_i6_2	3702:001205	26.214	103	45	5	429	520	335	417	1.5	31.6
cold1	TRINITY_DN14561_c0_g2_i1_1	3702:001206	59.559	272	108	2	35	305	219	489	7.4e-98	300
cold1	TRINITY_DN24740_c0_g5_i1_3	3702:001208	77.922	385	82	3	1	382	781	1165	0	630
cold1	TRINITY_DN18201_c0_g1_i2_6	3702:00120a	40	35	21	0	501	535	21	55	1.2	32
cold1	TRINITY_DN15953_c0_g1_i1_6	3702:001211	31.818	66	42	1	518	583	312	374	0.13	35
cold1	TRINITY_DN18705_c0_g1_i2_5	3702:001212	33.333	54	36	0	174	227	66	119	5.7	29.3
cold1	TRINITY_DN22847_c3_g1_i1_1	3702:001213	36.842	38	23	1	26	63	96	132	2	30
cold1	TRINITY_DN22226_c2_g2_i2_4	3702:001217	29.167	48	34	0	74	121	47	94	0.12	33.5
cold1	TRINITY_DN13321_c0_g1_i1_3	3702:001219	26.852	108	65	5	130	229	171	272	7.9	27.7
cold1	TRINITY_DN19262_c0_g1_i1_1	3702:00121c	33.333	51	34	0	617	667	253	303	2.9	30.8
cold1	TRINITY_DN18949_c0_g1_i1_1	3702:00121e	36.667	30	19	0	361	390	9	38	6.5	29.3
cold1	TRINITY_DN23602_c1_g4_i3_4	3702:001223	36.364	44	25	1	311	354	1831	1871	3.4	30.8
cold1	TRINITY_DN21034_c0_g1_i4_4	3702:001224	54.545	506	223	3	1	505	144	643	0	561
cold1	TRINITY_DN17319_c0_g2_i2_1	3702:001225	73.872	421	104	2	32	450	3	419	0	628
cold1	TRINITY_DN24295_c2_g3_i1_3	3702:001226	28.037	107	61	4	42	132	73	179	3.6	30
cold1	TRINITY_DN20258_c0_g1_i2_4	3702:001228	37.209	43	27	0	499	541	275	317	3.6	30
cold1	TRINITY_DN21577_c0_g2_i9_4	3702:00122a	33.333	39	24	1	346	384	148	184	7.1	28.9
cold1	TRINITY_DN20371_c1_g1_i1_1	3702:001230	25	84	60	3	481	563	164	245	0.36	33.9
cold1	TRINITY_DN10896_c0_g1_i1_2	3702:001233	65.455	165	57	0	1	165	207	371	1.76e-77	235
cold1	TRINITY_DN25240_c3_g3_i5_1	3702:00123b	93.594	843	54	0	64	906	1	843	0	1664
cold1	TRINITY_DN20279_c2_g1_i4_1	3702:00123d	30.233	43	22	1	301	343	18	52	5.7	29.3
cold1	TRINITY_DN16894_c0_g1_i1_5	3702:00123e	56.25	272	94	5	84	330	1	272	2.18e-82	256
cold1	TRINITY_DN16127_c0_g1_i1_4	3702:001240	26.923	104	58	4	12	109	211	302	0.57	31.2
cold1	TRINITY_DN12778_c0_g1_i1_2	3702:001241	45.455	33	18	0	60	92	1004	1036	0.65	28.9
cold1	TRINITY_DN13609_c0_g1_i1_3	3702:001244	28.283	99	54	4	85	168	698	794	2.9	29.6
cold1	TRINITY_DN24198_c0_g3_i2_2	3702:001246	35.714	42	27	0	272	313	233	274	3.8	30.4
cold1	TRINITY_DN14307_c0_g1_i1_1	3702:001247	42.308	26	15	0	176	201	141	166	1.2	29.6
cold1	TRINITY_DN16482_c0_g1_i1_3	3702:001248	74.785	349	87	1	37	384	41	389	0	545
cold1	TRINITY_DN18406_c0_g1_i1_4	3702:00124d	54.986	351	145	8	1	342	196	542	8.01e-127	384
cold1	TRINITY_DN20666_c0_g1_i2_6	3702:00124f	29.63	135	84	6	628	756	79	208	1.6	32
cold1	TRINITY_DN21881_c0_g1_i1_6	3702:001254	57.978	633	247	10	93	714	68	692	0	723
cold1	TRINITY_DN22835_c0_g1_i2_4	3702:001255	55.556	153	66	2	100	252	6	156	1.32e-47	157
cold1	TRINITY_DN9837_c0_g1_i1_3	3702:001256	70	180	49	1	2	176	378	557	5.28e-88	270
cold1	TRINITY_DN24537_c0_g1_i2_6	3702:001259	27.083	48	35	0	279	326	75	122	0.58	32.7
cold1	TRINITY_DN16056_c0_g1_i1_5	3702:00125a	62.825	269	86	4	2	267	63	320	9.39e-120	347
cold1	TRINITY_DN17102_c0_g1_i2_2	3702:00125b	66.944	481	154	2	32	507	1	481	0	647
cold1	TRINITY_DN21221_c0_g5_i1_2	3702:00125f	42.857	35	19	1	9	42	422	456	2.7	27.3
cold1	TRINITY_DN13183_c0_g1_i1_3	3702:001262	34.211	38	25	0	5	42	37	74	3.5	26.9
cold1	TRINITY_DN16557_c0_g1_i1_4	3702:001263	69.375	160	43	3	64	217	4	163	5.65e-69	212
cold1	TRINITY_DN16844_c0_g2_i2_6	3702:001267	35.714	42	27	0	418	459	27	68	5	29.3
cold1	TRINITY_DN7220_c0_g1_i1_3	3702:00126a	48	25	12	1	47	70	781	805	8.5	26.2
cold1	TRINITY_DN15997_c0_g1_i1_2	3702:00126d	36.735	49	29	1	382	430	702	748	8.2	28.9
cold1	TRINITY_DN20789_c1_g4_i1_5	3702:001274	80.918	414	79	0	24	437	1	414	0	719
cold1	TRINITY_DN22625_c1_g1_i3_2	3702:00127b	53.867	375	158	7	30	397	5	371	1.77e-137	398
cold1	TRINITY_DN24417_c2_g2_i2_3	3702:00127d	66.425	414	139	0	105	518	7	420	0	602
cold1	TRINITY_DN22668_c0_g1_i1_4	3702:00127f	33.333	36	21	1	200	235	395	427	8.3	28.1
cold1	TRINITY_DN24374_c0_g2_i2_1	3702:001282	39.583	48	26	2	400	444	1	48	0.048	32
cold1	TRINITY_DN21243_c0_g1_i1_2	3702:001283	28.788	66	46	1	28	92	117	182	4.4	27.7
cold1	TRINITY_DN22956_c2_g1_i3_2	3702:001285	44.444	27	15	0	44	70	313	339	3.3	30
cold1	TRINITY_DN17132_c0_g1_i1_4	3702:001287	32.692	52	33	1	15	64	195	246	0.73	32.7
cold1	TRINITY_DN17224_c0_g1_i1_2	3702:001288	67.179	521	170	1	38	557	7	527	0	771
cold1	TRINITY_DN21925_c0_g1_i1_2	3702:001289	28.736	87	40	3	460	528	41	123	1.4	31.2
cold1	TRINITY_DN22941_c0_g1_i1_5	3702:001290	32.258	62	27	2	110	170	284	331	1.9	31.2
cold1	TRINITY_DN24675_c3_g1_i7_5	3702:001291	24.138	116	77	4	322	436	163	268	3.8	30.8
cold1	TRINITY_DN18523_c0_g1_i3_3	3702:001295	22.378	143	84	4	66	193	73	203	1.2	30.8
cold1	TRINITY_DN19728_c0_g2_i1_6	3702:00129e	33.962	53	32	1	183	235	26	75	1.9	30.8
cold1	TRINITY_DN8869_c0_g1_i1_6	3702:0012a2	35.714	28	18	0	48	75	400	427	7.9	26.2
cold1	TRINITY_DN23220_c0_g1_i2_6	3702:0012a6	26.4	125	80	3	85	204	41	158	0.009	38.5
cold1	TRINITY_DN23163_c1_g1_i2_3	3702:0012a7	35.897	39	25	0	37	75	5	43	0.95	30.8
cold1	TRINITY_DN14919_c0_g1_i2_6	3702:0012a8	22.619	84	55	3	40	118	76	154	0.83	30.4
cold1	TRINITY_DN19302_c0_g1_i6_2	3702:0012ab	27.083	48	35	0	61	108	143	190	4.9	29.3
cold1	TRINITY_DN21037_c0_g2_i3_2	3702:0012ac	44.737	38	17	1	230	263	24	61	1	28.9
cold1	TRINITY_DN24389_c0_g1_i2_2	3702:0012b1	26.23	61	44	1	56	115	205	265	0.88	31.6
cold1	TRINITY_DN20549_c2_g3_i1_6	3702:0012b2	28.571	56	40	0	71	126	96	151	1.1	31.6
cold1	TRINITY_DN24429_c0_g1_i4_3	3702:0012b9	39.216	51	25	2	166	211	640	689	2.7	31.2
cold1	TRINITY_DN29545_c0_g1_i1_5	3702:0012ba	55	20	9	0	49	68	179	198	1.8	26.9
cold1	TRINITY_DN21800_c0_g1_i1_5	3702:0012bb	28.261	46	33	0	90	135	305	350	6.5	30.4
cold1	TRINITY_DN23007_c1_g4_i1_4	3702:0012bc	38.462	39	24	0	127	165	559	597	2.5	30.8
cold1	TRINITY_DN24537_c0_g2_i2_3	3702:0012be	31.707	82	48	3	774	850	319	397	0.27	34.7
cold1	TRINITY_DN8869_c0_g1_i1_5	3702:0012bf	32.5	40	27	0	59	98	29	68	2.6	26.2
cold1	TRINITY_DN12475_c0_g1_i1_6	3702:0012c2	50	16	8	0	172	187	72	87	1.7	29.3
cold1	TRINITY_DN17011_c0_g1_i1_3	3702:0012c3	40.385	52	23	2	32	83	1722	1765	0.23	33.1
cold1	TRINITY_DN20785_c0_g1_i2_4	3702:0012c6	23.585	106	65	4	12	101	235	340	4.8	26.6
cold1	TRINITY_DN23342_c0_g1_i1_6	3702:0012c9	27.368	95	57	3	102	195	169	252	0.39	31.6
cold1	TRINITY_DN9676_c0_g1_i1_1	3702:0012ca	27.419	62	41	2	26	86	45	103	4.5	27.7
cold1	TRINITY_DN19485_c0_g1_i2_2	3702:0012d0	36.957	46	29	0	173	218	122	167	2.3	30.4
cold1	TRINITY_DN23018_c3_g2_i1_5	3702:0012d2	32.143	56	35	1	238	293	491	543	3.7	30.4
cold1	TRINITY_DN17919_c0_g2_i1_1	3702:0012d3	32.857	70	35	1	100	157	612	681	2.4	28.5
cold1	TRINITY_DN21479_c0_g1_i1_6	3702:0012d4	24.074	108	73	2	286	389	62	164	1.8	32
cold1	TRINITY_DN22692_c1_g1_i5_2	3702:0012d9	28.302	53	36	1	262	314	114	164	0.56	31.2
cold1	TRINITY_DN19780_c0_g1_i3_4	3702:0012dc	38.889	36	18	1	195	230	983	1014	5.4	28.9
cold1	TRINITY_DN18438_c0_g1_i2_4	3702:0012e4	34.783	46	30	0	236	281	108	153	0.14	33.1
cold1	TRINITY_DN9330_c0_g1_i2_4	3702:0012ed	26.168	107	63	4	196	302	1053	1143	0.42	32.7
cold1	TRINITY_DN15293_c0_g1_i1_1	3702:0012ee	22.222	117	69	4	179	286	111	214	0.67	32
cold1	TRINITY_DN24105_c0_g1_i8_3	3702:0012ef	28.767	73	49	1	947	1016	57	129	3.8	31.2
cold1	TRINITY_DN24758_c0_g1_i2_3	3702:0012f0	39.474	38	20	1	572	609	133	167	7	29.3
cold1	TRINITY_DN20811_c3_g1_i2_6	3702:0012f3	44.444	27	15	0	109	135	74	100	6.3	27.7
cold1	TRINITY_DN25133_c1_g2_i1_4	3702:0012f9	78.013	896	182	10	1	889	33	920	0	1328
cold1	TRINITY_DN17193_c0_g1_i1_1	3702:0012fc	22.581	62	47	1	182	242	76	137	5.4	28.9
cold1	TRINITY_DN17598_c0_g1_i1_6	3702:0012fd	28.571	63	43	2	226	287	209	270	0.1	34.3
cold1	TRINITY_DN6749_c0_g1_i1_2	3702:001302	28	75	48	2	195	263	41	115	0.42	30.8
cold1	TRINITY_DN3215_c0_g1_i1_5	3702:001303	46.875	32	10	1	3	27	171	202	6.6	24.3
cold1	TRINITY_DN20578_c0_g2_i2_3	3702:001305	48	25	13	0	32	56	27	51	2.1	29.6
cold1	TRINITY_DN22313_c0_g1_i1_5	3702:001309	33.333	69	37	4	191	256	10	72	3.6	30.4
cold1	TRINITY_DN24467_c0_g1_i1_2	3702:00130b	79.855	963	184	5	1	961	34	988	0	1580
cold1	TRINITY_DN13674_c0_g1_i1_1	3702:001310	30.435	46	29	2	59	104	85	127	2	28.9
cold1	TRINITY_DN18462_c0_g1_i1_4	3702:001314	24.793	121	82	3	18	129	40	160	6.5	28.1
cold1	TRINITY_DN24699_c1_g1_i2_1	3702:001318	30.612	49	32	1	177	223	1114	1162	1.8	31.2
cold1	TRINITY_DN21227_c1_g3_i1_2	3702:00131c	37.255	51	28	2	48	94	290	340	1.6	30
cold1	TRINITY_DN19100_c0_g1_i2_5	3702:001322	25.352	71	50	2	32	101	14	82	3	30
cold1	TRINITY_DN10914_c0_g2_i1_5	3702:001324	56.061	330	116	5	5	319	145	460	1.25e-113	340
cold1	TRINITY_DN25137_c0_g1_i4_5	3702:001330	27.869	61	42	1	281	341	26	84	4.7	30
cold1	TRINITY_DN21749_c0_g1_i1_3	3702:001334	30	40	28	0	105	144	132	171	1.7	30.4
cold1	TRINITY_DN24625_c0_g2_i5_3	3702:001336	32.5	80	46	2	870	941	140	219	1.7	32
cold1	TRINITY_DN19466_c0_g1_i1_2	3702:001337	73.469	392	100	2	61	452	71	458	0	612
cold1	TRINITY_DN15360_c0_g1_i1_6	3702:001340	34.884	43	28	0	149	191	10	52	0.062	34.7
cold1	TRINITY_DN13994_c0_g1_i4_5	3702:001343	29.688	64	39	3	223	281	170	232	4.4	29.3
cold1	TRINITY_DN162_c0_g2_i1_6	3702:001344	35.593	59	37	1	117	175	28	85	0.83	29.6
cold1	TRINITY_DN29545_c0_g1_i1_3	3702:00134b	48.864	88	41	2	5	92	258	341	3.2e-20	83.2
cold1	TRINITY_DN24110_c1_g2_i1_6	3702:00134c	33.333	54	27	2	7	51	192	245	4.3	28.9
cold1	TRINITY_DN22769_c2_g2_i2_3	3702:00134d	33.766	77	49	2	261	336	136	211	4.7	30.8
cold1	TRINITY_DN23708_c0_g1_i4_4	3702:00134e	20.625	160	103	4	26	168	35	187	7.1	28.1
cold1	TRINITY_DN19404_c0_g1_i3_3	3702:001350	72.072	333	84	4	11	338	9	337	1.8e-179	501
cold1	TRINITY_DN23243_c0_g3_i1_1	3702:001351	82.609	276	48	0	93	368	1	276	1.45e-174	502
cold1	TRINITY_DN23638_c1_g2_i1_4	3702:001352	31.373	51	31	1	915	965	74	120	1	33.1
cold1	TRINITY_DN19120_c0_g3_i1_6	3702:001353	31.111	45	27	1	254	294	262	306	2.7	30.4
cold1	TRINITY_DN13871_c0_g1_i2_4	3702:001354	55	100	28	1	14	113	106	188	1.94e-25	97.8
cold1	TRINITY_DN18728_c0_g1_i4_5	3702:001356	36.842	38	21	1	127	164	349	383	3.6	30
cold1	TRINITY_DN21633_c0_g1_i1_4	3702:001359	52	50	24	0	167	216	104	153	3.58e-14	72.4
cold1	TRINITY_DN22529_c0_g2_i3_2	3702:00135a	51.78	309	104	15	98	378	1	292	9.62e-69	219
cold1	TRINITY_DN25013_c0_g1_i5_2	3702:00135b	25.882	85	55	3	694	772	17	99	0.31	33.1
cold1	TRINITY_DN22571_c0_g2_i6_5	3702:00135d	59.091	330	131	3	31	357	1	329	5.94e-134	389
cold1	TRINITY_DN16822_c0_g1_i1_1	3702:00135f	30.769	52	35	1	194	244	375	426	0.33	32.7
cold1	TRINITY_DN24580_c2_g1_i2_2	3702:001365	25.862	58	43	0	15	72	70	127	1.4	28.9
cold1	TRINITY_DN21013_c1_g1_i1_1	3702:001366	64.959	488	171	0	59	546	3	490	0	680
cold1	TRINITY_DN23911_c1_g2_i6_3	3702:001367	91.121	428	38	0	85	512	1	428	0	830
cold1	TRINITY_DN17718_c0_g1_i1_2	3702:00136a	75.387	581	131	4	1	572	55	632	0	854
cold1	TRINITY_DN16697_c0_g1_i1_6	3702:00136f	41.86	43	24	1	91	133	672	713	3.5	30
cold1	TRINITY_DN20104_c0_g1_i1_1	3702:001373	30	40	28	0	67	106	306	345	1.7	31.2
cold1	TRINITY_DN13298_c0_g1_i1_4	3702:00137c	22.222	63	49	0	27	89	19	81	3.3	26.2
cold1	TRINITY_DN17306_c0_g1_i2_1	3702:00137e	33.333	42	19	1	191	232	58	90	2.3	28.9
cold1	TRINITY_DN17694_c0_g1_i1_5	3702:001380	38.462	26	12	1	235	260	56	77	9.7	26.6
cold1	TRINITY_DN18354_c0_g1_i1_4	3702:001382	61.638	696	159	14	80	749	1	614	0	796
cold1	TRINITY_DN19126_c0_g1_i2_3	3702:001383	32.075	53	32	1	284	332	58	110	2	30.4
cold1	TRINITY_DN23163_c1_g1_i2_5	3702:001384	81.466	696	124	3	58	751	1	693	0	1205
cold1	TRINITY_DN17621_c0_g1_i3_5	3702:001389	29.851	67	34	2	244	310	65	118	1.9	30.4
cold1	TRINITY_DN15929_c0_g1_i2_4	3702:00138f	26.531	49	36	0	276	324	84	132	1.4	30
cold1	TRINITY_DN16881_c0_g1_i1_1	3702:001392	25.926	81	56	1	98	178	80	156	0.41	31.2
cold1	TRINITY_DN23903_c0_g1_i3_1	3702:001395	57.111	893	292	19	133	995	448	1279	0	922
cold1	TRINITY_DN20217_c1_g3_i1_2	3702:001399	24.359	78	50	2	6	74	172	249	0.57	30
cold1	TRINITY_DN10011_c0_g2_i1_2	3702:00139a	31.25	48	33	0	3	50	507	554	0.25	29.6
cold1	TRINITY_DN20485_c1_g1_i1_3	3702:00139b	31.034	87	47	4	320	404	883	958	3.8	30.8
cold1	TRINITY_DN24603_c0_g2_i1_1	3702:00139d	58.667	525	180	6	89	611	1	490	0	611
cold1	TRINITY_DN25269_c1_g1_i13_3	3702:00139e	26.852	108	71	4	123	227	231	333	9.9	30
cold1	TRINITY_DN13007_c0_g1_i1_2	3702:0013a7	45.833	24	13	0	192	215	693	716	7.8	27.7
cold1	TRINITY_DN21970_c4_g1_i1_3	3702:0013a8	33.333	57	38	0	884	940	763	819	0.29	34.7
cold1	TRINITY_DN23891_c1_g1_i5_4	3702:0013a9	37.5	32	20	0	46	77	99	130	5.6	29.6
cold1	TRINITY_DN19991_c1_g3_i2_3	3702:0013af	30.909	55	34	1	169	223	184	234	2.8	30.4
cold1	TRINITY_DN17194_c0_g1_i2_1	3702:0013b1	32.727	55	34	1	3	54	170	224	0.42	32
cold1	TRINITY_DN17787_c0_g2_i2_5	3702:0013b2	26.25	80	59	0	94	173	347	426	0.58	32
cold1	TRINITY_DN22820_c1_g1_i2_3	3702:0013b3	36.585	41	25	1	403	442	62	102	0.48	31.2
cold1	TRINITY_DN15627_c0_g1_i1_1	3702:0013b6	27.632	76	49	3	129	202	4	75	0.96	30
cold1	TRINITY_DN24288_c1_g2_i2_4	3702:0013b7	27.451	51	34	1	448	495	415	465	2.7	30.8
cold1	TRINITY_DN10008_c0_g1_i1_5	3702:0013bb	50	20	10	0	16	35	151	170	5	25.4
cold1	TRINITY_DN24733_c0_g1_i3_4	3702:0013bc	29.268	82	50	2	843	924	411	484	2.5	31.6
cold1	TRINITY_DN24804_c0_g3_i1_5	3702:0013bd	25.676	74	52	2	170	241	272	344	7.6	30
cold1	TRINITY_DN23301_c0_g1_i1_4	3702:0013bf	31.818	44	30	0	166	209	30	73	0.99	31.2
cold1	TRINITY_DN10622_c0_g1_i1_2	3702:0013c2	28.889	90	47	4	3	82	457	539	0.16	32
cold1	TRINITY_DN19502_c0_g1_i1_3	3702:0013c3	39.286	28	17	0	298	325	38	65	2.5	28.1
cold1	TRINITY_DN23340_c0_g2_i2_4	3702:0013ca	25	92	65	2	294	385	724	811	3.5	30
cold1	TRINITY_DN20823_c1_g1_i1_4	3702:0013cb	27.273	55	40	0	352	406	152	206	1.6	30.8
cold1	TRINITY_DN22891_c1_g2_i2_3	3702:0013d0	64.902	510	167	4	110	616	13	513	0	660
cold1	TRINITY_DN22709_c0_g1_i2_3	3702:0013d3	34.884	43	26	1	79	121	4	44	0.19	33.5
cold1	TRINITY_DN19638_c0_g1_i1_1	3702:0013db	72.667	300	82	0	38	337	1	300	6.59e-153	437
cold1	TRINITY_DN17993_c0_g1_i1_2	3702:0013dc	87.755	98	10	1	53	148	1	98	1.96e-58	179
cold1	TRINITY_DN22529_c0_g2_i3_6	3702:0013df	27.184	103	50	3	81	174	210	296	4.5	29.3
cold1	TRINITY_DN24819_c3_g2_i1_1	3702:0013e0	28.049	82	50	2	123	204	303	375	2.6	29.6
cold1	TRINITY_DN5420_c0_g1_i1_6	3702:0013e2	34.211	38	25	0	179	216	459	496	4	28.9
cold1	TRINITY_DN18590_c0_g2_i1_6	3702:0013e3	29.825	57	36	2	224	276	952	1008	2	30.4
cold1	TRINITY_DN20809_c0_g1_i1_6	3702:0013e5	53.285	411	175	3	34	430	1	408	8.31e-152	438
cold1	TRINITY_DN11190_c0_g1_i1_4	3702:0013eb	38.889	36	21	1	43	78	38	72	1.6	26.6
cold1	TRINITY_DN20900_c1_g2_i1_2	3702:0013ef	30.303	66	46	0	613	678	46	111	2.1	31.2
cold1	TRINITY_DN18026_c0_g1_i1_1	3702:0013f3	28	50	28	1	135	176	605	654	3.2	28.5
cold1	TRINITY_DN21925_c0_g2_i3_1	3702:0013f6	39.394	33	20	0	417	449	272	304	0.94	32
cold1	TRINITY_DN24550_c0_g2_i1_6	3702:0013fa	32.292	96	55	3	527	614	20	113	4.7	30
cold1	TRINITY_DN17395_c0_g1_i1_2	3702:0013fd	32.468	77	45	3	88	159	160	234	0.52	32
cold1	TRINITY_DN18205_c0_g1_i1_1	3702:0013fe	42.5	40	23	0	350	389	161	200	3.8	29.6
cold1	TRINITY_DN23804_c2_g1_i2_3	3702:001400	28.814	59	41	1	207	264	403	461	0.34	33.9
cold1	TRINITY_DN11694_c0_g1_i1_2	3702:001404	30.189	53	34	1	75	127	452	501	2.3	28.1
cold1	TRINITY_DN21075_c2_g1_i1_2	3702:001409	28	50	34	1	375	422	26	75	8.8	29.3
cold1	TRINITY_DN24191_c0_g2_i2_3	3702:00140a	58.333	300	125	0	1	300	345	644	1.74e-129	382
cold1	TRINITY_DN21337_c0_g1_i1_2	3702:00140b	35	60	33	2	167	220	87	146	5.9	29.6
cold1	TRINITY_DN24993_c1_g3_i7_2	3702:001413	53.571	28	13	0	356	383	680	707	3.1	31.2
cold1	TRINITY_DN20700_c0_g3_i2_5	3702:001416	23.556	225	119	10	145	343	477	674	0.041	36.2
cold1	TRINITY_DN14505_c0_g1_i1_3	3702:00141b	26.761	71	51	1	107	177	86	155	0.69	30
cold1	TRINITY_DN24718_c0_g4_i3_3	3702:00141c	43.59	39	22	0	562	600	241	279	0.046	36.6
cold1	TRINITY_DN16343_c0_g3_i1_2	3702:001421	36.667	30	19	0	2	31	281	310	0.18	32.7
cold1	TRINITY_DN19549_c0_g1_i1_2	3702:00142c	28.358	67	39	1	423	489	163	220	0.57	33.5
cold1	TRINITY_DN15613_c0_g3_i1_6	3702:001431	22.581	62	47	1	69	130	224	284	5	27.7
cold1	TRINITY_DN23221_c0_g1_i1_2	3702:001432	28.378	74	47	2	260	327	468	541	6.4	29.3
cold1	TRINITY_DN18899_c0_g2_i1_4	3702:001433	29.565	115	61	4	579	675	59	171	0.078	35.8
cold1	TRINITY_DN7220_c0_g1_i1_2	3702:001436	41.667	144	84	0	1	144	157	300	4.03e-36	129
cold1	TRINITY_DN17067_c0_g3_i2_3	3702:00143b	74.839	155	38	1	59	213	1	154	6.91e-85	253
cold1	TRINITY_DN20952_c0_g1_i1_2	3702:00143d	86.41	493	67	0	1	493	291	783	0	895
cold1	TRINITY_DN15619_c0_g1_i1_1	3702:001440	25.373	67	48	1	25	89	145	211	5.4	29.3
cold1	TRINITY_DN15315_c0_g3_i1_6	3702:001443	39.024	41	24	1	22	62	214	253	4.2	28.5
cold1	TRINITY_DN17240_c0_g1_i2_2	3702:001447	71.687	166	45	1	23	188	72	235	9.92e-81	242
cold1	TRINITY_DN22533_c1_g3_i5_3	3702:001451	40	35	21	0	231	265	21	55	9.4	28.1
cold1	TRINITY_DN17718_c0_g1_i1_5	3702:001453	31.579	76	45	2	234	309	225	293	1.4	32
cold1	TRINITY_DN19112_c0_g1_i2_1	3702:001457	28.947	38	27	0	382	419	4	41	1.6	27.7
cold1	TRINITY_DN16359_c0_g1_i1_3	3702:001458	32.692	52	33	2	31	80	51	102	5.6	28.9
cold1	TRINITY_DN17566_c0_g2_i1_3	3702:00145d	21.429	112	70	4	1	106	1032	1131	2.5	30
cold1	TRINITY_DN22830_c0_g2_i1_6	3702:001465	28.395	81	49	3	153	233	74	145	4.6	30.4
cold1	TRINITY_DN21000_c0_g1_i4_6	3702:001469	38.462	52	32	0	199	250	113	164	0.25	33.9
cold1	TRINITY_DN21418_c1_g1_i1_2	3702:00146d	91.483	317	27	0	47	363	16	332	0	611
cold1	TRINITY_DN21118_c0_g1_i2_1	3702:001470	25	56	38	1	350	405	113	164	4.3	29.3
cold1	TRINITY_DN18625_c0_g1_i1_3	3702:001473	29.688	64	45	0	554	617	84	147	4.6	29.6
cold1	TRINITY_DN19826_c0_g1_i5_3	3702:001474	30.303	66	42	1	188	249	772	837	0.49	32.7
cold1	TRINITY_DN13177_c0_g1_i1_3	3702:001476	30.12	83	45	3	113	182	118	200	0.25	31.6
cold1	TRINITY_DN18666_c0_g2_i1_6	3702:001477	32	75	35	3	260	327	222	287	1.5	31.6
cold1	TRINITY_DN19633_c0_g1_i3_1	3702:001479	25.714	70	40	2	85	142	283	352	1.4	30.4
cold1	TRINITY_DN16359_c0_g1_i1_5	3702:00147a	25	144	76	6	48	173	29	158	5	29.3
cold1	TRINITY_DN22966_c0_g2_i6_1	3702:00147c	28.358	67	40	1	45	103	51	117	1.3	30
cold1	TRINITY_DN21216_c1_g1_i1_5	3702:001481	33.333	36	24	0	242	277	57	92	4.8	28.5
cold1	TRINITY_DN20155_c0_g1_i1_6	3702:001482	32.692	52	30	1	310	361	169	215	1.9	30.8
cold1	TRINITY_DN1445_c0_g1_i1_1	3702:001486	24.242	66	43	2	3	68	360	418	0.36	30.4
cold1	TRINITY_DN24651_c0_g3_i4_5	3702:00148d	22.881	118	80	3	106	219	530	640	0.49	33.5
cold1	TRINITY_DN14312_c0_g1_i1_1	3702:001491	25	156	98	6	130	273	181	329	2.6	30
cold1	TRINITY_DN23116_c0_g1_i4_6	3702:001492	26.744	86	53	2	611	690	86	167	2.1	32
cold1	TRINITY_DN12956_c0_g1_i1_6	3702:001496	31.429	35	23	1	235	269	14	47	4.2	29.3
cold1	TRINITY_DN17102_c0_g1_i2_6	3702:001498	31.343	67	38	2	214	272	562	628	5.1	29.6
cold1	TRINITY_DN18602_c0_g1_i1_2	3702:00149f	77.597	308	62	3	62	362	34	341	2.38e-154	440
cold1	TRINITY_DN24603_c0_g2_i1_6	3702:0014a1	25.21	119	69	4	558	663	216	327	4.8	30
cold1	TRINITY_DN23215_c1_g1_i1_3	3702:0014a3	75.888	535	128	1	43	577	1	534	0	859
cold1	TRINITY_DN21141_c0_g1_i1_2	3702:0014a5	27.692	65	44	2	102	165	604	666	1.2	32
cold1	TRINITY_DN24906_c2_g2_i8_5	3702:0014a7	57.235	933	314	21	80	989	1	871	0	861
cold1	TRINITY_DN21749_c0_g1_i1_5	3702:0014ab	31.707	41	28	0	178	218	871	911	9	28.1
cold1	TRINITY_DN24971_c0_g1_i1_1	3702:0014ad	66.212	293	91	5	44	332	23	311	1.17e-122	388
cold1	TRINITY_DN23413_c1_g1_i2_2	3702:0014b1	38.889	36	19	1	146	181	237	269	0.71	32
cold1	TRINITY_DN19488_c0_g1_i3_4	3702:0014b2	33.333	42	26	1	243	282	184	225	1.1	31.6
cold1	TRINITY_DN22081_c0_g1_i2_3	3702:0014b5	35.897	39	25	0	483	521	29	67	5.2	28.9
cold1	TRINITY_DN21887_c3_g1_i14_1	3702:0014b6	27.273	77	47	3	161	231	300	373	8.6	28.5
cold1	TRINITY_DN14968_c0_g1_i1_4	3702:0014b7	24.545	110	81	1	135	242	449	558	0.47	32.7
cold1	TRINITY_DN24827_c3_g1_i1_1	3702:0014bc	86.087	230	32	0	1	230	262	491	8.64e-147	422
cold1	TRINITY_DN24425_c1_g1_i2_2	3702:0014c0	50.248	404	141	9	34	395	1	386	1.3e-114	343
cold1	TRINITY_DN20542_c0_g1_i3_5	3702:0014c1	43.137	51	28	1	56	106	108	157	1.9	30
cold1	TRINITY_DN21764_c0_g1_i1_5	3702:0014c7	35.405	370	210	7	1	343	199	566	1.63e-53	191
cold1	TRINITY_DN15315_c0_g3_i1_4	3702:0014c8	39.623	53	22	1	133	175	539	591	0.024	35.4
cold1	TRINITY_DN17932_c0_g1_i1_1	3702:0014cc	30.769	65	42	2	103	166	109	171	8.5	28.5
cold1	TRINITY_DN18844_c0_g1_i1_2	3702:0014d0	34	50	28	2	359	406	725	771	1.6	31.2
cold1	TRINITY_DN17803_c0_g1_i2_6	3702:0014d6	46.667	30	15	1	211	239	8	37	4.1	30.4
cold1	TRINITY_DN20082_c2_g1_i4_4	3702:0014d9	30.189	53	35	1	304	356	236	286	3.5	30.4
cold1	TRINITY_DN17096_c0_g1_i1_1	3702:0014dc	28.333	60	43	0	432	491	309	368	2.5	31.2
cold1	TRINITY_DN3792_c0_g1_i1_5	3702:0014dd	42.424	33	18	1	33	64	34	66	2.9	26.9
cold1	TRINITY_DN20840_c0_g2_i4_3	3702:0014e1	40	40	24	0	635	674	542	581	6.2	30
cold1	TRINITY_DN20156_c0_g1_i2_2	3702:0014ea	64.706	323	114	0	50	372	1	323	8.89e-152	433
cold1	TRINITY_DN34158_c0_g1_i1_6	3702:0014ee	28.571	56	32	2	60	107	54	109	9.7	27.3
cold1	TRINITY_DN14094_c0_g1_i1_5	3702:0014ef	27	100	66	2	109	201	246	345	1.2	30
cold1	TRINITY_DN28774_c0_g1_i1_1	3702:0014f3	77.907	86	19	0	1	86	474	559	2.28e-39	137
cold1	TRINITY_DN21962_c0_g3_i1_6	3702:0014f4	35.556	45	28	1	94	137	73	117	0.62	32.7
cold1	TRINITY_DN21111_c0_g1_i1_4	3702:0014f6	23.958	96	59	1	307	402	139	220	0.26	33.1
cold1	TRINITY_DN16589_c0_g4_i1_2	3702:0014f7	26.667	45	29	1	150	190	116	160	1.5	29.3
cold1	TRINITY_DN17965_c0_g1_i1_3	3702:0014fa	37.097	62	37	2	25	84	266	327	8.3	29.3
cold1	TRINITY_DN14279_c0_g1_i1_4	3702:0014fb	37.209	43	26	1	122	164	164	205	9.7	27.7
cold1	TRINITY_DN17311_c0_g5_i2_2	3702:0014ff	80.501	718	131	2	36	749	1	713	0	1218
cold1	TRINITY_DN23304_c0_g3_i1_3	3702:001501	38.636	44	27	0	146	189	1153	1196	2.3	29.3
cold1	TRINITY_DN14662_c0_g1_i1_6	3702:001502	43.75	32	18	0	208	239	38	69	2	30
cold1	TRINITY_DN17725_c0_g1_i3_6	3702:001503	32.143	56	38	0	138	193	235	290	0.13	35
cold1	TRINITY_DN25013_c0_g1_i5_5	3702:001505	27.419	124	74	3	470	593	180	287	0.8	33.5
cold1	TRINITY_DN23494_c2_g2_i1_5	3702:001506	58.041	541	169	8	62	584	8	508	0	599
cold1	TRINITY_DN18630_c0_g1_i1_2	3702:00150e	23.333	90	69	0	136	225	106	195	0.52	32.3
cold1	TRINITY_DN23659_c1_g1_i1_5	3702:00150f	25	100	60	4	430	527	154	240	9.9	28.9
cold1	TRINITY_DN34429_c0_g1_i1_4	3702:001512	27.692	65	39	2	32	88	9	73	0.58	28.1
cold1	TRINITY_DN20385_c0_g1_i1_6	3702:001513	36.735	49	16	2	220	261	94	134	5.4	29.6
cold1	TRINITY_DN20392_c0_g3_i2_1	3702:00151a	32.632	95	46	4	71	150	1350	1441	0.51	32.7
cold1	TRINITY_DN12940_c0_g1_i1_1	3702:00151c	69.054	391	120	1	118	507	70	460	0	588
cold1	TRINITY_DN906_c0_g1_i1_2	3702:001521	40.741	27	16	0	39	65	263	289	0.57	27.7
cold1	TRINITY_DN21482_c3_g2_i5_5	3702:001523	61.069	524	168	8	54	554	5	515	0	580
cold1	TRINITY_DN16764_c0_g1_i3_2	3702:001527	35	40	26	0	70	109	230	269	2.9	28.9
cold1	TRINITY_DN16821_c0_g1_i1_2	3702:001528	30	50	35	0	763	812	411	460	0.57	33.5
cold1	TRINITY_DN16289_c0_g1_i2_4	3702:00152a	28.571	98	48	4	63	138	36	133	0.79	31.2
cold1	TRINITY_DN23911_c1_g2_i6_4	3702:00152b	33.898	59	36	1	362	420	908	963	4.4	30
cold1	TRINITY_DN24912_c3_g1_i7_1	3702:00152c	69.942	173	49	2	130	299	41	213	1.89e-76	236
cold1	TRINITY_DN15627_c0_g1_i1_2	3702:001530	36.364	33	17	1	9	41	48	76	0.11	33.1
cold1	TRINITY_DN24389_c0_g1_i2_1	3702:001531	59.936	312	120	4	86	396	1	308	1.32e-130	381
cold1	TRINITY_DN23401_c0_g1_i4_4	3702:001532	64.545	330	108	4	37	358	1	329	1.91e-154	442
cold1	TRINITY_DN23366_c3_g1_i2_3	3702:001534	73.617	235	57	2	1	230	186	420	1.12e-121	362
cold1	TRINITY_DN11367_c0_g1_i1_3	3702:001536	27.174	92	62	2	72	161	208	296	1.1	29.3
cold1	TRINITY_DN13930_c0_g2_i1_6	3702:001537	54.545	110	48	1	1	110	769	876	2.58e-33	123
cold1	TRINITY_DN8927_c0_g1_i1_6	3702:001538	25.641	39	29	0	70	108	143	181	1.2	27.7
cold1	TRINITY_DN21707_c0_g2_i1_2	3702:00153a	26.389	72	51	1	12	83	734	803	0.73	32.3
cold1	TRINITY_DN16881_c0_g1_i1_4	3702:00153c	30	40	28	0	136	175	210	249	9.3	27.3
cold1	TRINITY_DN12478_c0_g1_i1_5	3702:00153d	39.286	28	16	1	93	120	1026	1052	6.5	26.2
cold1	TRINITY_DN32197_c0_g1_i1_4	3702:00153f	35.135	37	17	1	39	68	39	75	2.5	25.8
cold1	TRINITY_DN22753_c1_g1_i2_2	3702:001542	23.529	85	54	2	367	440	31	115	4.5	30
cold1	TRINITY_DN15953_c0_g1_i1_4	3702:001547	39.474	38	23	0	434	471	83	120	6.1	29.6
cold1	TRINITY_DN17222_c0_g2_i1_5	3702:001551	65.743	397	122	8	1	391	31	419	6.84e-161	461
cold1	TRINITY_DN24725_c0_g1_i3_2	3702:001553	27.273	121	70	5	491	610	141	244	1.9	31.2
cold1	TRINITY_DN16871_c0_g1_i1_6	3702:001557	25	100	41	2	298	390	5	77	1.4	29.3
cold1	TRINITY_DN17368_c0_g1_i2_4	3702:001558	30	60	33	1	179	238	24	74	0.72	30.4
cold1	TRINITY_DN19146_c0_g1_i1_6	3702:00155a	56.019	623	230	7	2	590	107	719	0	610
cold1	TRINITY_DN17726_c0_g1_i1_3	3702:00155c	28.125	64	46	0	106	169	205	268	0.45	32.3
cold1	TRINITY_DN21285_c0_g1_i5_3	3702:00155e	26.761	71	45	2	308	376	257	322	5.1	29.3
cold1	TRINITY_DN22254_c0_g1_i1_5	3702:001570	64.808	1040	335	10	2	1030	82	1101	0	1380
cold1	TRINITY_DN25064_c4_g1_i6_4	3702:001571	28.571	98	46	4	70	157	116	199	6	29.3
cold1	TRINITY_DN20590_c0_g1_i1_2	3702:001575	41.379	29	17	0	221	249	258	286	3.3	29.6
cold1	TRINITY_DN24846_c1_g3_i1_5	3702:001579	31.579	95	54	3	22	112	52	139	0.007	37.7
cold1	TRINITY_DN19569_c0_g2_i1_3	3702:00157a	27.778	36	26	0	110	145	171	206	7.1	28.5
cold1	TRINITY_DN22138_c0_g1_i3_1	3702:00157f	25.581	86	50	3	374	459	28	99	1.7	30.8
cold1	TRINITY_DN13177_c0_g1_i1_2	3702:001582	37.931	58	34	1	58	115	53	108	6.4	27.3
cold1	TRINITY_DN13714_c0_g2_i1_3	3702:001588	31.373	51	28	1	89	132	249	299	5.3	26.9
cold1	TRINITY_DN15676_c0_g1_i1_2	3702:00158a	28	50	36	0	247	296	166	215	2.1	30
cold1	TRINITY_DN23343_c1_g6_i1_3	3702:00158b	28.972	107	65	6	618	716	303	406	1.4	32
cold1	TRINITY_DN24319_c0_g2_i1_1	3702:00158e	31.034	58	39	1	66	123	89	145	0.74	32
cold1	TRINITY_DN17333_c0_g2_i1_6	3702:001592	28.421	95	56	4	261	345	327	419	2.5	30.4
cold1	TRINITY_DN24064_c0_g1_i3_2	3702:001593	27.059	85	54	3	520	598	162	244	2	31.2
cold1	TRINITY_DN20218_c0_g1_i4_3	3702:001595	20.388	103	80	1	46	146	29	131	1	31.2
cold1	TRINITY_DN15317_c0_g2_i1_6	3702:001599	24.731	93	64	2	7	96	180	269	0.016	36.2
cold1	TRINITY_DN17994_c0_g1_i2_6	3702:00159f	38.298	47	28	1	253	298	468	514	1.3	30.8
cold1	TRINITY_DN20909_c0_g1_i1_2	3702:0015a2	79.474	190	39	0	70	259	1	190	3.48e-114	326
cold1	TRINITY_DN17994_c0_g1_i2_1	3702:0015a6	35.185	54	33	2	90	142	233	285	0.25	33.1
cold1	TRINITY_DN16701_c0_g1_i1_6	3702:0015ab	28.889	90	39	4	94	158	100	189	1.9	29.6
cold1	TRINITY_DN19342_c0_g1_i3_1	3702:0015b0	44.737	38	21	0	288	325	103	140	6.3	29.3
cold1	TRINITY_DN24156_c0_g1_i1_4	3702:0015ba	30.769	52	33	1	426	474	296	347	2	30.8
cold1	TRINITY_DN22875_c0_g1_i3_4	3702:0015bc	23.301	103	75	1	456	554	169	271	3.6	30
cold1	TRINITY_DN18507_c0_g1_i1_5	3702:0015bd	37.288	59	34	2	202	259	216	272	2.6	30.4
cold1	TRINITY_DN13953_c0_g1_i1_6	3702:0015c0	40	55	29	1	41	91	12	66	2.2	30.4
cold1	TRINITY_DN19482_c0_g1_i2_5	3702:0015c2	29.167	48	32	1	50	95	37	84	5.1	28.5
cold1	TRINITY_DN21748_c1_g1_i1_2	3702:0015c3	37.5	48	26	2	82	129	30	73	3.5	30
cold1	TRINITY_DN15033_c0_g1_i1_4	3702:0015ca	38.636	44	25	2	69	111	224	266	2.2	28.5
cold1	TRINITY_DN22202_c0_g1_i8_1	3702:0015d0	23.301	103	59	3	365	463	29	115	1.1	32.3
cold1	TRINITY_DN13627_c0_g1_i1_5	3702:0015d2	63	300	107	2	1	299	94	390	7.33e-138	397
cold1	TRINITY_DN27853_c0_g1_i1_2	3702:0015d3	78.689	122	26	0	1	122	69	190	4.09e-67	206
cold1	TRINITY_DN16075_c0_g1_i1_6	3702:0015d6	38.889	54	19	2	2	49	24	69	8.1	27.3
cold1	TRINITY_DN21301_c0_g1_i2_4	3702:0015d8	28.947	38	27	0	418	455	108	145	4.8	29.3
cold1	TRINITY_DN16557_c0_g1_i1_1	3702:0015e2	37.5	40	24	1	139	177	9	48	0.33	32.3
cold1	TRINITY_DN18179_c1_g1_i4_2	3702:0015e3	77.291	251	51	1	116	360	55	305	2.38e-148	424
cold1	TRINITY_DN14128_c0_g1_i2_1	3702:0015eb	27.419	62	43	1	145	204	400	461	2.9	28.9
cold1	TRINITY_DN21080_c1_g1_i5_4	3702:0015ed	28.125	64	38	2	623	681	379	439	3	30.8
cold1	TRINITY_DN14791_c0_g1_i2_3	3702:0015ef	33.333	27	18	0	14	40	292	318	4.8	28.5
cold1	TRINITY_DN15394_c0_g2_i1_4	3702:0015f2	33.333	48	32	0	104	151	295	342	2.2	29.6
cold1	TRINITY_DN24852_c0_g1_i12_6	3702:0015f5	27.941	68	41	1	549	608	24	91	2	29.6
cold1	TRINITY_DN21344_c0_g1_i1_4	3702:0015f9	31.765	85	50	5	826	906	84	164	2.5	32.3
cold1	TRINITY_DN23287_c4_g2_i2_2	3702:0015fd	35.484	31	20	0	139	169	196	226	8.5	27.7
cold1	TRINITY_DN15929_c0_g1_i2_3	3702:0015fe	32.955	88	46	4	202	278	110	195	1.6	31.2
cold1	TRINITY_DN25257_c0_g1_i3_5	3702:001600	71.635	1174	307	3	1	1173	306	1454	0	1799
cold1	TRINITY_DN34158_c0_g1_i1_5	3702:001604	30.769	52	32	1	64	111	835	886	1.7	30
cold1	TRINITY_DN21333_c1_g1_i7_6	3702:001605	34.615	52	30	1	155	202	201	252	4.9	29.6
cold1	TRINITY_DN14881_c0_g1_i1_2	3702:001607	28.571	91	55	3	6	94	34	116	6.3	28.1
cold1	TRINITY_DN24822_c0_g1_i2_4	3702:001609	52.381	21	10	0	206	226	640	660	1	32
cold1	TRINITY_DN19780_c0_g1_i3_3	3702:00160d	37.349	83	43	6	132	210	3	80	0.09	33.5
cold1	TRINITY_DN22040_c0_g2_i4_6	3702:001610	24.561	114	68	5	546	654	79	179	2.9	30.8
cold1	TRINITY_DN23822_c1_g1_i1_4	3702:001611	33.962	53	27	2	286	335	2946	2993	0.26	33.9
cold1	TRINITY_DN27853_c0_g1_i1_5	3702:001613	29.293	99	49	4	26	111	939	1029	3.7	26.9
cold1	TRINITY_DN21573_c0_g1_i3_1	3702:001617	50.427	351	145	12	87	421	1	338	8.91e-99	305
cold1	TRINITY_DN21569_c0_g2_i1_6	3702:00161c	52.835	723	333	4	113	833	1	717	0	662
cold1	TRINITY_DN21508_c0_g3_i2_5	3702:001622	20.339	59	44	1	122	177	361	419	9.1	29.3
cold1	TRINITY_DN15887_c0_g2_i3_6	3702:001624	35.714	56	33	2	481	533	31	86	7	29.6
cold1	TRINITY_DN20375_c0_g1_i4_2	3702:001628	41.667	24	14	0	80	103	65	88	5.9	29.6
cold1	TRINITY_DN22060_c1_g2_i4_5	3702:00162c	41.176	34	19	1	54	87	103	135	0.85	31.6
cold1	TRINITY_DN17302_c0_g1_i6_4	3702:00162d	29.63	81	51	2	214	288	129	209	6.4	28.5
cold1	TRINITY_DN24224_c1_g5_i2_1	3702:00162e	62.667	375	131	4	1	370	59	429	2.87e-179	504
cold1	TRINITY_DN22404_c3_g1_i2_2	3702:00162f	38.889	36	22	0	180	215	461	496	2	30.4
cold1	TRINITY_DN19734_c1_g1_i1_4	3702:001634	34.694	49	25	2	391	432	178	226	1.2	31.2
cold1	TRINITY_DN19538_c0_g1_i1_6	3702:001636	65.192	339	118	0	68	406	38	376	3.83e-167	475
cold1	TRINITY_DN15929_c0_g1_i2_5	3702:001637	29.091	55	37	1	30	84	239	291	2.2	30.8
cold1	TRINITY_DN23297_c0_g2_i2_2	3702:001638	33.333	54	35	1	451	503	319	372	3.1	31.2
cold1	TRINITY_DN17094_c0_g3_i1_1	3702:001639	34.328	67	34	2	291	357	107	163	2.3	30.4
cold1	TRINITY_DN23140_c1_g1_i1_1	3702:00163d	27.027	74	48	1	220	293	6	73	0.78	31.6
cold1	TRINITY_DN18205_c0_g1_i1_2	3702:00163e	32.759	58	35	2	422	479	201	254	2.9	30.4
cold1	TRINITY_DN25269_c1_g1_i13_4	3702:001640	63.083	772	244	17	176	926	1	752	0	845
cold1	TRINITY_DN21515_c1_g2_i1_4	3702:001642	72.549	153	42	0	105	257	6	158	3.22e-77	235
cold1	TRINITY_DN12760_c0_g1_i1_2	3702:001645	63.396	265	93	2	1	264	335	596	1.97e-117	348
cold1	TRINITY_DN24151_c0_g1_i3_3	3702:001646	32.258	62	32	2	23	75	45	105	0.55	30.8
cold1	TRINITY_DN34787_c0_g1_i1_5	3702:001647	50	26	12	1	30	55	293	317	3	25.8
cold1	TRINITY_DN21633_c0_g1_i1_6	3702:001648	31.579	95	54	4	79	171	100	185	0.44	32.3
cold1	TRINITY_DN20767_c0_g4_i1_3	3702:00164b	23.188	69	46	1	22	90	331	392	0.29	34.3
cold1	TRINITY_DN22002_c1_g2_i1_4	3702:00164c	59.441	286	114	2	2	285	187	472	9.41e-121	361
cold1	TRINITY_DN12934_c0_g2_i1_6	3702:00164f	28.125	96	55	4	242	332	634	720	0.99	32
cold1	TRINITY_DN24869_c0_g2_i1_2	3702:001650	68.354	316	100	0	16	331	3	318	1.52e-167	471
cold1	TRINITY_DN18324_c0_g1_i3_1	3702:001652	23.276	116	72	3	45	148	179	289	0.39	32.7
cold1	TRINITY_DN16763_c0_g1_i1_1	3702:001657	66.667	63	21	0	32	94	1	63	2.66e-26	95.1
cold1	TRINITY_DN23662_c0_g1_i1_1	3702:00166a	69.39	820	245	4	21	839	15	829	0	1065
cold1	TRINITY_DN16871_c0_g1_i1_4	3702:00166e	33.333	66	36	2	40	98	76	140	8.8	28.9
cold1	TRINITY_DN20371_c1_g1_i1_5	3702:00166f	21.429	112	67	2	6	106	118	219	1.2	31.6
cold1	TRINITY_DN22956_c2_g1_i3_5	3702:001671	71.493	221	63	0	63	283	5	225	4.64e-115	336
cold1	TRINITY_DN24968_c0_g1_i14_2	3702:001672	50	24	12	0	285	308	348	371	9.6	28.1
cold1	TRINITY_DN16836_c0_g1_i4_5	3702:001679	47.955	269	123	5	124	389	94	348	6.62e-71	228
cold1	TRINITY_DN21778_c5_g1_i1_3	3702:00167a	25	60	45	0	129	188	61	120	0.26	32
cold1	TRINITY_DN17739_c0_g1_i1_2	3702:00167c	30.851	94	39	4	75	168	87	154	5.3	29.3
cold1	TRINITY_DN20542_c0_g1_i3_6	3702:001688	61.386	202	76	2	69	269	1	201	1.05e-84	254
cold1	TRINITY_DN15403_c0_g2_i2_6	3702:00168f	29.31	58	38	1	200	254	9	66	5.4	28.9
cold1	TRINITY_DN20505_c2_g3_i1_2	3702:0016a0	46.429	28	15	0	60	87	110	137	3.3	29.3
cold1	TRINITY_DN20840_c0_g1_i2_5	3702:0016a1	29.412	85	52	2	94	177	172	249	0.75	32.3
cold1	TRINITY_DN21647_c0_g1_i1_5	3702:0016a2	30.108	93	52	3	332	413	216	306	1.4	31.2
cold1	TRINITY_DN23903_c0_g1_i3_6	3702:0016a3	32.075	53	35	1	199	250	44	96	2.2	31.6
cold1	TRINITY_DN21009_c0_g3_i2_5	3702:0016a8	29.412	51	36	0	497	547	2	52	7.4	27.3
cold1	TRINITY_DN14346_c0_g1_i1_3	3702:0016a9	57.895	19	8	0	206	224	466	484	4	29.3
cold1	TRINITY_DN19218_c0_g1_i1_1	3702:0016aa	32.258	62	39	1	718	776	75	136	2.8	31.6
cold1	TRINITY_DN19713_c9_g2_i4_1	3702:0016ad	36.62	71	37	3	1	66	121	188	0.68	30.4
cold1	TRINITY_DN14972_c0_g1_i1_6	3702:0016af	35.714	28	18	0	80	107	415	442	7.5	26.9
cold1	TRINITY_DN21816_c0_g1_i3_5	3702:0016b0	35	40	24	1	13	50	75	114	9.3	26.2
cold1	TRINITY_DN17244_c0_g1_i1_4	3702:0016b1	44.444	27	15	0	370	396	111	137	0.11	34.3
cold1	TRINITY_DN24726_c2_g2_i4_1	3702:0016b7	73.333	30	8	0	68	97	3	32	1.28e-05	47
cold1	TRINITY_DN22412_c1_g1_i1_5	3702:0016bb	25	88	63	1	263	350	335	419	1.6	30.8
cold1	TRINITY_DN19886_c0_g1_i1_6	3702:0016bd	26.174	149	95	6	470	606	467	612	0.59	33.5
cold1	TRINITY_DN19981_c0_g2_i1_2	3702:0016be	36.923	65	30	3	378	439	81	137	0.38	33.5
cold1	TRINITY_DN19790_c0_g2_i1_5	3702:0016c1	46.667	30	16	0	52	81	683	712	0.23	32.3
cold1	TRINITY_DN16644_c0_g1_i2_1	3702:0016c2	26.761	71	45	2	213	276	919	989	3.9	29.6
cold1	TRINITY_DN18949_c0_g1_i1_2	3702:0016cb	29.73	37	26	0	65	101	8	44	2.7	27.3
cold1	TRINITY_DN15670_c0_g1_i3_2	3702:0016cc	75.26	578	127	2	28	605	1	562	0	886
cold1	TRINITY_DN19769_c0_g1_i1_3	3702:0016db	36.735	49	31	0	100	148	806	854	4.7	29.3
cold1	TRINITY_DN17501_c0_g1_i1_4	3702:0016de	28.205	117	56	5	222	315	11	122	0.26	33.1
cold1	TRINITY_DN14632_c0_g2_i1_3	3702:0016df	20.588	68	49	1	470	537	520	582	7.3	29.3
cold1	TRINITY_DN21216_c1_g1_i1_6	3702:0016e1	62.007	279	106	0	42	320	479	757	1.25e-123	375
cold1	TRINITY_DN25115_c1_g1_i1_1	3702:0016e6	62.252	453	165	3	48	497	447	896	0	552
cold1	TRINITY_DN24319_c0_g2_i1_5	3702:0016e9	22.115	104	59	4	196	299	252	333	0.99	31.6
cold1	TRINITY_DN21633_c0_g2_i2_6	3702:0016eb	28.302	53	37	1	210	261	459	511	7.2	29.3
cold1	TRINITY_DN20718_c0_g1_i2_1	3702:0016f2	58.656	878	278	25	27	865	5	836	0	894
cold1	TRINITY_DN15939_c0_g1_i1_6	3702:0016f9	72.404	337	91	2	1	335	322	658	1.54e-177	508
cold1	TRINITY_DN21585_c0_g1_i2_4	3702:0016ff	82.092	564	95	3	56	615	1	562	0	951
cold1	TRINITY_DN14584_c0_g2_i2_3	3702:001705	29.268	82	48	4	134	206	54	134	3.8	29.6
cold1	TRINITY_DN24526_c0_g3_i1_6	3702:001708	34.146	41	21	1	349	389	74	108	1.9	30.8
cold1	TRINITY_DN12478_c0_g1_i1_6	3702:00170a	33.333	51	32	1	62	112	424	472	1.1	28.5
cold1	TRINITY_DN18559_c0_g2_i1_4	3702:00170e	42.857	21	12	0	1020	1040	34	54	4.7	28.1
cold1	TRINITY_DN21162_c0_g1_i2_5	3702:001711	35	40	26	0	64	103	76	115	2.9	30
cold1	TRINITY_DN20583_c0_g1_i1_2	3702:001713	26.389	72	53	0	545	616	185	256	7.3	29.6
cold1	TRINITY_DN14039_c0_g2_i1_4	3702:001714	28.169	71	48	2	40	107	74	144	3	29.3
cold1	TRINITY_DN18705_c0_g1_i2_2	3702:001717	33.721	86	51	2	97	176	1122	1207	2.4	30.8
cold1	TRINITY_DN17502_c0_g1_i1_3	3702:001718	28.261	92	53	2	85	168	130	216	4.5	28.5
cold1	TRINITY_DN20583_c0_g1_i1_4	3702:00171a	41.026	39	19	1	188	226	71	105	3.4	30.8
cold1	TRINITY_DN20640_c0_g1_i1_1	3702:00171f	35.593	59	35	1	145	203	325	380	1.1	32
cold1	TRINITY_DN25081_c0_g2_i3_4	3702:001721	26.829	82	52	2	192	273	21	94	7.4	28.9
cold1	TRINITY_DN16858_c0_g1_i1_4	3702:001727	42.424	33	19	0	357	389	648	680	1.7	31.2
cold1	TRINITY_DN18880_c0_g1_i1_6	3702:001728	26.984	63	44	1	336	396	217	279	4.4	29.3
cold1	TRINITY_DN21847_c0_g1_i2_2	3702:00172b	31.25	80	43	4	389	456	10	89	0.39	31.2
cold1	TRINITY_DN14329_c0_g1_i1_1	3702:00172f	24.615	65	47	2	15	79	323	385	4.6	28.1
cold1	TRINITY_DN22590_c0_g1_i6_6	3702:001733	31.111	90	53	5	156	242	96	179	3.7	30
cold1	TRINITY_DN24846_c1_g1_i2_2	3702:001736	62.5	904	294	13	12	888	1	886	0	1151
cold1	TRINITY_DN33082_c0_g1_i1_5	3702:001737	87.5	8	1	0	51	58	33	40	3.1	25.4
cold1	TRINITY_DN23696_c2_g2_i3_6	3702:001738	21.519	79	62	0	129	207	384	462	0.89	32.3
cold1	TRINITY_DN22962_c4_g1_i2_4	3702:00173b	30	70	49	0	125	194	72	141	1.5	29.6
cold1	TRINITY_DN16836_c0_g1_i4_6	3702:00173f	32.692	52	28	2	86	133	114	162	2.9	29.6
cold1	TRINITY_DN24280_c1_g4_i2_2	3702:001742	55.22	364	159	4	29	391	1	361	9.73e-147	421
cold1	TRINITY_DN22127_c0_g1_i2_6	3702:001746	30.588	85	50	3	66	149	4	80	9.3	28.9
cold1	TRINITY_DN21996_c5_g2_i1_4	3702:00174b	29.032	93	58	3	2	86	408	500	0.18	33.9
cold1	TRINITY_DN14057_c0_g1_i1_3	3702:00174c	75.221	339	84	0	1	339	833	1171	0	555
cold1	TRINITY_DN18934_c0_g1_i1_5	3702:001752	27.941	68	47	2	765	832	302	367	3.9	30.8
cold1	TRINITY_DN15394_c0_g2_i1_3	3702:001753	37.209	43	25	1	111	153	718	758	5.2	28.5
cold1	TRINITY_DN10169_c0_g1_i1_1	3702:001759	64.912	57	20	0	119	175	112	168	1.16e-18	82
cold1	TRINITY_DN24709_c0_g1_i4_6	3702:00175d	27.941	136	76	7	635	763	215	335	1.3	32.7
cold1	TRINITY_DN12934_c0_g2_i1_2	3702:00175e	17.333	75	57	1	410	484	365	434	3	30.4
cold1	TRINITY_DN22171_c1_g1_i9_2	3702:001761	28.571	70	39	1	294	352	329	398	5	29.6
cold1	TRINITY_DN18021_c0_g1_i3_6	3702:001762	31.746	63	42	1	178	239	34	96	1.1	31.2
cold1	TRINITY_DN18251_c0_g1_i1_3	3702:001765	25.234	107	68	3	21	127	1586	1680	0.026	37.7
cold1	TRINITY_DN17694_c0_g2_i3_5	3702:001767	44.444	45	21	2	246	289	234	275	6.1	28.1
cold1	TRINITY_DN15540_c0_g1_i1_3	3702:001769	40	35	16	1	90	124	123	152	9.6	26.2
cold1	TRINITY_DN13356_c0_g1_i1_4	3702:00176b	25	160	81	7	277	403	65	218	0.97	31.2
cold1	TRINITY_DN2628_c0_g1_i1_5	3702:00176c	25.843	89	57	3	153	240	131	211	2.2	29.3
cold1	TRINITY_DN21221_c0_g5_i1_3	3702:001773	37.736	53	19	2	39	79	543	593	2.5	27.3
cold1	TRINITY_DN16697_c0_g1_i1_3	3702:001777	30.088	113	57	6	226	336	147	239	5.7	29.3
cold1	TRINITY_DN9536_c0_g1_i1_6	3702:001778	41.935	31	16	1	69	99	308	336	0.33	32.3
cold1	TRINITY_DN13056_c0_g1_i1_5	3702:00177a	29.851	67	33	2	40	96	193	255	4.7	28.9
cold1	TRINITY_DN23220_c0_g1_i2_1	3702:00177e	36.111	36	23	0	127	162	153	188	0.77	32.3
cold1	TRINITY_DN20542_c0_g1_i3_4	3702:001780	40.816	49	25	1	126	174	98	142	3.7	29.3
cold1	TRINITY_DN14881_c0_g1_i1_6	3702:001784	37.466	363	154	16	6	361	231	527	4.2e-36	139
cold1	TRINITY_DN18844_c0_g1_i1_3	3702:001785	32.727	55	36	1	28	82	276	329	6.7	28.9
cold1	TRINITY_DN20809_c0_g1_i1_2	3702:001786	29.487	78	41	4	407	475	25	97	0.26	32.7
cold1	TRINITY_DN22753_c1_g1_i2_3	3702:001787	39.286	28	17	0	536	563	49	76	7.9	29.3
cold1	TRINITY_DN19830_c0_g1_i1_4	3702:001789	35.897	39	25	0	276	314	2	40	2	30
cold1	TRINITY_DN17163_c0_g1_i1_4	3702:00178f	31.915	94	52	5	387	474	437	524	0.017	37.4
cold1	TRINITY_DN34701_c0_g1_i1_4	3702:001799	25	56	39	1	28	80	94	149	2.8	27.3
cold1	TRINITY_DN13593_c0_g1_i1_5	3702:00179b	27.66	47	32	1	1	45	81	127	2	27.7
cold1	TRINITY_DN5089_c0_g2_i1_3	3702:0017a2	25.926	54	38	1	20	73	47	98	3.3	26.6
cold1	TRINITY_DN22522_c0_g4_i1_3	3702:0017a5	36	50	29	1	73	119	334	383	4.2	29.6
cold1	TRINITY_DN12653_c0_g2_i1_1	3702:0017a8	34.146	41	27	0	1	41	283	323	4.7	27.7
cold1	TRINITY_DN21847_c0_g1_i2_3	3702:0017a9	26.364	110	56	4	459	552	187	287	2	30.8
cold1	TRINITY_DN19298_c0_g1_i1_4	3702:0017b2	36.735	49	30	1	172	220	18	65	0.58	32.3
cold1	TRINITY_DN21127_c0_g1_i1_2	3702:0017b6	35.897	39	25	0	338	376	194	232	0.39	33.5
cold1	TRINITY_DN19434_c0_g2_i1_5	3702:0017b8	27.907	86	44	3	320	405	249	316	0.64	32.7
cold1	TRINITY_DN24151_c0_g1_i3_2	3702:0017b9	71.484	256	66	3	138	389	15	267	3.62e-123	360
cold1	TRINITY_DN24718_c0_g4_i3_6	3702:0017ba	59.848	528	199	5	101	624	9	527	0	647
cold1	TRINITY_DN19581_c0_g1_i2_1	3702:0017c0	58.528	299	121	2	19	315	1	298	3.19e-110	323
cold1	TRINITY_DN19817_c0_g1_i1_4	3702:0017c2	71.821	291	71	3	43	332	1	281	4.83e-147	416
cold1	TRINITY_DN18814_c3_g2_i2_3	3702:0017c4	41.506	571	327	5	1	569	295	860	6.22e-144	449
cold1	TRINITY_DN14146_c0_g1_i1_5	3702:0017c5	33.333	30	20	0	49	78	1518	1547	6.8	25.4
cold1	TRINITY_DN22571_c0_g2_i6_4	3702:0017c6	33.333	45	29	1	170	213	46	90	5.2	29.3
cold1	TRINITY_DN15333_c0_g4_i1_1	3702:0017c8	61.611	211	78	1	1	211	496	703	4.76e-87	273
cold1	TRINITY_DN23502_c0_g1_i1_1	3702:0017c9	35.135	37	24	0	543	579	292	328	0.86	32.3
cold1	TRINITY_DN19318_c0_g1_i3_2	3702:0017ca	59.6	250	80	7	42	282	1	238	5.94e-93	277
cold1	TRINITY_DN23949_c0_g3_i2_3	3702:0017ce	29.412	85	51	3	164	239	535	619	0.11	35.4
cold1	TRINITY_DN15492_c0_g3_i1_1	3702:0017d0	40	25	15	0	35	59	164	188	1.4	26.6
cold1	TRINITY_DN24037_c2_g1_i1_2	3702:0017d7	28.571	84	55	2	257	336	347	429	3.6	30
cold1	TRINITY_DN24064_c0_g1_i3_5	3702:0017d8	26.786	112	66	4	257	358	73	178	0.12	35
cold1	TRINITY_DN17965_c0_g1_i1_1	3702:0017dc	64.906	530	178	1	37	566	10	531	0	672
cold1	TRINITY_DN22753_c1_g1_i2_6	3702:0017de	32.653	49	33	0	151	199	586	634	5.1	29.6
cold1	TRINITY_DN20870_c0_g2_i1_5	3702:0017e2	77.731	238	50	1	65	302	53	287	4.91e-121	351
cold1	TRINITY_DN24787_c0_g3_i3_3	3702:0017e4	24.413	213	115	11	89	260	395	602	0.3	32.7
cold1	TRINITY_DN23116_c0_g1_i4_1	3702:0017e6	32.692	52	34	1	114	164	6	57	6.4	30
cold1	TRINITY_DN15053_c0_g2_i1_6	3702:0017e7	27.419	62	45	0	148	209	264	325	6	28.9
cold1	TRINITY_DN21601_c3_g2_i1_3	3702:0017eb	24.51	102	64	4	69	159	241	340	0.3	32
cold1	TRINITY_DN14080_c0_g1_i2_5	3702:0017ec	57.744	523	185	7	1	513	165	661	0	587
cold1	TRINITY_DN9427_c0_g1_i1_3	3702:0017f0	61.421	197	65	2	15	200	1	197	7.84e-84	249
cold1	TRINITY_DN14779_c0_g1_i2_3	3702:0017f2	32.877	73	30	4	85	139	78	149	1.2	31.2
cold1	TRINITY_DN17637_c0_g2_i1_4	3702:0017f4	81.641	256	47	0	23	278	1	256	2.63e-161	452
cold1	TRINITY_DN17632_c0_g1_i1_5	3702:0017f7	26.667	90	46	2	294	363	295	384	0.56	32.3
cold1	TRINITY_DN22383_c0_g1_i3_1	3702:0017f9	65.979	388	129	3	51	437	18	403	0	533
cold1	TRINITY_DN20632_c0_g1_i6_4	3702:0017fa	59.149	235	86	2	1	226	108	341	3.6e-92	293
cold1	TRINITY_DN24295_c2_g3_i1_4	3702:0017fd	28.571	70	50	0	4	73	69	138	4.6	28.9
cold1	TRINITY_DN19418_c0_g2_i1_2	3702:001804	25.564	133	76	4	596	708	106	235	0.14	35
cold1	TRINITY_DN20663_c0_g1_i2_2	3702:001806	71.429	21	5	1	763	783	109	128	0.081	34.3
cold1	TRINITY_DN24751_c0_g2_i2_6	3702:001807	28.205	39	28	0	238	276	289	327	3.6	29.3
cold1	TRINITY_DN21980_c0_g1_i5_1	3702:001810	32.653	49	33	0	236	284	334	382	7.6	29.3
cold1	TRINITY_DN19221_c0_g1_i1_2	3702:001814	69.944	539	138	5	1	539	85	599	0	749
cold1	TRINITY_DN20199_c0_g1_i1_2	3702:001816	28.713	101	61	4	45	136	160	258	9.2	29.3
cold1	TRINITY_DN17726_c0_g1_i1_5	3702:001817	27.273	88	55	3	253	338	318	398	5.9	28.9
cold1	TRINITY_DN25214_c0_g1_i13_1	3702:00181d	70.605	347	99	2	298	644	147	490	0	531
cold1	TRINITY_DN25255_c2_g1_i3_4	3702:001820	56.151	951	396	7	118	1059	11	949	0	1038
cold1	TRINITY_DN23996_c0_g1_i1_4	3702:001821	26.754	228	108	11	146	340	50	251	1.1	32
cold1	TRINITY_DN14735_c0_g1_i1_3	3702:001822	25.581	86	61	1	720	802	166	251	1.5	32.3
cold1	TRINITY_DN31521_c0_g1_i1_3	3702:001823	46.429	28	13	1	47	74	12	37	3.4	25.4
cold1	TRINITY_DN1716_c0_g1_i1_5	3702:001829	50	22	11	0	11	32	98	119	2.5	25.8
cold1	TRINITY_DN19612_c1_g1_i6_1	3702:00182f	41.935	31	18	0	481	511	506	536	2.2	30.8
cold1	TRINITY_DN21728_c0_g2_i1_5	3702:001834	32.432	74	47	1	192	262	1025	1098	0.012	38.1
cold1	TRINITY_DN23590_c0_g1_i2_5	3702:001836	31.915	47	28	1	736	778	155	201	7	29.3
cold1	TRINITY_DN19519_c2_g1_i2_5	3702:001837	38.71	31	19	0	10	40	86	116	1.8	29.3
cold1	TRINITY_DN24055_c4_g1_i3_4	3702:001839	53.755	506	189	8	7	486	9	495	8.55e-168	502
cold1	TRINITY_DN25200_c0_g1_i6_4	3702:00183a	30.645	62	35	2	1067	1124	208	265	4.7	30.8
cold1	TRINITY_DN13056_c0_g1_i1_4	3702:001843	39.344	61	32	3	269	326	242	300	0.28	32.7
cold1	TRINITY_DN24921_c0_g1_i3_2	3702:001844	26.667	90	60	3	93	179	339	425	1.5	32
cold1	TRINITY_DN17336_c0_g1_i2_2	3702:001847	25.581	43	32	0	168	210	18	60	7.2	26.6
cold1	TRINITY_DN13176_c0_g1_i1_3	3702:00184d	57.792	154	57	2	8	154	63	215	7.99e-51	167
cold1	TRINITY_DN17771_c0_g1_i1_4	3702:00184f	40	25	15	0	11	35	150	174	7.6	25.8
cold1	TRINITY_DN17372_c0_g1_i1_5	3702:001850	90.955	398	36	0	31	428	1	398	0	768
cold1	TRINITY_DN24031_c0_g2_i1_6	3702:001851	39.024	41	19	2	523	557	140	180	2.4	31.2
cold1	TRINITY_DN20222_c0_g3_i2_6	3702:001862	32.432	37	25	0	349	385	4	40	0.13	34.3
cold1	TRINITY_DN18426_c0_g1_i2_4	3702:001864	38.095	42	26	0	154	195	393	434	3.5	29.3
cold1	TRINITY_DN21404_c2_g2_i1_2	3702:001865	28.333	60	43	0	460	519	188	247	0.87	32.3
cold1	TRINITY_DN17310_c0_g1_i3_6	3702:001866	29.268	41	29	0	245	285	293	333	9.1	28.5
cold1	TRINITY_DN18364_c0_g1_i1_2	3702:00186a	28.571	56	40	0	208	263	43	98	0.028	35.4
cold1	TRINITY_DN22887_c3_g1_i4_3	3702:00186b	37.5	32	20	0	41	72	222	253	8	29.3
cold1	TRINITY_DN19675_c0_g1_i7_4	3702:001870	55.301	349	145	4	1	343	353	696	1.14e-131	398
cold1	TRINITY_DN17856_c0_g2_i1_6	3702:001873	30.137	73	49	1	405	475	248	320	0.53	33.1
cold1	TRINITY_DN23221_c0_g1_i1_5	3702:001877	78.704	324	69	0	53	376	35	358	0	523
cold1	TRINITY_DN25286_c0_g1_i5_3	3702:001879	24.194	310	208	10	764	1060	376	671	0.28	35
cold1	TRINITY_DN20505_c2_g3_i1_1	3702:00187a	29.412	51	33	1	39	89	251	298	7.6	28.9
cold1	TRINITY_DN5105_c0_g1_i1_1	3702:00187b	33.333	45	30	0	235	279	93	137	3.3	29.3
cold1	TRINITY_DN25189_c0_g3_i1_6	3702:00187c	73.893	429	110	2	18	445	5	432	0	659
cold1	TRINITY_DN15191_c0_g2_i1_4	3702:00187f	30	60	42	0	100	159	61	120	1	30.8
cold1	TRINITY_DN17750_c0_g1_i1_3	3702:001883	61.47	558	194	5	1	543	115	666	0	654
cold1	TRINITY_DN18654_c0_g1_i6_1	3702:001885	70.876	491	139	1	37	527	3	489	0	761
cold1	TRINITY_DN23544_c0_g1_i2_6	3702:001887	31.915	47	32	0	226	272	201	247	7.1	28.9
cold1	TRINITY_DN22975_c2_g2_i2_6	3702:001889	24	100	63	2	297	383	110	209	3	30.4
cold1	TRINITY_DN17529_c0_g1_i3_5	3702:001893	60.071	283	97	3	33	300	22	303	6.51e-116	343
cold1	TRINITY_DN24064_c0_g1_i3_6	3702:001895	32.203	59	37	1	57	115	104	159	0.94	31.6
cold1	TRINITY_DN28014_c0_g1_i1_2	3702:00189a	44.615	130	64	3	2	125	92	219	6.39e-30	110
cold1	TRINITY_DN22227_c0_g2_i2_2	3702:00189e	27.451	51	37	0	87	137	663	713	2.4	31.2
cold1	TRINITY_DN17763_c0_g1_i2_1	3702:00189f	41.86	258	113	5	72	328	33	254	1.06e-47	163
cold1	TRINITY_DN16428_c0_g1_i1_3	3702:0018a0	37.143	35	22	0	16	50	1076	1110	8.7	27.7
cold1	TRINITY_DN21647_c0_g1_i1_6	3702:0018a1	27.273	66	43	1	345	405	774	839	2.5	30.4
cold1	TRINITY_DN24319_c0_g2_i1_3	3702:0018a2	59.357	342	131	2	64	397	12	353	4.84e-132	385
cold1	TRINITY_DN13061_c0_g1_i1_5	3702:0018a4	36.364	44	28	0	314	357	166	209	0.5	32
cold1	TRINITY_DN14505_c0_g1_i1_6	3702:0018a7	65.116	86	30	0	13	98	74	159	1.51e-36	124
cold1	TRINITY_DN13572_c1_g2_i1_6	3702:0018ad	36.111	36	23	0	165	200	415	450	4.3	28.1
cold1	TRINITY_DN23674_c0_g1_i6_6	3702:0018b2	45.455	33	14	1	254	286	93	121	7.8	28.1
cold1	TRINITY_DN17422_c0_g1_i1_4	3702:0018b6	33.333	48	31	1	71	118	240	286	1.6	30.8
cold1	TRINITY_DN16980_c0_g1_i2_6	3702:0018b7	28.049	82	43	2	306	387	18	83	2.6	29.6
cold1	TRINITY_DN12611_c0_g2_i2_6	3702:0018b9	28.182	110	73	2	89	196	365	470	1.4	29.6
cold1	TRINITY_DN13050_c0_g2_i1_3	3702:0018ba	30.357	56	35	2	375	427	508	562	3.4	30.4
cold1	TRINITY_DN27797_c0_g1_i1_6	3702:0018bb	29.412	68	30	2	3	70	101	150	1.1	28.9
cold1	TRINITY_DN20104_c0_g1_i1_2	3702:0018bc	31.707	41	28	0	33	73	84	124	2.7	30.8
cold1	TRINITY_DN17501_c0_g1_i1_2	3702:0018bd	60.049	408	163	0	1	408	541	948	5.14e-178	521
cold1	TRINITY_DN18203_c0_g1_i1_4	3702:0018be	85.686	510	72	1	43	552	3	511	0	941
cold1	TRINITY_DN16629_c0_g4_i1_6	3702:0018c1	29.31	58	37	1	2	55	382	439	0.07	32.7
cold1	TRINITY_DN16342_c0_g1_i2_5	3702:0018c6	50	28	13	1	117	144	398	424	4.8	28.5
cold1	TRINITY_DN16795_c0_g1_i1_5	3702:0018c7	24	125	69	5	167	287	261	363	0.031	36.2
cold1	TRINITY_DN18213_c0_g1_i1_4	3702:0018c8	76.166	193	46	0	45	237	1	193	1.27e-111	323
cold1	TRINITY_DN17857_c0_g2_i1_6	3702:0018c9	36.364	44	27	1	1	43	50	93	9.4	27.7
cold1	TRINITY_DN23006_c1_g1_i2_1	3702:0018cb	24.038	104	61	4	225	311	341	443	0.7	32
cold1	TRINITY_DN24616_c0_g1_i2_4	3702:0018cc	24.219	128	92	3	6	130	239	364	2	32
cold1	TRINITY_DN22146_c0_g1_i2_6	3702:0018ce	54.435	248	108	2	95	342	62	304	2.99e-87	280
cold1	TRINITY_DN19344_c0_g1_i2_1	3702:0018d4	72.627	453	120	3	1	450	167	618	0	683
cold1	TRINITY_DN31521_c0_g1_i1_4	3702:0018d7	33.333	30	20	0	24	53	1069	1098	3.2	25.4
cold1	TRINITY_DN22349_c0_g1_i3_5	3702:0018d9	55.072	483	202	5	12	493	335	803	1.61e-156	488
cold1	TRINITY_DN16476_c0_g1_i1_5	3702:0018da	69.26	527	113	5	1	521	154	637	0	717
cold1	TRINITY_DN17460_c0_g5_i1_1	3702:0018db	71.366	227	65	0	1	227	450	676	4.16e-111	333
cold1	TRINITY_DN24422_c0_g1_i1_5	3702:0018df	84.082	490	62	6	97	583	1	477	0	826
cold1	TRINITY_DN5874_c0_g1_i1_2	3702:0018e8	35	40	24	1	3	40	60	99	1.4	26.6
cold1	TRINITY_DN17928_c0_g1_i1_4	3702:0018ea	25.676	74	44	2	606	673	403	471	2.9	30.8
cold1	TRINITY_DN13859_c0_g1_i1_4	3702:0018ec	38.095	42	25	1	126	167	12	52	2.1	29.6
cold1	TRINITY_DN22659_c0_g1_i1_6	3702:0018ee	29.825	57	35	1	388	444	376	427	7.3	29.6
cold1	TRINITY_DN25026_c0_g1_i1_5	3702:0018ef	27.419	62	41	1	57	118	365	422	5.4	28.5
cold1	TRINITY_DN20362_c1_g2_i1_3	3702:0018f2	25.806	155	97	5	94	236	255	403	0.21	33.1
cold1	TRINITY_DN14014_c0_g1_i1_2	3702:0018fd	30	30	21	0	4	33	19	48	0.067	31.2
cold1	TRINITY_DN22274_c0_g3_i1_5	3702:0018fe	32.258	62	34	2	153	206	127	188	6	29.3
cold1	TRINITY_DN13876_c0_g1_i2_6	3702:001902	48.387	31	14	1	125	155	562	590	0.51	30.4
cold1	TRINITY_DN18000_c0_g2_i1_5	3702:001903	35.897	39	25	0	401	439	569	607	3.5	30.4
cold1	TRINITY_DN16677_c0_g1_i1_5	3702:00190f	72.376	362	98	1	17	376	5	366	0	563
cold1	TRINITY_DN24156_c0_g1_i1_2	3702:001910	81.76	466	82	2	15	478	3	467	0	775
cold1	TRINITY_DN19199_c0_g1_i1_4	3702:001916	63.245	302	103	2	62	363	21	314	2.19e-124	362
cold1	TRINITY_DN24580_c2_g1_i2_5	3702:001919	28.261	46	33	0	19	64	127	172	1.4	29.3
cold1	TRINITY_DN12450_c0_g1_i1_1	3702:00191c	28.846	52	37	0	110	161	610	661	2.1	29.3
cold1	TRINITY_DN16871_c0_g1_i1_3	3702:00191f	71.293	317	88	2	87	403	54	367	6.95e-168	481
cold1	TRINITY_DN17280_c0_g4_i1_6	3702:001923	67.442	387	124	1	89	473	67	453	0	563
cold1	TRINITY_DN23304_c0_g1_i6_4	3702:001924	40.871	597	279	25	76	620	1	575	4.94e-87	285
cold1	TRINITY_DN24726_c2_g2_i4_4	3702:001926	26.126	111	58	5	233	322	471	578	3	30.8
cold1	TRINITY_DN20128_c0_g1_i1_3	3702:001927	21.538	65	51	0	106	170	74	138	3.7	29.6
cold1	TRINITY_DN24996_c2_g2_i1_5	3702:001929	79.197	548	101	4	83	624	1	541	0	905
cold1	TRINITY_DN23590_c0_g1_i2_6	3702:00192a	70.386	699	177	5	11	685	163	855	0	1023
[truncated: 168,111 more rows]

## Sheet: blastp_specific_cutoff
plant	Query id	Subject id	% identity	alignment length	mismatches	gap openings	q. start	q. end	s. start	s. end	e-value	bit score
cold1	TRINITY_DN21824_c3_g1_i4	3702:00000f	74.667	450	105	3	108	552	5	450	0	706
cold1	TRINITY_DN15771_c0_g1_i1	3702:000017	74.103	390	99	1	1	390	668	1055	0	596
cold1	TRINITY_DN22060_c1_g2_i4	3702:00001e	55.894	263	83	6	131	362	9	269	5.8e-88	268
cold1	TRINITY_DN20382_c1_g1_i1	3702:000024	71.296	324	85	3	63	386	21	336	7.33e-160	461
cold1	TRINITY_DN13028_c0_g1_i1	3702:000052	61.622	185	71	0	1	185	233	417	8.67e-72	225
cold1	TRINITY_DN23002_c0_g2_i2	3702:000053	61.822	516	182	6	40	551	12	516	0	639
cold1	TRINITY_DN22214_c0_g1_i2	3702:00005f	61.709	585	184	7	3	563	1	569	0	703
cold1	TRINITY_DN18478_c10_g1_i1	3702:000060	56.296	405	161	7	1	402	135	526	2.62e-155	456
cold1	TRINITY_DN15563_c0_g1_i1	3702:000061	94.375	160	9	0	44	203	1	160	1.6e-110	318
cold1	TRINITY_DN15403_c0_g2_i2	3702:000062	68.386	601	158	5	1	574	319	914	0	816
cold1	TRINITY_DN25052_c2_g1_i1	3702:000064	61.644	292	112	0	3	294	118	409	2.46e-128	376
cold1	TRINITY_DN16032_c0_g1_i1	3702:000069	65.919	446	137	6	1	438	201	639	0	607
cold1	TRINITY_DN24574_c3_g1_i1	3702:00006d	59.841	503	199	1	4	503	134	636	0	636
cold1	TRINITY_DN19826_c0_g1_i5	3702:000073	77.333	225	51	0	148	372	95	319	4.32e-128	375
cold1	TRINITY_DN15619_c0_g1_i1	3702:000079	54.197	548	227	5	43	590	1	524	0	615
cold1	TRINITY_DN21737_c0_g1_i1	3702:000097	72.606	376	102	1	1	375	112	487	0	543
cold1	TRINITY_DN25066_c0_g1_i3	3702:0000a1	71.715	799	204	6	1	792	495	1278	0	1153
cold1	TRINITY_DN22090_c0_g1_i1	3702:0000a1	73.096	394	104	1	1	392	882	1275	0	590
cold1	TRINITY_DN22404_c3_g1_i2	3702:0000a5	80.201	298	53	3	10	301	1	298	5.73e-174	488
cold1	TRINITY_DN17916_c0_g1_i2	3702:0000bf	61.333	150	51	1	48	197	23	165	5.73e-60	186
cold1	TRINITY_DN24267_c1_g1_i5	3702:0000c4	65.595	311	86	7	62	362	1	300	4.77e-138	402
cold1	TRINITY_DN19386_c0_g1_i1	3702:0000c5	61.491	161	56	2	20	174	1	161	1.73e-70	211
cold1	TRINITY_DN23708_c1_g1_i15	3702:0000cb	58.454	207	85	1	87	293	3	208	5.68e-86	258
cold1	TRINITY_DN17511_c0_g1_i1	3702:0000d3	71.506	551	149	6	1	546	393	940	0	791
cold1	TRINITY_DN22218_c0_g2_i1	3702:0000d7	55.769	208	83	5	12	218	1	200	5.96e-66	205
cold1	TRINITY_DN24142_c0_g1_i3	3702:0000da	48.077	208	104	2	33	238	55	260	6.01e-67	209
cold1	TRINITY_DN22040_c0_g2_i4	3702:0000de	73.388	605	158	3	1	603	130	733	0	903
cold1	TRINITY_DN20565_c0_g1_i1	3702:0000df	83.838	99	15	1	1	98	694	792	7.83e-51	171
cold1	TRINITY_DN23155_c0_g1_i5	3702:0000e5	82.632	190	32	1	342	530	227	416	2.13e-107	329
cold1	TRINITY_DN19080_c0_g1_i1	3702:0000e6	94.253	174	10	0	23	196	1	174	2.74e-126	354
cold1	TRINITY_DN15096_c0_g1_i1	3702:0000e7	54.545	429	188	3	1	424	483	909	3.73e-150	450
cold1	TRINITY_DN22375_c0_g1_i2	3702:0000ea	84.828	758	114	1	26	782	1	758	0	1372
cold1	TRINITY_DN17822_c0_g2_i1	3702:00010f	78.218	202	43	1	1	201	455	656	3.25e-113	339
cold1	TRINITY_DN14275_c0_g1_i3	3702:000119	62.264	159	58	2	2	158	151	309	1.83e-68	212
cold1	TRINITY_DN15980_c0_g3_i1	3702:00011f	77.949	195	43	0	1	195	231	425	3.03e-110	333
cold1	TRINITY_DN21158_c0_g1_i3	3702:000120	59.494	158	62	1	29	186	6	161	1.22e-59	199
cold1	TRINITY_DN21019_c1_g2_i8	3702:00012f	77.154	267	59	1	79	345	13	277	1.8e-148	424
cold1	TRINITY_DN22720_c0_g4_i3	3702:00014d	74.613	323	77	1	32	349	1	323	0	512
cold1	TRINITY_DN22051_c0_g1_i1	3702:000161	64.786	585	183	9	158	736	2	569	0	778
cold1	TRINITY_DN17861_c1_g3_i1	3702:00016d	73.512	521	130	3	35	554	1	514	0	813
cold1	TRINITY_DN14304_c0_g1_i2	3702:000179	86.099	223	31	0	1	223	217	439	1.78e-146	416
cold1	TRINITY_DN13565_c0_g3_i1	3702:00017d	78.899	109	23	0	136	244	1	109	4.7e-59	186
cold1	TRINITY_DN23567_c0_g1_i1	3702:000184	89.024	328	36	0	51	378	1	328	0	628
cold1	TRINITY_DN20055_c0_g1_i1	3702:00018d	34.974	569	228	23	259	781	162	634	1.36e-65	231
cold1	TRINITY_DN17316_c0_g1_i2	3702:000195	69.832	358	108	0	35	392	26	383	0	557
cold1	TRINITY_DN21118_c0_g1_i2	3702:0001a1	74.944	447	97	4	12	445	3	447	0	692
cold1	TRINITY_DN24173_c1_g3_i9	3702:0001a5	76.012	321	71	3	74	388	3	323	0	516
cold1	TRINITY_DN19788_c0_g1_i4	3702:0001a9	76.768	396	84	3	115	503	22	416	0	644
cold1	TRINITY_DN24213_c0_g1_i1	3702:0001c1	67.018	285	94	0	97	381	87	371	9.67e-149	431
cold1	TRINITY_DN24616_c0_g1_i2	3702:0001da	73.537	786	194	6	98	874	3	783	0	1205
cold1	TRINITY_DN33572_c0_g1_i1	3702:000217	67.234	235	73	2	1	231	66	300	8.67e-110	323
cold1	TRINITY_DN17331_c0_g2_i1	3702:000225	53.981	515	234	2	57	570	780	1292	0	587
cold1	TRINITY_DN24515_c0_g1_i1	3702:00022c	85.121	988	146	1	41	1028	1	987	0	1753
cold1	TRINITY_DN18655_c0_g1_i2	3702:00022f	73.361	244	56	1	1	235	140	383	9.29e-126	365
cold1	TRINITY_DN16636_c0_g1_i2	3702:000248	48.627	255	119	2	28	282	27	269	3.1e-67	214
cold1	TRINITY_DN19919_c0_g1_i2	3702:00025e	59.746	472	179	5	59	527	18	481	0	548
cold1	TRINITY_DN25031_c0_g1_i4	3702:000266	83.465	508	84	0	266	773	72	579	0	897
cold1	TRINITY_DN22125_c1_g4_i3	3702:000268	66.748	409	131	2	83	489	548	953	0	563
cold1	TRINITY_DN32351_c0_g1_i1	3702:000278	68.224	107	34	0	7	113	109	215	1.38e-46	154
cold1	TRINITY_DN15628_c0_g1_i1	3702:000284	52.597	154	71	2	35	187	3	155	4.07e-55	172
cold1	TRINITY_DN13789_c0_g1_i1	3702:000299	69.643	224	65	1	75	295	40	263	4.93e-103	307
cold1	TRINITY_DN18511_c0_g1_i2	3702:0002af	72.31	827	212	8	24	848	1	812	0	1176
cold1	TRINITY_DN13345_c0_g1_i1	3702:0002b6	62.295	183	69	0	1	183	351	533	1.19e-83	256
cold1	TRINITY_DN23840_c0_g1_i5	3702:0002b9	56.098	533	178	7	120	638	3	493	1.99e-169	502
cold1	TRINITY_DN2273_c0_g1_i1	3702:0002c3	79.07	129	27	0	23	151	77	205	3e-75	223
cold1	TRINITY_DN19259_c0_g1_i1	3702:0002e2	67.32	153	40	2	51	203	1	143	1.72e-71	217
cold1	TRINITY_DN16487_c0_g2_i1	3702:0002e3	55.124	644	265	8	36	667	14	645	0	667
cold1	TRINITY_DN18376_c0_g1_i1	3702:0002f7	63.107	309	108	4	66	371	12	317	1.2e-137	395
cold1	TRINITY_DN24630_c0_g1_i4	3702:000315	68.074	592	176	8	83	667	1	586	0	793
cold1	TRINITY_DN21157_c0_g1_i4	3702:00031e	82.039	412	74	0	85	496	52	463	0	716
cold1	TRINITY_DN5420_c0_g1_i1	3702:000323	86.752	234	31	0	1	234	336	569	7.76e-149	428
cold1	TRINITY_DN10040_c0_g2_i1	3702:000324	71.242	306	75	5	11	313	41	336	9.46e-158	448
cold1	TRINITY_DN18402_c0_g2_i2	3702:00032a	51.434	523	249	3	17	539	27	544	0	548
cold1	TRINITY_DN24215_c0_g1_i7	3702:00032f	70.385	520	94	6	58	573	8	471	0	736
cold1	TRINITY_DN24733_c0_g3_i3	3702:000331	45.064	699	309	21	96	768	2	651	1.57e-155	471
cold1	TRINITY_DN19924_c0_g1_i1	3702:00036f	63.458	561	152	7	1	559	72	581	0	701
cold1	TRINITY_DN19255_c0_g1_i2	3702:000371	67.355	484	147	3	34	517	1	473	0	684
cold1	TRINITY_DN32069_c0_g1_i1	3702:000375	88.288	111	13	0	1	111	154	264	3.39e-70	214
cold1	TRINITY_DN17803_c0_g1_i2	3702:00037e	58.733	647	232	8	38	673	13	635	0	729
cold1	TRINITY_DN22219_c0_g1_i2	3702:00039c	59.873	314	126	0	1	314	289	602	3.48e-138	405
cold1	TRINITY_DN24592_c0_g1_i11	3702:0003aa	64.356	202	64	2	257	456	175	370	1.34e-81	258
cold1	TRINITY_DN18687_c0_g2_i1	3702:0003ae	53.992	263	120	1	5	267	106	367	1.7e-99	302
cold1	TRINITY_DN21017_c0_g1_i1	3702:0003b1	70.278	360	100	1	1	360	79	431	0	517
cold1	TRINITY_DN17610_c0_g1_i1	3702:0003b6	83.932	473	76	0	1	473	123	595	0	842
cold1	TRINITY_DN25286_c0_g1_i5	3702:0003bf	63.261	969	345	7	98	1061	14	976	0	1190
cold1	TRINITY_DN20274_c2_g3_i1	3702:0003ca	54.545	737	316	7	136	869	1	721	0	786
cold1	TRINITY_DN24726_c2_g2_i4	3702:0003cb	49.63	270	128	4	1	267	144	408	1.62e-78	258
cold1	TRINITY_DN14094_c0_g1_i1	3702:0003e0	70.192	208	55	1	54	261	18	218	2.54e-108	312
cold1	TRINITY_DN24652_c0_g1_i3	3702:0003f4	78.906	128	27	0	92	219	53	180	1.32e-73	223
cold1	TRINITY_DN23043_c1_g1_i3	3702:0003f4	80.469	128	25	0	61	188	53	180	1.89e-73	227
cold1	TRINITY_DN20951_c1_g2_i1	3702:0003f5	76.08	301	72	0	1	301	305	605	1.34e-167	481
cold1	TRINITY_DN21725_c0_g1_i1	3702:00041e	71.345	342	86	3	92	422	27	367	5.46e-177	498
cold1	TRINITY_DN23097_c0_g4_i2	3702:000452	65.975	241	62	5	52	279	7	240	2.34e-101	300
cold1	TRINITY_DN23315_c1_g1_i3	3702:000456	64.984	634	207	7	53	681	1	624	0	839
cold1	TRINITY_DN20382_c4_g2_i1	3702:00045a	82.143	168	28	1	70	237	50	215	8.99e-103	297
cold1	TRINITY_DN23624_c0_g2_i3	3702:000473	65.363	358	118	5	79	434	13	366	9.36e-160	462
cold1	TRINITY_DN16498_c0_g1_i1	3702:000484	64.088	362	108	4	49	405	1	345	4.64e-166	471
cold1	TRINITY_DN13736_c0_g2_i1	3702:000490	44.828	232	125	2	1	229	128	359	1.18e-60	200
cold1	TRINITY_DN21537_c0_g5_i1	3702:0004b6	73.927	303	78	1	1	302	125	427	8.19e-164	466
cold1	TRINITY_DN20811_c3_g1_i2	3702:0004b8	71.97	132	33	1	78	205	56	187	2.58e-55	177
cold1	TRINITY_DN14170_c0_g1_i1	3702:0004b9	89.032	155	17	0	4	158	86	240	5.68e-99	285
cold1	TRINITY_DN19141_c0_g1_i6	3702:0004c9	78.486	251	54	0	1	251	29	279	6.97e-149	421
cold1	TRINITY_DN23387_c1_g2_i2	3702:0004cd	75.206	851	207	4	20	868	70	918	0	1276
cold1	TRINITY_DN19309_c0_g1_i1	3702:0004d7	63.415	123	45	0	89	211	2	124	1.1e-47	164
cold1	TRINITY_DN19518_c0_g1_i14	3702:0004e8	39.25	507	307	1	1	507	83	588	8.42e-132	402
cold1	TRINITY_DN13884_c0_g1_i1	3702:0004f1	62.097	248	91	1	27	271	1	248	2.02e-113	328
cold1	TRINITY_DN25221_c0_g3_i16	3702:000513	41.498	494	254	9	68	546	31	504	1.54e-124	377
cold1	TRINITY_DN20148_c0_g1_i2	3702:00055b	67.832	429	134	3	19	445	14	440	0	605
cold1	TRINITY_DN24249_c0_g1_i3	3702:00056e	67.914	1309	389	5	1	1286	133	1433	0	1816
cold1	TRINITY_DN20944_c0_g2_i4	3702:00056f	54.251	247	62	5	57	279	87	306	1.21e-75	235
cold1	TRINITY_DN15137_c0_g1_i2	3702:00057d	63.478	230	80	2	22	247	15	244	2.2e-107	311
cold1	TRINITY_DN21120_c1_g4_i1	3702:000596	88.372	129	15	0	86	214	68	196	3.35e-84	248
cold1	TRINITY_DN18080_c0_g1_i1	3702:00059d	70.183	218	61	3	104	320	49	263	2.1e-108	320
cold1	TRINITY_DN25081_c0_g1_i1	3702:0005b8	68.382	816	214	16	89	891	1	785	0	922
cold1	TRINITY_DN20222_c0_g6_i1	3702:0005fb	53.731	469	158	6	54	518	602	1015	5.31e-159	482
cold1	TRINITY_DN16649_c0_g1_i4	3702:00060a	65.918	267	81	3	12	275	8	267	6.57e-119	342
cold1	TRINITY_DN21528_c0_g3_i4	3702:00062b	72.539	579	157	2	63	640	8	585	0	759
cold1	TRINITY_DN20284_c5_g1_i2	3702:00064a	86.742	445	55	4	72	515	1	442	0	763
cold1	TRINITY_DN19085_c0_g2_i2	3702:000664	67.698	291	89	2	1	289	200	487	9.08e-141	410
cold1	TRINITY_DN20930_c0_g5_i1	3702:000695	73.333	165	44	0	1	165	1596	1760	4.52e-82	263
cold1	TRINITY_DN20395_c0_g3_i1	3702:00069e	64.571	350	119	3	81	425	71	420	1.95e-155	447
cold1	TRINITY_DN23549_c0_g3_i1	3702:0006c3	59.634	820	313	11	3	812	146	957	0	887
cold1	TRINITY_DN23998_c1_g2_i4	3702:0006c4	82.188	640	114	0	1	640	387	1026	0	1065
cold1	TRINITY_DN25299_c1_g2_i1	3702:0006c5	65.351	1039	356	2	26	1061	8	1045	0	1355
cold1	TRINITY_DN15523_c0_g1_i1	3702:0006d8	58.75	160	59	2	54	211	27	181	5.13e-65	202
cold1	TRINITY_DN17056_c0_g2_i1	3702:0006f2	77.509	289	63	2	36	322	20	308	4.49e-164	461
cold1	TRINITY_DN1672_c0_g1_i1	3702:0006f3	75.429	175	43	0	177	351	162	336	2.02e-92	280
cold1	TRINITY_DN23404_c0_g2_i4	3702:0006f4	58.462	325	125	3	23	346	578	893	7.4e-123	386
cold1	TRINITY_DN18299_c0_g1_i1	3702:0006fd	63.685	749	240	9	113	845	2	734	0	994
cold1	TRINITY_DN14531_c0_g2_i2	3702:000708	85.47	468	67	1	81	547	104	571	0	796
cold1	TRINITY_DN23965_c1_g1_i2	3702:000712	58.114	721	245	8	70	751	10	712	0	795
cold1	TRINITY_DN22880_c0_g1_i1	3702:000718	74.074	405	86	2	119	523	6	391	0	606
cold1	TRINITY_DN18894_c0_g1_i3	3702:00072c	74.615	973	225	3	1	952	422	1393	0	1465
cold1	TRINITY_DN23363_c0_g2_i3	3702:000734	70.567	282	70	4	58	328	1	280	3.1e-126	367
cold1	TRINITY_DN18370_c0_g1_i3	3702:000740	56.436	404	162	6	38	440	1	391	1.98e-165	477
cold1	TRINITY_DN20362_c1_g2_i1	3702:000747	78.571	154	33	0	78	231	3	156	5.43e-88	259
cold1	TRINITY_DN23808_c1_g4_i2	3702:00074c	80.274	365	70	1	1	363	173	537	0	640
cold1	TRINITY_DN21075_c2_g1_i1	3702:00074f	53.707	553	205	9	200	717	1	537	0	577
cold1	TRINITY_DN22216_c0_g1_i2	3702:000758	50.857	525	236	6	1	509	197	715	2.42e-174	511
cold1	TRINITY_DN22646_c0_g1_i1	3702:000768	50	396	190	4	45	434	1	394	7.87e-131	387
cold1	TRINITY_DN18647_c0_g1_i1	3702:000786	58.94	302	116	4	36	330	1	301	2.15e-124	361
cold1	TRINITY_DN18647_c0_g2_i1	3702:000786	57.143	315	110	6	7	310	1	301	1.58e-120	350
cold1	TRINITY_DN24986_c2_g1_i3	3702:0007ae	52.531	731	320	8	126	845	5	719	0	738
cold1	TRINITY_DN15094_c0_g1_i1	3702:0007bd	55.851	188	79	2	1	187	166	350	2.33e-67	213
cold1	TRINITY_DN18705_c0_g1_i2	3702:0007c8	76.656	317	74	0	138	454	34	350	1.89e-178	504
cold1	TRINITY_DN18491_c0_g1_i1	3702:0007f6	77.74	292	60	2	39	330	1	287	1.3e-171	482
cold1	TRINITY_DN22659_c0_g1_i1	3702:0007f9	62.983	543	178	8	24	557	9	537	0	702
cold1	TRINITY_DN23067_c0_g1_i2	3702:0007fc	83.657	361	59	0	19	379	1	361	0	647
cold1	TRINITY_DN20507_c0_g1_i1	3702:000800	66.667	228	76	0	419	646	271	498	1.24e-104	330
cold1	TRINITY_DN17160_c0_g1_i1	3702:000814	89.344	244	25	1	26	268	3	246	6.09e-162	454
cold1	TRINITY_DN14342_c0_g2_i2	3702:000868	70.326	337	95	4	78	410	7	342	1.62e-175	494
cold1	TRINITY_DN19898_c0_g1_i3	3702:00087d	56.173	486	194	7	17	491	1614	2091	2.39e-172	539
cold1	TRINITY_DN23318_c0_g1_i2	3702:000885	42.895	760	387	10	12	757	82	808	0	562
cold1	TRINITY_DN20657_c0_g1_i1	3702:000889	78.528	326	64	4	24	343	1	326	0	532
cold1	TRINITY_DN23120_c0_g1_i1	3702:00088b	52.561	742	275	17	135	819	72	793	0	691
cold1	TRINITY_DN22491_c3_g1_i1	3702:0008b4	61.635	477	177	4	69	541	1	475	0	555
cold1	TRINITY_DN21439_c0_g4_i1	3702:0008fa	49.794	243	119	2	34	273	5	247	1.98e-81	248
cold1	TRINITY_DN20476_c1_g1_i2	3702:000900	76.19	189	44	1	54	241	49	237	6.13e-103	309
cold1	TRINITY_DN19694_c0_g1_i1	3702:000905	50.391	768	338	10	54	790	3	758	0	709
cold1	TRINITY_DN16204_c0_g2_i1	3702:00090f	70.027	367	110	0	1	367	76	442	0	533
cold1	TRINITY_DN17826_c0_g1_i1	3702:000964	75.806	310	75	0	6	315	77	386	4.79e-172	486
cold1	TRINITY_DN17826_c0_g2_i1	3702:000964	74.412	340	76	4	17	349	13	348	4.02e-168	473
cold1	TRINITY_DN22782_c0_g2_i1	3702:00096a	83.071	508	85	1	111	617	27	534	0	902
cold1	TRINITY_DN24109_c2_g2_i1	3702:000987	60.106	188	70	2	62	244	26	213	8.24e-78	237
cold1	TRINITY_DN17863_c0_g1_i1	3702:0009b3	34.211	950	574	7	10	914	621	1564	2.07e-126	431
cold1	TRINITY_DN15964_c0_g1_i1	3702:0009bc	69.461	167	50	1	1	167	513	678	4.03e-60	199
cold1	TRINITY_DN16414_c0_g2_i1	3702:0009c3	60.071	283	87	4	15	293	22	282	8.57e-119	348
cold1	TRINITY_DN21275_c7_g5_i1	3702:0009c8	60.112	178	67	1	1	178	117	290	2.2e-69	214
cold1	TRINITY_DN20604_c0_g1_i2	3702:0009f1	55.705	447	194	3	2	447	29	472	2.78e-177	511
cold1	TRINITY_DN24682_c0_g2_i7	3702:000a00	67.433	522	131	5	47	565	1	486	0	644
cold1	TRINITY_DN24726_c2_g2_i4	3702:000a02	74.038	208	52	1	88	293	23	230	1.75e-101	311
cold1	TRINITY_DN22415_c5_g2_i2	3702:000a05	52.711	332	118	9	69	392	12	312	3.19e-99	303
cold1	TRINITY_DN24343_c0_g1_i4	3702:000a07	66.014	562	176	5	7	567	73	620	0	719
cold1	TRINITY_DN24343_c0_g2_i3	3702:000a07	64.912	513	158	6	1	512	131	622	0	638
cold1	TRINITY_DN17349_c0_g1_i1	3702:000a18	80	145	29	0	46	190	45	189	7.48e-85	248
cold1	TRINITY_DN15857_c0_g2_i1	3702:000a27	69.955	446	134	0	1	446	272	717	0	661
cold1	TRINITY_DN22779_c0_g1_i2	3702:000a41	71.698	212	56	1	34	241	10	221	2.52e-102	316
cold1	TRINITY_DN19088_c0_g1_i1	3702:000a77	56.693	381	153	5	41	421	8	376	1.78e-144	422
cold1	TRINITY_DN20863_c1_g1_i1	3702:000a94	65.466	472	155	6	33	501	1	467	0	618
cold1	TRINITY_DN30080_c0_g1_i1	3702:000aa5	64.327	171	59	2	1	169	134	304	3.8e-76	233
cold1	TRINITY_DN19127_c0_g1_i3	3702:000aa9	76.335	562	129	2	51	612	14	571	0	904
cold1	TRINITY_DN24288_c1_g1_i2	3702:000aaa	92.466	146	11	0	1	146	29	174	3.74e-102	293
cold1	TRINITY_DN25107_c1_g1_i1	3702:000ac2	36.968	376	163	5	1	332	335	680	2.79e-68	246
cold1	TRINITY_DN20280_c2_g1_i2	3702:000acf	67.672	464	149	1	229	692	1	463	0	646
cold1	TRINITY_DN20198_c0_g2_i3	3702:000ad5	77	500	115	0	42	541	6	505	0	795
cold1	TRINITY_DN23391_c5_g2_i1	3702:000aef	56.535	329	137	2	75	397	3	331	6.24e-136	398
cold1	TRINITY_DN24822_c0_g2_i2	3702:000af1	68.616	513	155	4	241	748	4	515	0	733
cold1	TRINITY_DN24822_c0_g1_i2	3702:000af1	75.526	380	92	1	3	381	137	516	0	629
cold1	TRINITY_DN19693_c0_g1_i4	3702:000b02	69.104	547	166	2	1	545	81	626	0	807
cold1	TRINITY_DN25153_c0_g2_i5	3702:000b0e	71.125	987	273	5	64	1040	11	995	0	1417
cold1	TRINITY_DN23627_c0_g3_i6	3702:000b26	61.155	502	191	4	98	596	20	520	0	641
cold1	TRINITY_DN21682_c0_g1_i4	3702:000b32	71.523	151	41	1	93	243	50	198	2.49e-77	233
cold1	TRINITY_DN25064_c4_g1_i6	3702:000b44	62.447	237	72	5	148	370	129	362	1.82e-89	278
cold1	TRINITY_DN19488_c0_g1_i3	3702:000b4c	47.046	474	195	10	54	492	1	453	1.54e-134	404
cold1	TRINITY_DN22220_c0_g1_i3	3702:000b72	45.936	283	140	6	1	275	71	348	1.23e-78	246
cold1	TRINITY_DN24765_c0_g1_i3	3702:000b97	72.698	630	160	5	99	725	1	621	0	889
cold1	TRINITY_DN22863_c0_g1_i4	3702:000ba0	66.749	403	128	3	190	591	1	398	0	576
cold1	TRINITY_DN12566_c0_g1_i1	3702:000ba4	54.422	147	61	3	1	142	165	310	2.08e-52	169
cold1	TRINITY_DN23134_c9_g1_i1	3702:000bb4	80.757	317	59	1	42	356	8	324	0	547
cold1	TRINITY_DN19325_c0_g1_i1	3702:000bcf	68.468	444	134	5	1	439	393	835	0	625
cold1	TRINITY_DN20134_c0_g1_i2	3702:000bd0	86.548	394	53	0	43	436	1	394	0	719
cold1	TRINITY_DN22263_c2_g2_i2	3702:000bdb	53.205	468	156	8	25	436	1	461	1.88e-153	445
cold1	TRINITY_DN23804_c2_g1_i2	3702:000be2	57.416	627	237	16	100	709	1	614	0	628
cold1	TRINITY_DN19623_c1_g2_i3	3702:000bec	71.111	270	74	1	100	369	1	266	2.25e-138	403
cold1	TRINITY_DN25200_c0_g1_i6	3702:000bf4	71.93	342	96	0	38	379	270	611	0	561
cold1	TRINITY_DN19721_c0_g1_i1	3702:000bfa	68.056	360	109	2	25	378	78	437	2.62e-171	489
cold1	TRINITY_DN21595_c0_g5_i1	3702:000c10	70.231	346	84	4	20	358	1	334	4.98e-175	490
cold1	TRINITY_DN15315_c0_g3_i1	3702:000c22	85.106	235	35	0	1	235	198	432	1.1e-153	443
cold1	TRINITY_DN16086_c0_g1_i2	3702:000c27	57.234	470	189	7	64	527	51	514	0	525
cold1	TRINITY_DN14715_c0_g2_i1	3702:000c29	58.333	264	109	1	1	263	274	537	3.96e-113	337
cold1	TRINITY_DN30271_c0_g1_i1	3702:000c30	62.338	231	73	4	1	229	196	414	1.8e-94	282
cold1	TRINITY_DN10457_c0_g1_i1	3702:000c37	63.842	354	110	8	34	377	86	431	2.39e-151	437
cold1	TRINITY_DN21479_c0_g1_i1	3702:000c47	76.156	692	153	4	44	735	1	680	0	1036
cold1	TRINITY_DN24349_c0_g1_i3	3702:000c52	76.744	602	134	3	111	706	2	603	0	1007
cold1	TRINITY_DN24232_c2_g2_i7	3702:000c54	51.483	573	209	18	70	590	6	561	2.02e-153	457
cold1	TRINITY_DN15401_c0_g2_i2	3702:000c66	91.86	86	7	0	191	276	173	258	3.13e-52	174
cold1	TRINITY_DN18994_c0_g1_i1	3702:000c69	68.013	297	94	1	1	297	22	317	1.24e-154	436
cold1	TRINITY_DN17181_c0_g1_i1	3702:000c72	65.104	384	132	1	5	386	76	459	0	558
cold1	TRINITY_DN18791_c0_g1_i2	3702:000c78	77.358	159	33	2	121	276	8	166	3.6e-84	251
cold1	TRINITY_DN23051_c1_g1_i1	3702:000c93	84.337	581	87	3	1	580	342	919	0	1033
cold1	TRINITY_DN18351_c0_g1_i1	3702:000d00	64.925	268	82	4	147	414	70	325	3.72e-113	337
cold1	TRINITY_DN21159_c3_g1_i2	3702:000d03	63.571	140	49	2	33	172	1	138	3.45e-55	175
cold1	TRINITY_DN12883_c0_g1_i1	3702:000d2a	70.4	125	37	0	13	137	184	308	3.15e-64	201
cold1	TRINITY_DN19434_c0_g2_i1	3702:000d30	92.667	600	44	0	18	617	29	628	0	1043
cold1	TRINITY_DN23974_c0_g1_i3	3702:000d3a	73.701	616	144	9	17	618	43	654	0	901
cold1	TRINITY_DN14014_c0_g2_i1	3702:000d40	63.433	134	40	2	7	140	71	195	9.68e-55	174
cold1	TRINITY_DN14014_c0_g1_i1	3702:000d40	76.768	99	23	0	1	99	174	272	9.11e-54	170
cold1	TRINITY_DN21811_c0_g1_i1	3702:000da4	52.12	731	293	14	1	718	717	1403	0	643
cold1	TRINITY_DN23779_c1_g4_i1	3702:000da5	79.713	488	95	3	62	546	9	495	0	827
cold1	TRINITY_DN28019_c0_g1_i1	3702:000dfa	55.152	165	70	4	14	177	4	165	3.54e-54	171
cold1	TRINITY_DN14956_c0_g1_i1	3702:000e1c	66.197	142	45	2	6	146	28	167	6.13e-61	187
cold1	TRINITY_DN18336_c0_g1_i1	3702:000e28	90	340	34	0	138	477	1	340	0	643
cold1	TRINITY_DN19728_c0_g1_i2	3702:000e2a	59.332	659	200	11	79	729	1	599	0	732
cold1	TRINITY_DN19728_c0_g2_i1	3702:000e2a	64.524	420	135	4	24	436	187	599	0	556
cold1	TRINITY_DN22975_c2_g2_i2	3702:000e2c	78.862	492	90	4	41	528	1	482	0	817
cold1	TRINITY_DN24771_c0_g2_i1	3702:000e53	76.592	534	122	2	86	617	3	535	0	845
cold1	TRINITY_DN10173_c0_g1_i1	3702:000e65	72.258	310	83	1	1	310	622	928	9.04e-154	454
cold1	TRINITY_DN15208_c0_g1_i1	3702:000e74	72.015	268	75	0	1	268	65	332	1.47e-138	399
cold1	TRINITY_DN15835_c0_g1_i2	3702:000e77	71.957	649	174	3	2	650	1	641	0	1001
cold1	TRINITY_DN20217_c1_g4_i1	3702:000e90	63.743	342	98	5	57	376	1	338	1.62e-133	389
cold1	TRINITY_DN17368_c0_g1_i2	3702:000e95	53.589	209	77	7	2	198	51	251	9.44e-60	189
cold1	TRINITY_DN24651_c0_g3_i4	3702:000e9c	69.451	455	129	5	84	534	11	459	0	631
cold1	TRINITY_DN21454_c0_g1_i1	3702:000eab	41.584	404	209	9	98	485	3	395	4.72e-91	285
cold1	TRINITY_DN5020_c0_g1_i1	3702:000ec0	62.443	221	78	2	1	220	114	330	1.16e-100	295
cold1	TRINITY_DN16134_c0_g1_i2	3702:000ec6	70.43	186	48	1	1	186	92	270	1.79e-95	280
cold1	TRINITY_DN23797_c2_g1_i1	3702:000ecc	87.225	227	29	0	52	278	1	227	6.06e-148	416
cold1	TRINITY_DN16424_c0_g1_i1	3702:000ed7	64.082	245	85	2	61	304	6	248	5.52e-104	306
cold1	TRINITY_DN24283_c1_g1_i3	3702:000ee6	34.453	1042	569	23	55	1070	53	1006	5.97e-142	456
cold1	TRINITY_DN18286_c0_g1_i1	3702:000f0d	77.46	315	60	3	1	307	15	326	2.72e-177	496
cold1	TRINITY_DN13572_c1_g1_i1	3702:000f10	72.807	228	57	1	1	223	435	662	9.63e-117	349
cold1	TRINITY_DN13572_c1_g2_i1	3702:000f10	76.415	212	50	0	1	212	228	439	1.98e-116	345
cold1	TRINITY_DN24744_c2_g1_i1	3702:000f15	69.275	345	105	1	6	349	544	888	1.34e-176	517
cold1	TRINITY_DN21230_c0_g1_i1	3702:000f1c	70.18	389	112	1	70	458	17	401	0	569
cold1	TRINITY_DN17395_c0_g1_i1	3702:000f20	63.014	219	81	0	120	338	83	301	7.69e-100	297
cold1	TRINITY_DN23760_c1_g1_i1	3702:000f22	63.736	546	164	11	1	535	133	655	0	660
cold1	TRINITY_DN23760_c0_g4_i1	3702:000f22	56.281	597	218	9	2	564	64	651	0	640
cold1	TRINITY_DN18600_c0_g1_i1	3702:000f36	74.568	637	159	2	2	635	551	1187	0	978
cold1	TRINITY_DN19390_c0_g1_i1	3702:000f47	64.884	692	238	5	93	782	1	689	0	914
cold1	TRINITY_DN21477_c0_g1_i1	3702:000f52	43.412	592	231	14	1	574	79	584	3.55e-135	408
cold1	TRINITY_DN22049_c0_g1_i4	3702:000f8c	66.613	620	196	9	1	612	221	837	0	843
cold1	TRINITY_DN21005_c0_g1_i3	3702:000f90	57.252	262	87	5	51	309	1	240	2.86e-92	278
cold1	TRINITY_DN20549_c2_g3_i1	3702:000fb7	71.722	389	96	6	10	390	5	387	0	539
cold1	TRINITY_DN20549_c2_g2_i1	3702:000fb7	69.898	392	102	6	27	408	2	387	0	535
cold1	TRINITY_DN18413_c0_g1_i1	3702:000fbe	81.907	1227	208	5	2	1218	1259	2481	0	2085
cold1	TRINITY_DN24894_c2_g2_i2	3702:000fcb	72.932	798	216	0	2	799	205	1002	0	1186
cold1	TRINITY_DN33751_c0_g1_i1	3702:000fd5	53.571	168	72	3	43	208	18	181	2.9e-57	182
cold1	TRINITY_DN14584_c0_g2_i2	3702:000fdb	78	550	121	0	1	550	126	675	0	907
cold1	TRINITY_DN18873_c0_g1_i1	3702:000fde	60.669	867	284	14	45	873	132	979	0	1016
cold1	TRINITY_DN22242_c0_g1_i6	3702:000fe1	75.966	233	50	2	169	396	19	250	2.01e-127	369
cold1	TRINITY_DN22483_c0_g1_i3	3702:000fe8	75.535	327	80	0	10	336	3	329	0	511
cold1	TRINITY_DN20547_c1_g1_i1	3702:000fed	61.938	289	107	3	18	305	1	287	1.45e-124	362
cold1	TRINITY_DN16463_c0_g2_i1	3702:001012	68.182	198	62	1	99	296	33	229	9.5e-92	276
cold1	TRINITY_DN5181_c0_g1_i1	3702:001025	76.068	117	28	0	1	117	178	294	3.76e-59	186
cold1	TRINITY_DN18174_c0_g1_i2	3702:001038	74.352	386	95	2	1	386	108	489	0	613
cold1	TRINITY_DN24297_c0_g6_i2	3702:001045	71.875	320	90	0	18	337	3	322	1.17e-179	500
cold1	TRINITY_DN19856_c0_g1_i1	3702:001057	33.437	646	353	17	5	618	19	619	4.53e-93	301
cold1	TRINITY_DN23826_c0_g1_i3	3702:001058	79.599	549	101	4	75	620	1	541	0	889
cold1	TRINITY_DN21873_c0_g1_i1	3702:001065	78.302	636	135	3	133	765	1	636	0	1022
cold1	TRINITY_DN23866_c0_g2_i6	3702:001066	73.913	230	56	3	517	744	25	252	3.06e-90	285
cold1	TRINITY_DN16149_c0_g3_i1	3702:00107f	81.283	187	35	0	1	187	352	538	7.93e-108	322
cold1	TRINITY_DN3317_c0_g1_i1	3702:001082	67.105	228	75	0	1	228	258	485	6.63e-114	339
cold1	TRINITY_DN25117_c0_g1_i4	3702:0010a1	66.797	512	155	6	162	665	48	552	0	688
cold1	TRINITY_DN25290_c2_g1_i3	3702:0010a9	87.955	440	41	2	27	462	11	442	0	815
cold1	TRINITY_DN17011_c0_g1_i1	3702:0010ba	66.549	284	94	1	54	336	1	284	9.65e-134	383
cold1	TRINITY_DN10008_c0_g2_i1	3702:0010c1	64.754	122	35	2	22	142	1	115	2.75e-50	157
cold1	TRINITY_DN21879_c1_g2_i6	3702:0010c6	29.193	483	304	11	574	1048	32	484	2.9e-55	201
cold1	TRINITY_DN21897_c0_g1_i2	3702:0010ea	79.961	514	94	3	39	544	3	515	0	823
cold1	TRINITY_DN21246_c1_g2_i1	3702:0010f3	59.459	555	181	11	123	655	7	539	0	599
cold1	TRINITY_DN19601_c0_g1_i1	3702:0010fb	74.205	283	73	0	32	314	38	320	6.85e-158	450
cold1	TRINITY_DN9150_c0_g1_i1	3702:0010fd	67.179	195	47	7	1	190	606	788	1.96e-73	236
cold1	TRINITY_DN19406_c0_g1_i2	3702:001104	33.681	383	230	11	4	380	174	538	1.7e-53	186
cold1	TRINITY_DN21749_c1_g1_i3	3702:001112	74.419	344	72	4	133	465	41	379	0	516
cold1	TRINITY_DN24126_c0_g2_i3	3702:001116	63.609	327	112	3	43	368	4	324	1.78e-147	423
cold1	TRINITY_DN17580_c0_g1_i1	3702:001143	54.426	531	223	5	9	530	7	527	0	600
cold1	TRINITY_DN21847_c0_g1_i2	3702:001150	58.974	585	207	9	15	570	1	581	0	687
cold1	TRINITY_DN21707_c0_g1_i2	3702:001154	84.568	324	45	1	1	324	262	580	0	539
cold1	TRINITY_DN21707_c0_g2_i1	3702:001158	78.841	397	72	5	70	464	194	580	0	605
cold1	TRINITY_DN19292_c0_g1_i1	3702:00115b	45.278	360	180	6	37	382	26	382	4.99e-105	317
cold1	TRINITY_DN22977_c3_g1_i3	3702:00116e	82.48	508	89	0	44	551	1	508	0	870
cold1	TRINITY_DN25252_c1_g3_i3	3702:001181	92.754	414	27	2	67	479	1	412	0	793
cold1	TRINITY_DN16831_c0_g1_i1	3702:00118e	79.13	230	37	4	91	313	1	226	3.61e-113	335
cold1	TRINITY_DN23892_c4_g2_i5	3702:001198	71.831	142	33	1	79	220	61	195	3.77e-61	191
cold1	TRINITY_DN21465_c6_g1_i10	3702:0011a8	43.519	216	106	3	323	532	14	219	8.16e-50	174
cold1	TRINITY_DN9464_c0_g1_i1	3702:0011b3	69.231	260	54	1	2	235	149	408	7.8e-135	385
cold1	TRINITY_DN23959_c0_g2_i4	3702:0011c3	50.87	460	199	8	57	507	1	442	3.02e-146	439
cold1	TRINITY_DN19914_c0_g1_i1	3702:0011c4	61.364	220	80	2	61	276	2	220	4.01e-100	295
cold1	TRINITY_DN17621_c0_g1_i3	3702:0011d3	45.479	365	187	4	144	506	95	449	2.09e-109	339
cold1	TRINITY_DN24827_c1_g2_i1	3702:0011e4	81.206	431	77	2	90	520	8	434	0	751
cold1	TRINITY_DN14561_c0_g2_i1	3702:001206	59.559	272	108	2	35	305	219	489	7.4e-98	300
cold1	TRINITY_DN24740_c0_g5_i1	3702:001208	77.922	385	82	3	1	382	781	1165	0	630
cold1	TRINITY_DN21034_c0_g1_i4	3702:001224	54.545	506	223	3	1	505	144	643	0	561
cold1	TRINITY_DN17319_c0_g2_i2	3702:001225	73.872	421	104	2	32	450	3	419	0	628
cold1	TRINITY_DN10896_c0_g1_i1	3702:001233	65.455	165	57	0	1	165	207	371	1.76e-77	235
cold1	TRINITY_DN25240_c3_g3_i5	3702:00123b	93.594	843	54	0	64	906	1	843	0	1664
cold1	TRINITY_DN16894_c0_g1_i1	3702:00123e	56.25	272	94	5	84	330	1	272	2.18e-82	256
cold1	TRINITY_DN16482_c0_g1_i1	3702:001248	74.785	349	87	1	37	384	41	389	0	545
cold1	TRINITY_DN18406_c0_g1_i1	3702:00124d	54.986	351	145	8	1	342	196	542	8.01e-127	384
cold1	TRINITY_DN21881_c0_g1_i1	3702:001254	57.978	633	247	10	93	714	68	692	0	723
cold1	TRINITY_DN22835_c0_g1_i2	3702:001255	55.556	153	66	2	100	252	6	156	1.32e-47	157
cold1	TRINITY_DN9837_c0_g1_i1	3702:001256	70	180	49	1	2	176	378	557	5.28e-88	270
cold1	TRINITY_DN16056_c0_g1_i1	3702:00125a	62.825	269	86	4	2	267	63	320	9.39e-120	347
cold1	TRINITY_DN17102_c0_g1_i2	3702:00125b	66.944	481	154	2	32	507	1	481	0	647
cold1	TRINITY_DN16557_c0_g1_i1	3702:001263	69.375	160	43	3	64	217	4	163	5.65e-69	212
cold1	TRINITY_DN20789_c1_g4_i1	3702:001274	80.918	414	79	0	24	437	1	414	0	719
cold1	TRINITY_DN22625_c1_g1_i3	3702:00127b	53.867	375	158	7	30	397	5	371	1.77e-137	398
cold1	TRINITY_DN24417_c2_g2_i2	3702:00127d	66.425	414	139	0	105	518	7	420	0	602
cold1	TRINITY_DN17224_c0_g1_i1	3702:001288	67.179	521	170	1	38	557	7	527	0	771
cold1	TRINITY_DN25133_c1_g2_i1	3702:0012f9	78.013	896	182	10	1	889	33	920	0	1328
cold1	TRINITY_DN25133_c1_g1_i1	3702:0012f9	79.089	856	160	12	103	950	1	845	0	1279
cold1	TRINITY_DN24467_c0_g1_i1	3702:00130b	79.855	963	184	5	1	961	34	988	0	1580
cold1	TRINITY_DN10914_c0_g2_i1	3702:001324	56.061	330	116	5	5	319	145	460	1.25e-113	340
cold1	TRINITY_DN19466_c0_g1_i1	3702:001337	73.469	392	100	2	61	452	71	458	0	612
cold1	TRINITY_DN19404_c0_g1_i3	3702:001350	72.072	333	84	4	11	338	9	337	1.8e-179	501
cold1	TRINITY_DN23243_c0_g3_i1	3702:001351	82.609	276	48	0	93	368	1	276	1.45e-174	502
cold1	TRINITY_DN22529_c0_g2_i3	3702:00135a	51.78	309	104	15	98	378	1	292	9.62e-69	219
cold1	TRINITY_DN22571_c0_g2_i6	3702:00135d	59.091	330	131	3	31	357	1	329	5.94e-134	389
cold1	TRINITY_DN20286_c0_g1_i2	3702:00135d	58.333	336	136	3	42	376	6	338	2.36e-132	384
cold1	TRINITY_DN21013_c1_g1_i1	3702:001366	64.959	488	171	0	59	546	3	490	0	680
cold1	TRINITY_DN23911_c1_g2_i6	3702:001367	91.121	428	38	0	85	512	1	428	0	830
cold1	TRINITY_DN17718_c0_g1_i1	3702:00136a	75.387	581	131	4	1	572	55	632	0	854
cold1	TRINITY_DN18354_c0_g1_i1	3702:001382	61.638	696	159	14	80	749	1	614	0	796
cold1	TRINITY_DN23163_c1_g1_i2	3702:001384	81.466	696	124	3	58	751	1	693	0	1205
cold1	TRINITY_DN23903_c0_g1_i3	3702:001395	57.111	893	292	19	133	995	448	1279	0	922
cold1	TRINITY_DN24603_c0_g2_i1	3702:00139d	58.667	525	180	6	89	611	1	490	0	611
cold1	TRINITY_DN22891_c1_g2_i2	3702:0013d0	64.902	510	167	4	110	616	13	513	0	660
cold1	TRINITY_DN19638_c0_g1_i1	3702:0013db	72.667	300	82	0	38	337	1	300	6.59e-153	437
cold1	TRINITY_DN17993_c0_g1_i1	3702:0013dc	87.755	98	10	1	53	148	1	98	1.96e-58	179
cold1	TRINITY_DN20809_c0_g1_i1	3702:0013e5	53.285	411	175	3	34	430	1	408	8.31e-152	438
cold1	TRINITY_DN24191_c0_g2_i2	3702:00140a	58.333	300	125	0	1	300	345	644	1.74e-129	382
cold1	TRINITY_DN17067_c0_g3_i2	3702:00143b	74.839	155	38	1	59	213	1	154	6.91e-85	253
cold1	TRINITY_DN20952_c0_g1_i1	3702:00143d	86.41	493	67	0	1	493	291	783	0	895
cold1	TRINITY_DN17240_c0_g1_i2	3702:001447	71.687	166	45	1	23	188	72	235	9.92e-81	242
cold1	TRINITY_DN21418_c1_g1_i1	3702:00146d	91.483	317	27	0	47	363	16	332	0	611
cold1	TRINITY_DN18602_c0_g1_i1	3702:00149f	77.597	308	62	3	62	362	34	341	2.38e-154	440
cold1	TRINITY_DN23215_c1_g1_i1	3702:0014a3	75.888	535	128	1	43	577	1	534	0	859
cold1	TRINITY_DN24906_c2_g2_i8	3702:0014a7	57.235	933	314	21	80	989	1	871	0	861
cold1	TRINITY_DN24971_c0_g1_i1	3702:0014ad	66.212	293	91	5	44	332	23	311	1.17e-122	388
cold1	TRINITY_DN24827_c3_g1_i1	3702:0014bc	86.087	230	32	0	1	230	262	491	8.64e-147	422
cold1	TRINITY_DN24425_c1_g1_i2	3702:0014c0	50.248	404	141	9	34	395	1	386	1.3e-114	343
cold1	TRINITY_DN21764_c0_g1_i1	3702:0014c7	35.405	370	210	7	1	343	199	566	1.63e-53	191
cold1	TRINITY_DN20156_c0_g1_i2	3702:0014ea	64.706	323	114	0	50	372	1	323	8.89e-152	433
cold1	TRINITY_DN17311_c0_g5_i2	3702:0014ff	80.501	718	131	2	36	749	1	713	0	1218
cold1	TRINITY_DN23494_c2_g2_i1	3702:001506	58.041	541	169	8	62	584	8	508	0	599
cold1	TRINITY_DN12940_c0_g1_i1	3702:00151c	69.054	391	120	1	118	507	70	460	0	588
cold1	TRINITY_DN21482_c3_g2_i5	3702:001523	61.069	524	168	8	54	554	5	515	0	580
cold1	TRINITY_DN24912_c3_g1_i7	3702:00152c	69.942	173	49	2	130	299	41	213	1.89e-76	236
cold1	TRINITY_DN24389_c0_g1_i2	3702:001531	59.936	312	120	4	86	396	1	308	1.32e-130	381
cold1	TRINITY_DN23401_c0_g1_i4	3702:001532	64.545	330	108	4	37	358	1	329	1.91e-154	442
cold1	TRINITY_DN23366_c3_g1_i2	3702:001534	73.617	235	57	2	1	230	186	420	1.12e-121	362
cold1	TRINITY_DN17222_c0_g2_i1	3702:001551	65.743	397	122	8	1	391	31	419	6.84e-161	461
cold1	TRINITY_DN19146_c0_g1_i1	3702:00155a	56.019	623	230	7	2	590	107	719	0	610
cold1	TRINITY_DN22254_c0_g1_i1	3702:001570	64.808	1040	335	10	2	1030	82	1101	0	1380
cold1	TRINITY_DN20909_c0_g1_i1	3702:0015a2	79.474	190	39	0	70	259	1	190	3.48e-114	326
cold1	TRINITY_DN13627_c0_g1_i1	3702:0015d2	63	300	107	2	1	299	94	390	7.33e-138	397
cold1	TRINITY_DN27853_c0_g1_i1	3702:0015d3	78.689	122	26	0	1	122	69	190	4.09e-67	206
cold1	TRINITY_DN18179_c1_g1_i4	3702:0015e3	77.291	251	51	1	116	360	55	305	2.38e-148	424
cold1	TRINITY_DN25257_c0_g1_i3	3702:001600	71.635	1174	307	3	1	1173	306	1454	0	1799
cold1	TRINITY_DN21573_c0_g1_i3	3702:001617	50.427	351	145	12	87	421	1	338	8.91e-99	305
cold1	TRINITY_DN21569_c0_g2_i1	3702:00161c	52.835	723	333	4	113	833	1	717	0	662
cold1	TRINITY_DN21774_c0_g1_i1	3702:00161c	41.327	980	525	16	165	1105	48	1016	0	630
cold1	TRINITY_DN24224_c1_g5_i2	3702:00162e	62.667	375	131	4	1	370	59	429	2.87e-179	504
cold1	TRINITY_DN19538_c0_g1_i1	3702:001636	65.192	339	118	0	68	406	38	376	3.83e-167	475
cold1	TRINITY_DN25269_c1_g1_i13	3702:001640	63.083	772	244	17	176	926	1	752	0	845
cold1	TRINITY_DN21515_c1_g2_i1	3702:001642	72.549	153	42	0	105	257	6	158	3.22e-77	235
cold1	TRINITY_DN12760_c0_g1_i1	3702:001645	63.396	265	93	2	1	264	335	596	1.97e-117	348
cold1	TRINITY_DN22002_c1_g2_i1	3702:00164c	59.441	286	114	2	2	285	187	472	9.41e-121	361
cold1	TRINITY_DN24869_c0_g2_i1	3702:001650	68.354	316	100	0	16	331	3	318	1.52e-167	471
cold1	TRINITY_DN23662_c0_g1_i1	3702:00166a	69.39	820	245	4	21	839	15	829	0	1065
cold1	TRINITY_DN22956_c2_g1_i3	3702:001671	71.493	221	63	0	63	283	5	225	4.64e-115	336
cold1	TRINITY_DN16836_c0_g1_i4	3702:001679	47.955	269	123	5	124	389	94	348	6.62e-71	228
cold1	TRINITY_DN20542_c0_g1_i3	3702:001688	61.386	202	76	2	69	269	1	201	1.05e-84	254
cold1	TRINITY_DN15670_c0_g1_i3	3702:0016cc	75.26	578	127	2	28	605	1	562	0	886
cold1	TRINITY_DN21216_c1_g1_i1	3702:0016e1	62.007	279	106	0	42	320	479	757	1.25e-123	375
cold1	TRINITY_DN25115_c1_g1_i1	3702:0016e6	62.252	453	165	3	48	497	447	896	0	552
cold1	TRINITY_DN20718_c0_g1_i2	3702:0016f2	58.656	878	278	25	27	865	5	836	0	894
cold1	TRINITY_DN15939_c0_g1_i1	3702:0016f9	72.404	337	91	2	1	335	322	658	1.54e-177	508
cold1	TRINITY_DN21585_c0_g1_i2	3702:0016ff	82.092	564	95	3	56	615	1	562	0	951
cold1	TRINITY_DN24846_c1_g1_i2	3702:001736	62.5	904	294	13	12	888	1	886	0	1151
cold1	TRINITY_DN24846_c1_g3_i1	3702:001736	81.108	397	75	0	32	428	412	808	0	703
cold1	TRINITY_DN24280_c1_g4_i2	3702:001742	55.22	364	159	4	29	391	1	361	9.73e-147	421
cold1	TRINITY_DN14057_c0_g1_i1	3702:00174c	75.221	339	84	0	1	339	833	1171	0	555
cold1	TRINITY_DN24151_c0_g1_i3	3702:0017b9	71.484	256	66	3	138	389	15	267	3.62e-123	360
cold1	TRINITY_DN24718_c0_g4_i3	3702:0017ba	59.848	528	199	5	101	624	9	527	0	647
cold1	TRINITY_DN24718_c0_g2_i3	3702:0017ba	64.908	436	151	2	2	436	93	527	0	590
cold1	TRINITY_DN19581_c0_g1_i2	3702:0017c0	58.528	299	121	2	19	315	1	298	3.19e-110	323
cold1	TRINITY_DN19817_c0_g1_i1	3702:0017c2	71.821	291	71	3	43	332	1	281	4.83e-147	416
cold1	TRINITY_DN18814_c3_g2_i2	3702:0017c4	41.506	571	327	5	1	569	295	860	6.22e-144	449
cold1	TRINITY_DN15333_c0_g4_i1	3702:0017c8	61.611	211	78	1	1	211	496	703	4.76e-87	273
cold1	TRINITY_DN19318_c0_g1_i3	3702:0017ca	59.6	250	80	7	42	282	1	238	5.94e-93	277
cold1	TRINITY_DN17965_c0_g1_i1	3702:0017dc	64.906	530	178	1	37	566	10	531	0	672
cold1	TRINITY_DN20870_c0_g2_i1	3702:0017e2	77.731	238	50	1	65	302	53	287	4.91e-121	351
cold1	TRINITY_DN14080_c0_g1_i2	3702:0017ec	57.744	523	185	7	1	513	165	661	0	587
cold1	TRINITY_DN9427_c0_g1_i1	3702:0017f0	61.421	197	65	2	15	200	1	197	7.84e-84	249
cold1	TRINITY_DN17637_c0_g2_i1	3702:0017f4	81.641	256	47	0	23	278	1	256	2.63e-161	452
cold1	TRINITY_DN22383_c0_g1_i3	3702:0017f9	65.979	388	129	3	51	437	18	403	0	533
cold1	TRINITY_DN20632_c0_g1_i6	3702:0017fa	59.149	235	86	2	1	226	108	341	3.6e-92	293
cold1	TRINITY_DN19221_c0_g1_i1	3702:001814	69.944	539	138	5	1	539	85	599	0	749
cold1	TRINITY_DN25214_c0_g1_i13	3702:00181d	70.605	347	99	2	298	644	147	490	0	531
cold1	TRINITY_DN25255_c2_g1_i3	3702:001820	56.151	951	396	7	118	1059	11	949	0	1038
cold1	TRINITY_DN24055_c4_g1_i3	3702:001839	53.755	506	189	8	7	486	9	495	8.55e-168	502
cold1	TRINITY_DN13176_c0_g1_i1	3702:00184d	57.792	154	57	2	8	154	63	215	7.99e-51	167
cold1	TRINITY_DN17372_c0_g1_i1	3702:001850	90.955	398	36	0	31	428	1	398	0	768
cold1	TRINITY_DN19675_c0_g1_i7	3702:001870	55.301	349	145	4	1	343	353	696	1.14e-131	398
cold1	TRINITY_DN23221_c0_g1_i1	3702:001877	78.704	324	69	0	53	376	35	358	0	523
cold1	TRINITY_DN25189_c0_g3_i1	3702:00187c	73.893	429	110	2	18	445	5	432	0	659
cold1	TRINITY_DN17750_c0_g1_i1	3702:001883	61.47	558	194	5	1	543	115	666	0	654
cold1	TRINITY_DN18654_c0_g1_i6	3702:001885	70.876	491	139	1	37	527	3	489	0	761
cold1	TRINITY_DN17529_c0_g1_i3	3702:001893	60.071	283	97	3	33	300	22	303	6.51e-116	343
cold1	TRINITY_DN17763_c0_g1_i2	3702:00189f	41.86	258	113	5	72	328	33	254	1.06e-47	163
cold1	TRINITY_DN24319_c0_g2_i1	3702:0018a2	59.357	342	131	2	64	397	12	353	4.84e-132	385
cold1	TRINITY_DN17501_c0_g1_i1	3702:0018bd	60.049	408	163	0	1	408	541	948	5.14e-178	521
cold1	TRINITY_DN18203_c0_g1_i1	3702:0018be	85.686	510	72	1	43	552	3	511	0	941
cold1	TRINITY_DN18213_c0_g1_i1	3702:0018c8	76.166	193	46	0	45	237	1	193	1.27e-111	323
cold1	TRINITY_DN22146_c0_g1_i2	3702:0018ce	54.435	248	108	2	95	342	62	304	2.99e-87	280
cold1	TRINITY_DN19344_c0_g1_i2	3702:0018d4	72.627	453	120	3	1	450	167	618	0	683
cold1	TRINITY_DN22349_c0_g1_i3	3702:0018d9	55.072	483	202	5	12	493	335	803	1.61e-156	488
cold1	TRINITY_DN16476_c0_g1_i1	3702:0018da	69.26	527	113	5	1	521	154	637	0	717
cold1	TRINITY_DN17460_c0_g5_i1	3702:0018db	71.366	227	65	0	1	227	450	676	4.16e-111	333
cold1	TRINITY_DN24422_c0_g1_i1	3702:0018df	84.082	490	62	6	97	583	1	477	0	826
cold1	TRINITY_DN16677_c0_g1_i1	3702:00190f	72.376	362	98	1	17	376	5	366	0	563
cold1	TRINITY_DN24156_c0_g1_i1	3702:001910	81.76	466	82	2	15	478	3	467	0	775
cold1	TRINITY_DN18982_c0_g2_i1	3702:001910	59.957	467	170	3	43	502	6	462	0	554
cold1	TRINITY_DN19199_c0_g1_i1	3702:001916	63.245	302	103	2	62	363	21	314	2.19e-124	362
cold1	TRINITY_DN16871_c0_g1_i1	3702:00191f	71.293	317	88	2	87	403	54	367	6.95e-168	481
cold1	TRINITY_DN17280_c0_g4_i1	3702:001923	67.442	387	124	1	89	473	67	453	0	563
cold1	TRINITY_DN23304_c0_g1_i6	3702:001924	40.871	597	279	25	76	620	1	575	4.94e-87	285
cold1	TRINITY_DN24996_c2_g2_i1	3702:001929	79.197	548	101	4	83	624	1	541	0	905
cold1	TRINITY_DN23590_c0_g1_i2	3702:00192a	70.386	699	177	5	11	685	163	855	0	1023
cold1	TRINITY_DN19513_c0_g1_i2	3702:001933	70.954	723	207	3	1	722	140	860	0	1083
cold1	TRINITY_DN21948_c0_g1_i1	3702:001939	65.605	157	53	1	1	156	272	428	2.53e-72	224
cold1	TRINITY_DN23167_c0_g2_i1	3702:00193b	81.437	501	93	0	43	543	1	501	0	885
cold1	TRINITY_DN15199_c0_g1_i2	3702:001941	74.879	207	50	2	20	225	3	208	2.12e-94	277
cold1	TRINITY_DN18962_c0_g2_i1	3702:001945	66.12	366	122	2	100	464	1	365	2.85e-176	500
cold1	TRINITY_DN14687_c0_g1_i1	3702:00194b	64.319	213	76	0	40	252	92	304	2.68e-105	313
cold1	TRINITY_DN19322_c1_g1_i2	3702:001957	71.806	454	103	5	8	451	62	500	0	659
cold1	TRINITY_DN18116_c0_g1_i1	3702:00195e	74.913	287	69	2	21	305	4	289	2.66e-154	433
cold1	TRINITY_DN32671_c0_g1_i1	3702:001965	65.909	132	35	2	4	125	1	132	1.84e-58	177
cold1	TRINITY_DN18201_c0_g1_i2	3702:00196d	73.638	459	111	2	72	529	9	458	0	664
cold1	TRINITY_DN17310_c0_g1_i3	3702:00197a	64.876	242	63	4	130	361	28	257	2.78e-97	293
cold1	TRINITY_DN22328_c2_g4_i3	3702:00197a	63.445	238	75	4	147	378	26	257	2.57e-96	291
cold1	TRINITY_DN16939_c0_g1_i1	3702:001999	57.307	349	145	4	36	382	18	364	3.57e-145	417
cold1	TRINITY_DN25137_c0_g1_i4	3702:0019af	78.208	413	90	0	169	581	1	413	0	702
cold1	TRINITY_DN18364_c0_g1_i1	3702:0019ee	72.997	337	88	3	36	370	18	353	2.89e-180	507
cold1	TRINITY_DN23343_c1_g6_i1	3702:0019f6	75.35	714	150	8	13	720	600	1293	0	1053
cold1	TRINITY_DN24105_c0_g1_i8	3702:001a11	73.298	573	150	1	12	581	1	573	0	863
cold1	TRINITY_DN18259_c0_g1_i2	3702:001a2a	67.041	267	87	1	102	368	1	266	3.39e-135	388
cold1	TRINITY_DN24774_c0_g2_i1	3702:001a2b	65.836	281	83	3	1	270	964	1242	6.83e-129	402
cold1	TRINITY_DN18275_c0_g1_i2	3702:001a30	71.901	121	29	2	65	180	1	121	7.48e-54	169
cold1	TRINITY_DN12303_c0_g1_i1	3702:001a31	68.349	218	69	0	1	218	217	434	1.39e-115	338
cold1	TRINITY_DN19567_c0_g1_i2	3702:001a3c	74.462	372	83	4	30	392	1	369	0	560
cold1	TRINITY_DN23572_c0_g1_i3	3702:001a45	66.357	862	283	4	41	902	1	855	0	1200
cold1	TRINITY_DN17700_c0_g1_i2	3702:001a52	51.49	1074	462	18	28	1085	25	1055	0	1002
cold1	TRINITY_DN21010_c1_g4_i1	3702:001a57	77.692	130	29	0	20	149	569	698	4.22e-74	235
cold1	TRINITY_DN17130_c0_g1_i1	3702:001a6f	70.182	275	61	4	59	327	1	260	1.45e-131	378
cold1	TRINITY_DN9168_c0_g1_i1	3702:001a77	63.768	138	46	2	10	143	423	560	1.03e-55	184
cold1	TRINITY_DN3800_c0_g1_i1	3702:001a77	79.661	118	24	0	3	120	134	251	2.01e-55	181
cold1	TRINITY_DN20881_c0_g1_i1	3702:001a92	72.5	320	87	1	59	378	6	324	8.92e-170	498
cold1	TRINITY_DN17666_c0_g2_i2	3702:001aaa	73.95	238	55	2	54	288	9	242	5.1e-126	370
cold1	TRINITY_DN25248_c3_g2_i2	3702:001aad	82.101	257	46	0	1	257	145	401	4.08e-144	427
cold1	TRINITY_DN21542_c1_g1_i5	3702:001aba	64.643	280	93	4	53	326	3	282	2.88e-128	372
cold1	TRINITY_DN21431_c0_g1_i2	3702:001ac5	73.775	408	101	1	21	428	1	402	0	645
cold1	TRINITY_DN1235_c0_g1_i1	3702:001ad3	78.035	173	38	0	1	173	226	398	5.15e-99	293
cold1	TRINITY_DN19298_c0_g1_i1	3702:001ad7	53.05	541	244	6	105	642	51	584	0	570
cold1	TRINITY_DN16550_c0_g1_i1	3702:001ae3	74.587	484	117	5	5	483	78	560	0	699
cold1	TRINITY_DN14595_c0_g1_i1	3702:001aec	66.757	370	120	2	129	497	44	411	4.91e-173	493
cold1	TRINITY_DN19870_c0_g5_i1	3702:001b08	80.404	495	97	0	139	633	32	526	0	827
cold1	TRINITY_DN20900_c1_g2_i1	3702:001b0d	74.194	434	112	0	93	526	78	511	0	698
cold1	TRINITY_DN18131_c0_g1_i1	3702:001b0d	88	325	39	0	1	325	511	835	0	609
cold1	TRINITY_DN15953_c0_g1_i1	3702:001b12	49.3	643	307	4	1	635	146	777	0	653
cold1	TRINITY_DN17950_c0_g1_i4	3702:001b18	78.502	414	76	2	300	700	257	670	0	659
cold1	TRINITY_DN14972_c0_g1_i1	3702:001b2b	59.375	128	52	0	8	135	115	242	1.61e-54	172
cold1	TRINITY_DN23197_c0_g1_i1	3702:001b36	69	300	79	3	137	435	1	287	5.08e-143	413
cold1	TRINITY_DN18350_c0_g1_i2	3702:001b38	51.292	271	115	4	29	296	6	262	2.04e-91	273
cold1	TRINITY_DN13593_c0_g1_i1	3702:001b42	76.433	157	35	1	6	160	62	218	1.47e-80	246
cold1	TRINITY_DN28800_c0_g1_i1	3702:001b4f	61.875	160	55	2	1	160	232	385	4.55e-63	198
cold1	TRINITY_DN17326_c0_g2_i2	3702:001b5a	54.312	974	406	9	33	981	24	983	0	999
cold1	TRINITY_DN20629_c0_g1_i1	3702:001b5b	56.522	552	225	4	102	653	60	596	0	641
cold1	TRINITY_DN21906_c0_g1_i1	3702:001b5b	54.446	551	236	5	116	665	60	596	0	611
cold1	TRINITY_DN23583_c5_g1_i1	3702:001b63	85.115	524	72	4	67	585	1	523	0	909
cold1	TRINITY_DN16583_c0_g1_i1	3702:001b6a	48.128	374	155	8	61	421	2	349	2.98e-108	323
cold1	TRINITY_DN21598_c0_g1_i1	3702:001b6d	81.418	522	97	0	67	588	1	522	0	873
cold1	TRINITY_DN16540_c0_g1_i3	3702:001b76	63.957	369	127	1	1	369	80	442	2.69e-175	505
cold1	TRINITY_DN22717_c0_g1_i1	3702:001b7c	79	400	84	0	96	495	58	457	0	669
cold1	TRINITY_DN21929_c2_g3_i3	3702:001b83	81.948	349	62	1	84	431	1	349	0	622
cold1	TRINITY_DN15534_c0_g1_i2	3702:001b8e	68.873	408	120	2	65	466	41	447	0	580
cold1	TRINITY_DN15326_c0_g1_i1	3702:001b97	76.074	163	39	0	17	179	2	164	1.9e-91	267
cold1	TRINITY_DN19608_c0_g1_i2	3702:001ba1	61.75	400	126	4	85	468	1	389	2.01e-169	486
cold1	TRINITY_DN24151_c0_g2_i3	3702:001bc1	65.441	272	85	4	192	462	1	264	3.19e-119	352
cold1	TRINITY_DN17183_c0_g1_i1	3702:001bc4	86.087	230	32	0	1	230	437	666	2.46e-148	431
cold1	TRINITY_DN22941_c0_g1_i1	3702:001bca	53.789	541	244	4	159	693	36	576	0	582
cold1	TRINITY_DN17419_c0_g1_i1	3702:001bd1	88.636	132	15	0	1	132	697	828	4.81e-76	242
cold1	TRINITY_DN21896_c1_g1_i2	3702:001bed	63.81	630	207	5	201	829	1	610	0	836
cold1	TRINITY_DN34269_c0_g1_i1	3702:001bfc	73.333	105	28	0	1	105	362	466	7.11e-52	169
cold1	TRINITY_DN17189_c0_g1_i1	3702:001c19	63.462	520	144	9	27	519	2	502	0	631
cold1	TRINITY_DN9651_c0_g1_i1	3702:001c21	46.988	166	87	1	1	165	584	749	2.21e-45	157
cold1	TRINITY_DN17563_c0_g1_i2	3702:001c35	77.778	270	59	1	108	376	39	308	6.18e-153	434
cold1	TRINITY_DN24070_c0_g1_i2	3702:001c43	68.093	257	75	4	177	431	49	300	1.42e-114	339
cold1	TRINITY_DN20056_c0_g1_i1	3702:001c68	55.476	557	227	7	61	599	1	554	0	590
cold1	TRINITY_DN17590_c0_g1_i1	3702:001c84	83.438	634	104	1	48	680	4	637	0	1093
cold1	TRINITY_DN13674_c0_g1_i1	3702:001c92	65.942	138	47	0	19	156	33	170	1.38e-56	176
cold1	TRINITY_DN23081_c1_g1_i1	3702:001c93	67.364	239	76	1	33	269	1	239	9.9e-118	338
cold1	TRINITY_DN21488_c0_g6_i1	3702:001c99	38.136	354	161	11	69	405	6	318	2.94e-53	186
cold1	TRINITY_DN21488_c0_g2_i2	3702:001c99	38.323	334	153	9	79	403	6	295	1.56e-52	184
cold1	TRINITY_DN24470_c0_g1_i1	3702:001c9b	73.464	358	84	2	30	387	1	347	0	548
cold1	TRINITY_DN17306_c0_g1_i2	3702:001ca9	63.348	442	132	6	6	446	191	603	0	527
cold1	TRINITY_DN20512_c0_g1_i1	3702:001cb4	70.69	290	74	4	4	289	5	287	2.25e-144	410
cold1	TRINITY_DN25126_c0_g1_i2	3702:001ce0	65.499	742	254	2	69	809	31	771	0	1029
cold1	TRINITY_DN33535_c0_g1_i1	3702:001ce7	81.726	197	36	0	1	197	628	824	7.51e-105	322
cold1	TRINITY_DN20539_c0_g1_i4	3702:001d00	73.605	466	116	2	29	494	3	461	0	701
cold1	TRINITY_DN30182_c0_g1_i1	3702:001d02	57.669	163	64	3	35	195	146	305	7.19e-58	187
cold1	TRINITY_DN22017_c9_g1_i2	3702:001d0b	60.526	190	72	2	54	243	20	206	2.08e-81	244
cold1	TRINITY_DN10468_c0_g1_i1	3702:001d16	88.095	168	20	0	1	168	327	494	8.32e-107	318
cold1	TRINITY_DN16983_c0_g1_i1	3702:001d17	71.429	140	40	0	82	221	8	147	2.54e-74	223
cold1	TRINITY_DN10622_c0_g1_i1	3702:001d18	67.456	169	55	0	1	169	142	310	5.34e-72	221
cold1	TRINITY_DN22223_c2_g5_i1	3702:001d2c	76.659	874	188	5	86	957	1	860	0	1395
cold1	TRINITY_DN22274_c0_g3_i1	3702:001d37	77.709	323	72	0	1	323	104	426	0	557
cold1	TRINITY_DN18941_c0_g1_i1	3702:001d5b	76.152	369	88	0	54	422	3	371	0	558
cold1	TRINITY_DN24909_c0_g3_i2	3702:001d70	64.013	892	263	11	1	879	232	1078	0	1102
cold1	TRINITY_DN19895_c0_g1_i2	3702:001d84	81.459	658	117	1	58	715	4	656	0	1105
cold1	TRINITY_DN17194_c0_g1_i2	3702:001d95	77.344	128	29	0	40	167	1	128	4.08e-67	204
cold1	TRINITY_DN16319_c1_g2_i1	3702:001dad	82.27	423	75	0	1	423	305	727	0	719
cold1	TRINITY_DN21404_c2_g2_i1	3702:001e05	60.6	467	167	3	195	660	56	506	0	538
cold1	TRINITY_DN24126_c0_g1_i1	3702:001e18	65.833	480	161	1	135	614	52	528	0	659
cold1	TRINITY_DN22299_c0_g1_i1	3702:001e1f	50.924	595	245	6	19	600	1	561	0	592
cold1	TRINITY_DN22737_c0_g1_i1	3702:001e35	76.152	1107	224	10	6	1093	639	1724	0	1687
cold1	TRINITY_DN17612_c0_g1_i1	3702:001e38	84.01	419	65	1	1	417	298	716	0	735
cold1	TRINITY_DN16319_c0_g1_i1	3702:001e5c	82.609	207	36	0	1	207	434	640	8.47e-120	354
cold1	TRINITY_DN22073_c0_g1_i1	3702:001e65	85.081	496	72	1	10	505	113	606	0	884
cold1	TRINITY_DN21552_c0_g1_i2	3702:001e69	59.738	534	208	5	56	586	1	530	0	671
cold1	TRINITY_DN21792_c5_g1_i4	3702:001e6a	70.714	280	69	5	14	287	18	290	6.98e-138	397
cold1	TRINITY_DN23211_c1_g1_i1	3702:001e97	66.049	324	95	4	109	426	66	380	1.71e-140	407
cold1	TRINITY_DN18762_c0_g1_i1	3702:001ec9	71.681	113	31	1	135	246	62	174	2.29e-54	176
cold1	TRINITY_DN21261_c1_g1_i1	3702:001ee1	63.039	487	165	6	2	481	509	987	0	613
cold1	TRINITY_DN24511_c0_g2_i1	3702:001f08	74.674	383	94	2	209	590	101	481	0	601
cold1	TRINITY_DN14039_c0_g2_i1	3702:001f0a	83.526	346	55	1	1	344	483	828	0	588
cold1	TRINITY_DN21227_c1_g2_i1	3702:001f1c	82.941	170	29	0	70	239	4	173	9.07e-109	313
cold1	TRINITY_DN21227_c1_g3_i1	3702:001f1c	83.529	170	28	0	38	207	4	173	3.23e-108	310
cold1	TRINITY_DN24408_c0_g1_i4	3702:001f25	73.282	131	29	1	20	144	13	143	4.62e-68	206
cold1	TRINITY_DN21728_c0_g2_i1	3702:001f34	55.351	542	239	3	1	541	140	679	0	621
cold1	TRINITY_DN16428_c0_g1_i1	3702:001f44	63.445	238	84	2	4	239	405	641	5.88e-97	297
cold1	TRINITY_DN16033_c0_g1_i1	3702:001f46	53.674	313	144	1	1	313	193	504	5.51e-120	353
cold1	TRINITY_DN21630_c3_g1_i1	3702:001f77	75.947	977	199	3	56	998	38	1012	0	1533
cold1	TRINITY_DN19618_c0_g1_i1	3702:001f7c	41.205	614	272	20	142	727	222	774	1.33e-123	391
cold1	TRINITY_DN20277_c0_g2_i2	3702:001f88	51.685	356	157	7	31	383	1	344	5.33e-124	365
cold1	TRINITY_DN23794_c2_g4_i1	3702:001f8d	75.2	125	31	0	46	170	3	127	1.57e-70	210
cold1	TRINITY_DN19319_c0_g3_i1	3702:001fa6	80.219	1370	246	7	1	1368	2512	3858	0	2304
cold1	TRINITY_DN14779_c0_g1_i2	3702:001fb2	67.5	240	78	0	18	257	15	254	3.13e-121	353
cold1	TRINITY_DN18395_c0_g1_i2	3702:001fcf	64.32	412	114	7	114	511	1	393	0	522
cold1	TRINITY_DN19116_c0_g1_i9	3702:001fdc	50.769	195	83	3	88	269	168	362	1.46e-55	187
cold1	TRINITY_DN16325_c0_g2_i1	3702:001fe6	54.711	329	133	5	77	398	1	320	3.06e-117	347
cold1	TRINITY_DN9376_c0_g1_i1	3702:001ff8	88.601	386	44	0	1	386	143	528	0	685
cold1	TRINITY_DN23104_c0_g1_i1	3702:001ffe	74.526	844	187	8	6	846	369	1187	0	1261
cold1	TRINITY_DN21437_c0_g2_i1	3702:002006	54.571	350	156	2	50	399	14	360	1.53e-124	370
cold1	TRINITY_DN9256_c0_g1_i1	3702:00200b	69.271	384	106	6	31	406	1	380	0	515
cold1	TRINITY_DN12495_c0_g1_i1	3702:002012	68.579	366	115	0	1	366	457	822	0	553
cold1	TRINITY_DN19188_c0_g1_i1	3702:002013	70.487	349	99	3	168	516	49	393	2.58e-175	502
cold1	TRINITY_DN17040_c0_g1_i3	3702:002042	60.784	306	112	3	7	307	65	367	2.03e-129	375
cold1	TRINITY_DN18606_c0_g1_i5	3702:002052	67.105	304	99	1	20	323	5	307	3.99e-155	439
cold1	TRINITY_DN17336_c0_g1_i2	3702:002057	59.563	183	72	2	1	182	217	398	2.58e-66	211
cold1	TRINITY_DN15923_c0_g1_i1	3702:00207e	74.519	208	53	0	1	208	176	383	6.74e-109	342
cold1	TRINITY_DN13827_c0_g1_i1	3702:002080	62.657	399	144	3	1	397	565	960	5.47e-157	470
cold1	TRINITY_DN22819_c1_g2_i4	3702:002081	73.115	305	77	2	72	376	1	300	1.18e-159	452
cold1	TRINITY_DN14970_c0_g1_i1	3702:002090	50.602	249	119	3	1	248	230	475	2.78e-56	189
cold1	TRINITY_DN17932_c0_g1_i1	3702:00209b	61.283	452	126	9	19	464	1	409	4.41e-164	477
cold1	TRINITY_DN19263_c0_g1_i1	3702:00209e	79.508	366	75	0	85	450	31	396	0	604
cold1	TRINITY_DN15026_c0_g3_i1	3702:0020af	67.376	141	46	0	17	157	40	180	8.16e-61	189
cold1	TRINITY_DN17265_c0_g1_i1	3702:0020b2	56.338	142	56	3	67	207	18	154	2.24e-49	160
cold1	TRINITY_DN9985_c0_g1_i1	3702:0020c8	66.531	245	76	2	1	243	285	525	1.59e-118	351
cold1	TRINITY_DN16996_c0_g2_i1	3702:0020d8	67.052	346	105	1	2	347	214	550	3.58e-174	497
cold1	TRINITY_DN23544_c0_g1_i2	3702:0020db	73.598	428	105	4	46	466	1	427	0	599
cold1	TRINITY_DN18917_c0_g1_i1	3702:0020e3	81.915	376	57	5	38	409	1	369	0	587
cold1	TRINITY_DN21430_c0_g2_i1	3702:0020e7	70.99	293	78	4	58	347	5	293	5.33e-147	421
cold1	TRINITY_DN22227_c0_g2_i2	3702:0020f8	58.025	486	198	3	53	537	1	481	0	580
cold1	TRINITY_DN15021_c0_g1_i1	3702:0020fa	56.901	355	152	1	2	356	209	562	1.58e-152	441
cold1	TRINITY_DN20914_c0_g1_i2	3702:0020fd	74.695	328	80	2	112	438	3	328	3.84e-179	508
cold1	TRINITY_DN22423_c0_g1_i4	3702:002100	93.082	159	11	0	254	412	179	337	1.82e-107	323
cold1	TRINITY_DN20153_c6_g1_i1	3702:002111	75.635	197	45	1	27	223	153	346	8.3e-107	311
cold1	TRINITY_DN24942_c4_g1_i13	3702:002131	76.571	175	34	2	113	280	1	175	5.18e-82	258
cold1	TRINITY_DN23116_c0_g1_i4	3702:002132	68.353	771	232	5	34	802	1	761	0	1078
cold1	TRINITY_DN12132_c0_g1_i1	3702:002139	68.944	161	50	0	1	161	332	492	8.53e-81	250
cold1	TRINITY_DN24115_c1_g1_i2	3702:002140	79.853	1092	209	6	110	1196	1	1086	0	1806
cold1	TRINITY_DN23301_c0_g1_i1	3702:002149	80.38	316	62	0	1	316	202	517	0	554
cold1	TRINITY_DN17048_c0_g1_i1	3702:002152	50.402	373	167	8	6	367	4	369	2.49e-117	352
cold1	TRINITY_DN24854_c1_g1_i4	3702:00215e	69.88	581	175	0	38	618	206	786	0	854
cold1	TRINITY_DN22522_c0_g4_i1	3702:00217d	73.094	446	110	4	26	468	1	439	0	639
cold1	TRINITY_DN23354_c3_g1_i1	3702:00218f	69.925	133	36	1	1	129	792	924	7.64e-56	186
cold1	TRINITY_DN25684_c0_g1_i1	3702:00218f	52.083	192	74	3	2	190	228	404	1.98e-53	182
cold1	TRINITY_DN24632_c0_g2_i4	3702:00219a	48.333	780	345	10	37	773	4	768	0	725
cold1	TRINITY_DN19201_c0_g1_i2	3702:0021b1	77.723	202	27	2	1	202	117	300	1.27e-110	321
cold1	TRINITY_DN20272_c0_g1_i5	3702:0021cb	56.349	378	165	0	1	378	67	444	4.75e-143	428
cold1	TRINITY_DN16533_c0_g1_i1	3702:0021ef	70.698	430	126	0	28	457	39	468	0	666
cold1	TRINITY_DN24494_c0_g1_i3	3702:0021f2	85.955	178	25	0	532	709	380	557	2.03e-102	326
cold1	TRINITY_DN15590_c0_g1_i1	3702:00220b	63.019	265	95	1	7	268	1117	1381	6.32e-111	350
cold1	TRINITY_DN17096_c0_g1_i1	3702:002217	74.368	554	136	2	48	596	1	553	0	872
cold1	TRINITY_DN17999_c0_g2_i1	3702:00223b	82.65	317	54	1	1	316	125	441	0	563
cold1	TRINITY_DN16796_c0_g1_i2	3702:002256	48.41	283	129	5	38	311	1	275	3.42e-93	279
cold1	TRINITY_DN16717_c0_g1_i1	3702:00227f	68.864	546	149	5	40	580	10	539	0	779
cold1	TRINITY_DN21942_c0_g1_i3	3702:002280	60.433	508	173	7	39	529	1	497	0	526
cold1	TRINITY_DN17362_c0_g1_i2	3702:002284	69.091	110	33	1	88	196	33	142	4.4e-51	164
cold1	TRINITY_DN16682_c1_g2_i1	3702:00228b	55.705	149	64	2	30	177	5	152	1.87e-54	171
cold1	TRINITY_DN19711_c0_g2_i2	3702:00229e	76.25	800	177	3	2	799	87	875	0	1243
cold1	TRINITY_DN19394_c0_g1_i1	3702:0022c3	55.624	649	265	7	81	727	1	628	0	689
cold1	TRINITY_DN19185_c0_g1_i1	3702:0022cb	67.969	256	75	3	146	395	1	255	5e-121	352
cold1	TRINITY_DN18302_c0_g2_i2	3702:0022cf	83.832	167	27	0	70	236	34	200	3.59e-105	307
cold1	TRINITY_DN24152_c5_g1_i4	3702:0022d1	54.354	333	146	2	77	403	57	389	1.61e-127	374
cold1	TRINITY_DN25122_c0_g4_i3	3702:0022e3	75	696	148	9	98	789	3	676	0	1078
cold1	TRINITY_DN13183_c0_g1_i1	3702:0022ea	77.037	135	30	1	1	134	197	331	2.07e-62	198
cold1	TRINITY_DN14267_c0_g1_i1	3702:0022ea	60.976	164	53	2	66	218	10	173	1.16e-58	187
cold1	TRINITY_DN16586_c0_g2_i2	3702:0022eb	74.408	211	50	1	1	207	199	409	2.41e-106	313
cold1	TRINITY_DN23151_c1_g2_i4	3702:002300	71.429	350	98	2	41	388	1	350	0	526
cold1	TRINITY_DN20104_c0_g1_i1	3702:00230e	63.853	545	181	6	77	605	9	553	0	715
cold1	TRINITY_DN18677_c0_g1_i1	3702:00230f	52.451	204	77	6	91	294	5	188	1.08e-60	194
cold1	TRINITY_DN18619_c0_g1_i2	3702:002310	75.51	294	71	1	90	382	6	299	3.86e-166	466
cold1	TRINITY_DN22448_c0_g1_i1	3702:002319	51.768	396	153	9	170	548	24	398	2.58e-123	371
cold1	TRINITY_DN2628_c0_g1_i1	3702:00231c	55	200	82	4	3	197	54	250	6.58e-63	198
cold1	TRINITY_DN9910_c0_g1_i1	3702:002331	62.791	129	48	0	1	129	193	321	4.45e-53	174
cold1	TRINITY_DN18598_c0_g1_i2	3702:002344	69.715	667	181	12	55	709	1	658	0	883
cold1	TRINITY_DN15027_c0_g2_i1	3702:00234c	76.596	141	32	1	19	159	20	159	1.39e-73	220
cold1	TRINITY_DN22456_c0_g1_i1	3702:002356	91.176	340	28	1	33	370	70	409	0	608
cold1	TRINITY_DN18417_c0_g1_i1	3702:002359	76.946	334	77	0	124	457	41	374	0	536
cold1	TRINITY_DN24994_c1_g1_i9	3702:002378	92.788	929	65	2	1	929	80	1006	0	1704
cold1	TRINITY_DN22875_c0_g1_i3	3702:002382	51.735	317	135	3	119	418	1	316	5.6e-83	261
cold1	TRINITY_DN24312_c7_g1_i2	3702:002395	78.275	313	41	1	35	320	6	318	0	512
cold1	TRINITY_DN15896_c1_g1_i1	3702:0023a4	64.925	268	86	2	2	269	112	371	4.28e-133	382
cold1	TRINITY_DN22575_c0_g1_i2	3702:0023a5	89.425	435	42	1	66	496	1	435	0	805
cold1	TRINITY_DN17485_c0_g1_i2	3702:0023a6	41.026	429	247	3	17	444	365	788	4.6e-112	357
cold1	TRINITY_DN16486_c0_g2_i1	3702:0023b8	71.508	179	51	0	1	179	168	346	2.14e-97	288
cold1	TRINITY_DN19427_c0_g1_i1	3702:0023b9	73.416	726	161	12	87	797	1	709	0	981
cold1	TRINITY_DN13321_c0_g1_i1	3702:0023d7	55.051	198	88	1	1	198	261	457	4.77e-57	190
cold1	TRINITY_DN25097_c1_g1_i1	3702:0023fd	72.376	829	214	6	145	964	29	851	0	1276
cold1	TRINITY_DN16559_c0_g1_i1	3702:0023fe	77.068	266	58	2	157	422	54	316	1.81e-135	399
cold1	TRINITY_DN23298_c2_g1_i4	3702:00241d	89.474	323	34	0	103	425	21	343	0	616
cold1	TRINITY_DN22322_c0_g1_i3	3702:002468	80.932	472	90	0	77	548	1	472	0	808
cold1	TRINITY_DN18079_c0_g1_i1	3702:002470	85.426	645	90	1	53	697	3	643	0	1162
cold1	TRINITY_DN17632_c0_g1_i1	3702:002471	66.471	170	55	2	70	239	1	168	6.87e-79	246
cold1	TRINITY_DN20900_c1_g1_i3	3702:002493	85.279	197	26	1	40	236	8	201	3.82e-120	344
cold1	TRINITY_DN22153_c0_g2_i1	3702:002496	79.646	452	92	0	143	594	57	508	0	739
cold1	TRINITY_DN22399_c0_g1_i1	3702:00249d	82.06	301	53	1	46	345	1	301	0	520
cold1	TRINITY_DN22240_c0_g1_i1	3702:00249d	80.399	301	59	0	106	406	1	301	0	516
cold1	TRINITY_DN22240_c0_g2_i1	3702:00249d	78.738	301	63	1	79	378	1	301	0	509
cold1	TRINITY_DN21117_c0_g5_i1	3702:0024a2	58.683	501	187	5	8	491	6	503	0	560
cold1	TRINITY_DN15994_c0_g1_i1	3702:0024b7	58.824	153	60	1	3	155	332	481	2.85e-51	172
cold1	TRINITY_DN21221_c0_g4_i2	3702:0024ca	88.571	140	16	0	109	248	1	140	2.39e-78	244
cold1	TRINITY_DN21633_c0_g2_i2	3702:0024e9	51.537	423	205	0	105	527	29	451	5.84e-163	475
cold1	TRINITY_DN19124_c0_g1_i1	3702:0024eb	56.658	796	277	7	1	744	445	1224	0	874
cold1	TRINITY_DN22793_c1_g1_i1	3702:00250a	78.978	685	126	4	29	709	1	671	0	1082
cold1	TRINITY_DN19422_c0_g1_i1	3702:00251a	74.533	428	107	1	18	443	5	432	0	678
cold1	TRINITY_DN29766_c0_g1_i1	3702:002527	65.734	143	44	2	1	138	267	409	6.02e-60	189
cold1	TRINITY_DN16500_c0_g1_i1	3702:00252b	72.727	627	168	2	1	627	360	983	0	953
cold1	TRINITY_DN18318_c0_g1_i2	3702:00252d	62.655	565	193	4	84	636	1	559	0	746
cold1	TRINITY_DN24963_c0_g1_i1	3702:002534	63.3	812	278	5	59	852	77	886	0	1060
cold1	TRINITY_DN23940_c5_g1_i2	3702:00253b	64.952	311	92	3	68	361	53	363	1.78e-143	415
cold1	TRINITY_DN22412_c1_g1_i1	3702:002542	80.065	306	61	0	2	307	270	575	0	521
cold1	TRINITY_DN23042_c0_g4_i7	3702:00254d	75.168	1043	250	3	61	1099	1	1038	0	1578
cold1	TRINITY_DN24774_c1_g1_i13	3702:002556	54.987	782	309	11	27	790	1	757	0	824
cold1	TRINITY_DN16480_c0_g1_i3	3702:0025b5	54.878	410	185	0	1	410	215	624	3.76e-165	478
cold1	TRINITY_DN19358_c1_g2_i2	3702:0025cb	65.371	849	286	3	114	957	41	886	0	1201
cold1	TRINITY_DN21377_c0_g1_i1	3702:0025d6	54.948	677	278	7	1	675	90	741	0	752
cold1	TRINITY_DN20302_c1_g1_i1	3702:002611	91.011	178	16	0	86	263	42	219	3.36e-120	346
cold1	TRINITY_DN19501_c0_g1_i1	3702:00261e	65.291	533	147	7	1	509	721	1239	0	667
cold1	TRINITY_DN18914_c0_g1_i1	3702:002626	52.862	297	106	5	8	275	172	463	2.85e-93	285
cold1	TRINITY_DN14632_c0_g2_i1	3702:002629	52.632	494	157	11	1	493	148	565	3.64e-140	416
cold1	TRINITY_DN18949_c0_g1_i1	3702:002632	87.305	449	57	0	1	449	283	731	0	813
cold1	TRINITY_DN20296_c1_g1_i1	3702:00263d	75.373	268	64	1	125	390	36	303	7.12e-144	412
cold1	TRINITY_DN18590_c0_g2_i1	3702:00264b	52.036	221	94	6	21	240	46	255	7.94e-66	210
cold1	TRINITY_DN13443_c0_g1_i1	3702:002655	78.528	163	35	0	1	163	147	309	2.39e-90	270
cold1	TRINITY_DN11152_c0_g1_i1	3702:002681	68.776	237	66	4	13	246	2	233	3.55e-114	328
cold1	TRINITY_DN20211_c0_g1_i1	3702:002694	64.007	539	164	10	42	565	1	524	0	622
cold1	TRINITY_DN25275_c0_g2_i1	3702:002697	80.287	1395	265	5	1	1389	233	1623	0	2279
cold1	TRINITY_DN21620_c0_g2_i2	3702:002697	71.006	507	145	1	1	507	1119	1623	0	691
cold1	TRINITY_DN21380_c0_g1_i1	3702:002698	43.682	554	269	9	41	555	125	674	8.92e-137	416
cold1	TRINITY_DN23832_c0_g1_i2	3702:002699	68.995	1274	392	3	1	1272	436	1708	0	1819
cold1	TRINITY_DN17160_c0_g2_i1	3702:00269a	68.447	206	60	3	77	281	5	206	9.04e-101	294
cold1	TRINITY_DN14307_c0_g1_i1	3702:0026ab	63.415	164	58	2	8	169	23	186	4.41e-64	197
cold1	TRINITY_DN21419_c0_g1_i1	3702:0026b6	64.785	673	212	8	122	787	5	659	0	869
cold1	TRINITY_DN23395_c1_g1_i2	3702:0026bf	65.941	505	141	10	908	1405	777	1257	0	671
cold1	TRINITY_DN15163_c0_g1_i1	3702:0026e1	57.477	214	89	1	64	277	14	225	1.3e-83	253
cold1	TRINITY_DN14385_c0_g1_i1	3702:0026e8	72.792	283	76	1	44	326	62	343	1.97e-157	445
cold1	TRINITY_DN7610_c0_g2_i1	3702:0026ed	63.948	233	83	1	77	308	67	299	1.42e-97	292
cold1	TRINITY_DN19784_c0_g1_i4	3702:0026fa	80.607	428	80	1	1	428	165	589	0	713
cold1	TRINITY_DN22113_c0_g5_i1	3702:00271d	74.273	653	159	3	1	647	72	721	0	1007
cold1	TRINITY_DN23227_c0_g1_i2	3702:002725	58.039	255	103	3	293	544	73	326	1.75e-93	289
cold1	TRINITY_DN20129_c0_g5_i2	3702:002733	83.951	162	26	0	42	203	3	164	6.05e-102	296
cold1	TRINITY_DN19659_c0_g1_i8	3702:002746	54.245	212	95	1	2	213	13	222	2.43e-70	224
cold1	TRINITY_DN22377_c0_g3_i2	3702:00274e	62.891	512	165	5	14	502	2	511	0	655
cold1	TRINITY_DN23484_c1_g2_i2	3702:00275c	64.286	182	65	0	1	182	879	1060	3.01e-74	260
cold1	TRINITY_DN25060_c0_g2_i4	3702:00275e	90.315	444	43	0	65	508	1	444	0	837
cold1	TRINITY_DN24858_c1_g2_i1	3702:002762	60.987	669	208	11	6	639	21	671	0	807
cold1	TRINITY_DN9737_c0_g2_i1	3702:002775	63.492	189	66	2	2	189	179	365	1.52e-79	244
cold1	TRINITY_DN20671_c0_g1_i2	3702:002776	63.739	353	120	2	75	421	1	351	2.46e-138	403
cold1	TRINITY_DN20137_c0_g1_i2	3702:002780	62.4	125	46	1	82	206	1	124	1.71e-56	178
cold1	TRINITY_DN18523_c0_g1_i3	3702:002789	64.463	242	76	4	30	271	1	232	6.23e-108	314
cold1	TRINITY_DN20783_c0_g1_i1	3702:00278b	88.131	1011	119	1	1	1010	269	1279	0	1823
cold1	TRINITY_DN15230_c0_g2_i1	3702:002795	59.144	257	102	3	49	302	132	388	3.58e-93	286
cold1	TRINITY_DN20335_c0_g1_i1	3702:002798	72.131	244	60	3	51	293	69	305	1.15e-128	369
cold1	TRINITY_DN24896_c1_g1_i1	3702:00279d	70.12	917	261	8	142	1047	20	934	0	1333
cold1	TRINITY_DN19290_c0_g1_i2	3702:00279e	79.191	173	25	5	6	174	8	173	9.31e-91	266
cold1	TRINITY_DN23962_c6_g1_i3	3702:0027af	62.121	264	80	4	82	342	43	289	9.01e-100	300
cold1	TRINITY_DN24939_c3_g3_i1	3702:0027b0	67.493	363	116	2	23	385	71	431	0	529
cold1	TRINITY_DN21778_c4_g2_i1	3702:0027b1	66.239	234	75	3	50	282	17	247	6.25e-108	315
cold1	TRINITY_DN20554_c0_g1_i1	3702:0027cb	73.987	469	119	1	14	482	3	468	0	706
cold1	TRINITY_DN23638_c1_g2_i1	3702:0027cd	51.171	897	336	14	98	977	11	822	0	853
cold1	TRINITY_DN24033_c2_g1_i1	3702:0027d1	68.345	278	87	1	1	278	86	362	4.73e-140	404
cold1	TRINITY_DN22768_c0_g1_i4	3702:0027dc	79.021	286	54	3	103	386	44	325	7.13e-162	461
cold1	TRINITY_DN12516_c0_g1_i1	3702:002802	74.051	158	37	2	38	191	68	225	4.67e-76	227
cold1	TRINITY_DN20157_c0_g1_i1	3702:00281b	65.763	295	97	4	25	318	1	292	2.2e-134	385
cold1	TRINITY_DN18981_c0_g1_i2	3702:002846	69.625	293	89	0	170	462	59	351	1.46e-149	433
cold1	TRINITY_DN16791_c0_g1_i1	3702:00284e	86.957	184	24	0	32	215	16	199	4.69e-121	344
cold1	TRINITY_DN22521_c3_g1_i1	3702:002868	67.778	270	82	2	69	338	27	291	1.84e-134	385
cold1	TRINITY_DN14346_c0_g1_i1	3702:002873	60.067	298	105	7	2	297	96	381	3.26e-117	343
cold1	TRINITY_DN16860_c0_g1_i1	3702:002879	60.191	314	120	2	1	314	423	731	1.38e-130	391
cold1	TRINITY_DN24401_c2_g5_i1	3702:002883	78.571	196	39	1	170	365	103	295	2.01e-100	305
cold1	TRINITY_DN16779_c0_g1_i1	3702:0028a1	69.652	201	61	0	52	252	32	232	3.47e-95	293
cold1	TRINITY_DN19071_c0_g1_i1	3702:0028a7	75.377	199	49	0	146	344	137	335	3.8e-111	327
cold1	TRINITY_DN14705_c0_g1_i2	3702:0028a9	60.081	248	89	4	125	370	2	241	8.79e-97	289
cold1	TRINITY_DN18625_c0_g1_i1	3702:0028b4	70.397	706	179	7	29	716	1	694	0	1028
cold1	TRINITY_DN22227_c0_g3_i3	3702:0028b6	92.244	361	28	0	101	461	1	361	0	688
cold1	TRINITY_DN18371_c0_g1_i2	3702:0028cb	80.351	285	55	1	1	285	496	779	3.35e-174	503
cold1	TRINITY_DN19687_c0_g1_i2	3702:0028cd	44.977	647	291	15	55	685	1	598	1.99e-143	436
cold1	TRINITY_DN17244_c0_g1_i1	3702:0028de	73.469	539	142	1	39	577	1	538	0	834
cold1	TRINITY_DN19882_c1_g1_i5	3702:0028eb	72.143	280	78	0	14	293	2	281	3.24e-151	441
cold1	TRINITY_DN25205_c0_g1_i1	3702:0028f6	61.538	598	196	8	73	666	18	585	0	764
cold1	TRINITY_DN13298_c0_g1_i1	3702:002902	64.336	143	50	1	8	149	240	382	1.08e-62	199
cold1	TRINITY_DN14279_c0_g1_i1	3702:002916	56.818	264	110	1	1	264	254	513	2.13e-99	304
cold1	TRINITY_DN22540_c1_g1_i7	3702:002919	75.253	198	45	1	202	399	63	256	1.47e-105	315
cold1	TRINITY_DN22474_c0_g1_i1	3702:00291f	58.396	399	149	6	69	465	6	389	1.5e-140	409
cold1	TRINITY_DN22891_c1_g2_i2	3702:002921	87.781	311	38	0	1	311	110	420	0	561
cold1	TRINITY_DN22967_c0_g1_i1	3702:002922	67.1	538	157	7	2	527	56	585	0	744
cold1	TRINITY_DN18832_c0_g1_i2	3702:00294a	51.992	477	184	11	121	586	21	463	1.96e-153	453
cold1	TRINITY_DN20784_c0_g1_i2	3702:002981	68.298	470	137	4	25	487	89	553	0	686
cold1	TRINITY_DN19158_c0_g1_i1	3702:002985	81.153	451	85	0	152	602	9	459	0	755
cold1	TRINITY_DN13788_c0_g3_i1	3702:002990	72.139	201	55	1	1	201	173	372	2.81e-98	291
cold1	TRINITY_DN14791_c0_g1_i2	3702:00299a	54.251	247	77	1	2	248	11	221	2.7e-97	285
cold1	TRINITY_DN14038_c0_g1_i1	3702:0029b0	66.393	122	41	0	1	122	141	262	3.66e-57	180
cold1	TRINITY_DN6592_c0_g1_i1	3702:0029c1	80.349	229	45	0	1	229	211	439	1.64e-141	407
cold1	TRINITY_DN22966_c0_g2_i6	3702:0029c2	53.052	213	95	2	287	499	92	299	5.75e-65	214
cold1	TRINITY_DN23100_c0_g4_i1	3702:0029cc	67.216	546	178	1	53	598	24	568	0	795
cold1	TRINITY_DN19482_c0_g1_i2	3702:0029cd	61.905	252	88	4	74	323	35	280	4.63e-101	302
cold1	TRINITY_DN20886_c10_g3_i3	3702:0029e2	60	145	58	0	86	230	180	324	7.36e-55	197
cold1	TRINITY_DN20767_c0_g4_i1	3702:0029e9	77.665	591	102	8	81	655	1	577	0	874
cold1	TRINITY_DN19854_c0_g1_i4	3702:0029e9	75.88	568	113	8	155	708	1	558	0	827
cold1	TRINITY_DN20767_c0_g1_i1	3702:0029e9	79.206	529	92	5	1	513	51	577	0	825
cold1	TRINITY_DN24314_c0_g2_i1	3702:0029f8	82.394	142	22	1	57	195	1	142	5.33e-78	236
cold1	TRINITY_DN17318_c0_g2_i3	3702:002a01	65.728	213	66	3	51	257	21	232	6.48e-94	281
cold1	TRINITY_DN18801_c0_g1_i2	3702:002a02	43.498	223	118	6	68	288	8	224	8.42e-54	181
cold1	TRINITY_DN14448_c0_g1_i1	3702:002a17	82.203	118	17	2	94	210	73	187	2.87e-61	189
cold1	TRINITY_DN24767_c0_g1_i1	3702:002a1e	82.667	225	39	0	69	293	47	271	4.83e-132	376
cold1	TRINITY_DN17875_c0_g1_i1	3702:002a23	73.404	282	65	3	16	289	4	283	3.74e-154	436
cold1	TRINITY_DN19067_c0_g1_i1	3702:002a34	54.504	655	248	10	84	721	4	625	0	654
cold1	TRINITY_DN18998_c0_g1_i1	3702:002a41	65.333	300	85	4	18	316	1	282	8.02e-117	344
cold1	TRINITY_DN15841_c0_g1_i4	3702:002a45	78.097	557	121	1	126	682	78	633	0	937
cold1	TRINITY_DN17928_c0_g1_i1	3702:002a46	40.878	729	311	20	1	710	86	713	8.52e-147	451
cold1	TRINITY_DN14601_c0_g2_i1	3702:002a4d	43.836	292	149	4	44	324	2	289	3.32e-74	233
cold1	TRINITY_DN24731_c0_g1_i4	3702:002a6c	82.456	342	60	0	79	420	51	392	0	555
cold1	TRINITY_DN23413_c1_g1_i2	3702:002a6e	79.883	343	66	2	54	396	4	343	0	578
cold1	TRINITY_DN23840_c0_g1_i5	3702:002a73	87.912	91	10	1	784	873	1	91	5.61e-50	170
cold1	TRINITY_DN21706_c1_g1_i1	3702:002a85	56.654	263	108	5	149	405	179	441	1.99e-88	284
cold1	TRINITY_DN18462_c0_g1_i1	3702:002a86	63.265	245	88	2	1	245	237	479	5.96e-110	327
cold1	TRINITY_DN23258_c0_g1_i2	3702:002a8a	73.176	507	120	4	105	602	8	507	0	755
cold1	TRINITY_DN19032_c0_g3_i2	3702:002aaf	75.63	119	28	1	57	174	7	125	1.59e-55	176
cold1	TRINITY_DN18805_c0_g1_i2	3702:002ab5	60.209	191	76	0	199	389	156	346	3.1e-81	254
cold1	TRINITY_DN15838_c0_g1_i2	3702:002ad0	68.548	496	147	3	9	504	18	504	0	667
cold1	TRINITY_DN20840_c0_g2_i4	3702:002ae1	72.477	654	156	12	102	739	120	765	0	916
cold1	TRINITY_DN15528_c0_g1_i1	3702:002ae3	54.882	297	116	5	145	436	117	400	4.05e-99	303
cold1	TRINITY_DN22340_c0_g2_i1	3702:002aea	81.818	176	31	1	16	191	49	223	8.33e-97	283
cold1	TRINITY_DN12922_c0_g1_i2	3702:002af4	84.218	754	115	3	27	779	2	752	0	1331
cold1	TRINITY_DN20894_c0_g1_i2	3702:002b0c	73.068	427	107	4	63	483	1	425	0	655
cold1	TRINITY_DN21475_c3_g1_i1	3702:002b18	49.091	330	162	5	26	352	38	364	7.88e-103	308
cold1	TRINITY_DN20434_c0_g2_i1	3702:002b22	41.055	436	175	15	1	404	528	913	1.67e-65	226
cold1	TRINITY_DN22136_c2_g1_i6	3702:002b26	73.389	357	95	0	141	497	135	491	0	522
cold1	TRINITY_DN22266_c4_g1_i3	3702:002b27	53.475	518	222	7	52	562	3	508	0	545
cold1	TRINITY_DN22349_c0_g1_i3	3702:002b2b	49.767	215	108	0	378	592	295	509	4.37e-71	246
cold1	TRINITY_DN22769_c2_g2_i2	3702:002b4c	64.521	699	227	6	137	832	1	681	0	921
cold1	TRINITY_DN22475_c1_g1_i1	3702:002b57	86.42	162	22	0	29	190	1	162	9.26e-95	281
cold1	TRINITY_DN24993_c1_g3_i7	3702:002b6a	49.754	406	166	4	188	587	1	374	1.43e-121	374
cold1	TRINITY_DN23298_c2_g3_i1	3702:002bbb	54.802	531	209	8	256	771	112	626	0	564
cold1	TRINITY_DN17320_c0_g1_i2	3702:002bbc	61.511	278	99	4	58	328	4	280	2.47e-117	344
cold1	TRINITY_DN15317_c0_g2_i1	3702:002bc9	79.916	239	48	0	1	239	173	411	1.21e-149	424
cold1	TRINITY_DN23425_c2_g1_i5	3702:002bdb	65.784	453	134	9	59	507	5	440	0	577
cold1	TRINITY_DN24625_c0_g2_i5	3702:002be6	75.065	770	175	8	26	789	1	759	0	1107
cold1	TRINITY_DN21040_c0_g1_i1	3702:002bf4	79.518	332	68	0	39	370	28	359	0	552
cold1	TRINITY_DN24534_c0_g1_i5	3702:002c01	63.535	447	145	6	72	511	12	447	0	535
cold1	TRINITY_DN12475_c0_g1_i1	3702:002c04	44.092	567	245	13	21	580	7	508	2.23e-128	387
cold1	TRINITY_DN21595_c0_g3_i1	3702:002c11	65.121	453	133	4	29	477	6	437	0	559
cold1	TRINITY_DN22487_c0_g2_i3	3702:002c1b	64.343	373	112	9	80	439	8	372	2.46e-162	470
cold1	TRINITY_DN22962_c4_g2_i2	3702:002c20	65.394	393	119	2	225	615	30	407	0	523
cold1	TRINITY_DN17779_c0_g1_i2	3702:002c2f	80.272	147	25	1	117	259	55	201	2.18e-81	248
cold1	TRINITY_DN20654_c0_g1_i2	3702:002c35	73.004	263	67	2	59	317	51	313	4.71e-115	338
cold1	TRINITY_DN19959_c0_g1_i2	3702:002c41	89.764	381	39	0	12	392	74	454	0	713
cold1	TRINITY_DN21980_c0_g1_i5	3702:002c45	65.485	536	165	6	15	533	2	534	0	707
cold1	TRINITY_DN19973_c0_g1_i1	3702:002c4b	51.149	696	303	14	15	690	1	679	0	546
cold1	TRINITY_DN18999_c0_g1_i4	3702:002c6f	67.847	367	117	1	1	366	616	982	2.36e-169	501
cold1	TRINITY_DN12712_c0_g1_i1	3702:002c7b	91.111	225	20	0	9	233	213	437	9.14e-155	439
cold1	TRINITY_DN13677_c0_g1_i1	3702:002c7e	77.66	94	21	0	1	94	497	590	4.94e-48	161
cold1	TRINITY_DN18420_c0_g1_i2	3702:002c8b	62.814	597	196	8	19	606	140	719	0	709
cold1	TRINITY_DN19606_c0_g2_i1	3702:002c96	73.8	500	131	0	1	500	209	708	0	803
cold1	TRINITY_DN19835_c1_g3_i3	3702:002c9e	51.14	307	105	5	49	354	2	264	7.07e-94	283
cold1	TRINITY_DN25114_c1_g1_i16	3702:002ca3	72.581	186	43	1	287	464	37	222	5e-94	286
cold1	TRINITY_DN12600_c0_g2_i1	3702:002caa	73.333	180	48	0	1	180	108	287	1.76e-97	284
cold1	TRINITY_DN11525_c0_g2_i1	3702:002cba	66.781	292	90	2	14	298	83	374	2.12e-144	415
cold1	TRINITY_DN20392_c0_g2_i3	3702:002ccc	86.275	357	43	1	63	413	1	357	0	651
cold1	TRINITY_DN20392_c0_g3_i2	3702:002ccc	89.474	342	35	1	65	405	16	357	0	650
cold1	TRINITY_DN24337_c0_g1_i2	3702:002cd0	77.576	1873	382	13	1	1854	3243	5096	0	2900
cold1	TRINITY_DN19588_c0_g1_i2	3702:002cd4	82.353	391	69	0	1	391	72	462	0	645
cold1	TRINITY_DN20710_c0_g1_i1	3702:002ce3	71.458	487	132	2	189	671	139	622	0	717
cold1	TRINITY_DN23189_c0_g1_i1	3702:002ce8	45.289	658	319	10	86	717	1	643	0	545
cold1	TRINITY_DN22924_c0_g4_i3	3702:002ceb	79.389	393	76	3	57	445	1	392	0	646
cold1	TRINITY_DN18027_c0_g1_i1	3702:002cfc	72.948	329	87	2	1	327	183	511	4.48e-177	502
cold1	TRINITY_DN21081_c0_g1_i2	3702:002cfe	37.87	507	269	8	1	501	74	540	3.77e-105	328
cold1	TRINITY_DN19502_c0_g2_i1	3702:002cff	61.871	139	42	2	118	256	89	216	1.78e-52	175
cold1	TRINITY_DN23069_c0_g1_i2	3702:002d01	75.191	524	124	1	30	547	6	529	0	774
cold1	TRINITY_DN17865_c0_g1_i1	3702:002d11	79.389	262	54	0	32	293	6	267	2.31e-149	421
cold1	TRINITY_DN25167_c2_g2_i1	3702:002d3b	73.333	135	36	0	56	190	1	135	2.18e-61	192
cold1	TRINITY_DN21222_c0_g1_i2	3702:002d41	74.239	427	108	2	37	461	19	445	0	641
cold1	TRINITY_DN22939_c0_g1_i9	3702:002d43	70.679	324	95	0	23	346	1	324	4.67e-166	471
cold1	TRINITY_DN21800_c0_g1_i1	3702:002d77	59.558	905	331	13	1	888	212	1098	0	984
cold1	TRINITY_DN24298_c0_g3_i3	3702:002d84	61.184	304	98	3	32	333	1	286	5.94e-125	361
cold1	TRINITY_DN21000_c0_g1_i4	3702:002d89	87.416	445	56	0	1	445	92	536	0	842
cold1	TRINITY_DN15937_c0_g1_i1	3702:002d91	40.777	309	148	5	46	324	1	304	6.47e-74	233
cold1	TRINITY_DN15685_c0_g1_i1	3702:002d9c	57.543	464	193	3	89	550	41	502	0	555
cold1	TRINITY_DN21022_c0_g1_i1	3702:002da9	81.505	930	172	0	121	1050	48	977	0	1618
cold1	TRINITY_DN18438_c0_g1_i2	3702:002dbf	70.717	321	92	1	1	319	39	359	6.5e-162	456
cold1	TRINITY_DN23695_c0_g1_i4	3702:002dca	59.294	425	132	9	59	450	1	417	5.26e-158	456
cold1	TRINITY_DN18867_c0_g2_i1	3702:002dd3	68.905	283	84	2	1	283	208	486	5.05e-144	420
cold1	TRINITY_DN22692_c1_g1_i5	3702:002de4	70.318	283	75	4	38	320	3	276	3.04e-135	387
cold1	TRINITY_DN22023_c3_g1_i2	3702:002def	67.937	315	86	4	11	317	2	309	4.87e-151	431
cold1	TRINITY_DN16525_c0_g1_i1	3702:002df9	64.615	195	65	3	56	247	38	231	1.12e-84	256
cold1	TRINITY_DN18322_c0_g1_i1	3702:002dfb	67.624	383	116	3	64	440	1	381	0	542
cold1	TRINITY_DN21080_c1_g1_i5	3702:002e03	60.475	673	257	3	89	752	3	675	0	818
cold1	TRINITY_DN21080_c1_g3_i1	3702:002e03	65.076	524	179	2	1	524	670	1189	0	694
cold1	TRINITY_DN23054_c4_g1_i4	3702:002e06	55.828	163	42	2	87	247	2	136	1.32e-48	162
cold1	TRINITY_DN18971_c0_g1_i3	3702:002e09	69.969	323	87	2	109	421	14	336	3.03e-166	473
cold1	TRINITY_DN24288_c1_g2_i2	3702:002e17	64.23	383	121	4	69	436	5	386	3.41e-162	468
cold1	TRINITY_DN24382_c0_g1_i2	3702:002e2e	74.063	667	154	6	47	701	2	661	0	1021
cold1	TRINITY_DN24848_c2_g1_i8	3702:002e38	58.377	382	144	3	168	546	74	443	3.12e-155	454
cold1	TRINITY_DN16704_c0_g1_i1	3702:002e56	72.635	296	81	0	1	296	308	603	8.89e-157	457
cold1	TRINITY_DN24083_c3_g1_i2	3702:002e7e	63.694	314	113	1	79	392	12	324	1.99e-146	423
cold1	TRINITY_DN21826_c2_g1_i2	3702:002e8e	66.071	224	73	1	105	328	50	270	3.54e-104	306
cold1	TRINITY_DN21826_c2_g2_i2	3702:002e8e	74.112	197	51	0	1	197	82	278	3.55e-104	304
cold1	TRINITY_DN16630_c0_g1_i1	3702:002e95	72.521	353	87	3	168	516	1	347	0	524
cold1	TRINITY_DN10674_c0_g1_i1	3702:002ea5	74.128	344	89	0	1	344	130	473	0	555
cold1	TRINITY_DN20082_c3_g5_i1	3702:002eac	77.688	493	91	5	13	490	358	846	0	775
cold1	TRINITY_DN922_c0_g1_i2	3702:002eb0	76.503	183	43	0	1	183	440	622	8.84e-101	304
cold1	TRINITY_DN18872_c0_g1_i2	3702:002eb8	76.66	497	115	1	109	605	1	496	0	787
cold1	TRINITY_DN23688_c2_g3_i1	3702:002ec6	80.827	532	99	1	87	615	1	532	0	890
cold1	TRINITY_DN21748_c2_g1_i1	3702:002ec6	80.899	534	96	4	44	573	1	532	0	888
cold1	TRINITY_DN18645_c0_g1_i3	3702:002ec7	71.598	169	34	2	43	199	17	183	2.03e-81	243
cold1	TRINITY_DN16175_c0_g1_i1	3702:002ece	70.306	229	47	3	36	247	2	226	3.24e-102	299
cold1	TRINITY_DN23335_c0_g2_i1	3702:002ecf	74.291	529	128	2	2	529	300	821	0	834
cold1	TRINITY_DN23044_c0_g1_i1	3702:002ed4	76.625	723	169	0	74	796	3	725	0	1141
cold1	TRINITY_DN16155_c0_g1_i1	3702:002ed7	58.796	216	88	1	1	215	1049	1264	3.38e-85	274
cold1	TRINITY_DN23941_c0_g1_i1	3702:002edb	78.297	364	78	1	1	363	507	870	0	603
cold1	TRINITY_DN15120_c0_g1_i3	3702:002ee0	78.626	131	28	0	1	131	648	778	2.77e-65	218
cold1	TRINITY_DN20943_c0_g1_i2	3702:002ee9	80.542	406	71	2	21	426	1	398	0	619
cold1	TRINITY_DN22414_c1_g4_i6	3702:002eea	45.902	305	146	6	19	305	471	774	5.88e-80	260
cold1	TRINITY_DN12658_c0_g1_i1	3702:002eec	68.81	420	105	5	77	477	1	413	0	525
cold1	TRINITY_DN14514_c0_g2_i1	3702:002ef6	61.214	593	210	9	47	630	15	596	0	704
cold1	TRINITY_DN19672_c0_g1_i3	3702:002f29	43.621	243	134	3	12	253	1	241	2.22e-64	205
cold1	TRINITY_DN15349_c0_g1_i1	3702:002f3f	63.158	152	56	0	139	290	11	162	2.44e-63	198
cold1	TRINITY_DN18020_c0_g1_i1	3702:002f73	36.965	257	143	4	1	239	412	667	1.13e-45	162
cold1	TRINITY_DN21962_c0_g3_i1	3702:002f76	67.199	689	203	5	1	685	255	924	0	926
cold1	TRINITY_DN19600_c0_g1_i2	3702:002f83	75	180	45	0	188	367	155	334	4.54e-98	294
cold1	TRINITY_DN16589_c0_g1_i2	3702:002f85	58.8	250	98	3	13	258	193	441	4.14e-98	297
cold1	TRINITY_DN24737_c0_g2_i5	3702:002f8b	58.388	459	183	4	71	526	6	459	0	545
cold1	TRINITY_DN21584_c0_g3_i1	3702:002f90	52.188	320	153	0	2	321	339	658	4.27e-114	344
cold1	TRINITY_DN14757_c0_g1_i2	3702:002f9a	55.932	177	77	1	41	217	47	222	1.25e-66	209
cold1	TRINITY_DN24526_c0_g3_i1	3702:002f9d	58.376	394	145	6	28	418	24	401	2.16e-156	450
cold1	TRINITY_DN19416_c0_g1_i6	3702:002fa0	57.478	341	131	5	5	344	3	330	1.35e-122	360
cold1	TRINITY_DN9724_c0_g1_i1	3702:002fca	75.294	170	41	1	1	169	474	643	3.87e-92	283
cold1	TRINITY_DN18086_c0_g1_i1	3702:002fd1	70.019	537	149	3	36	562	1	535	0	754
cold1	TRINITY_DN21816_c0_g1_i3	3702:002fe0	87.755	98	12	0	34	131	1	98	1.99e-63	192
cold1	TRINITY_DN21885_c0_g1_i2	3702:002ff5	56.377	541	161	9	52	520	1	538	0	578
cold1	TRINITY_DN21885_c0_g2_i2	3702:002ff5	54.512	543	171	7	52	523	1	538	0	557
cold1	TRINITY_DN24784_c0_g3_i1	3702:002ff7	77.2	250	50	3	6	252	62	307	1.26e-122	360
cold1	TRINITY_DN23007_c1_g4_i1	3702:003015	75.399	313	73	2	102	411	1	312	6.8e-177	503
cold1	TRINITY_DN8869_c0_g1_i1	3702:00301d	72.973	111	30	0	16	126	102	212	2.1e-58	179
cold1	TRINITY_DN13399_c0_g3_i1	3702:00303a	71.895	153	39	1	2	154	255	403	7.33e-74	228
cold1	TRINITY_DN18454_c0_g1_i2	3702:00303d	65.325	646	192	8	184	798	1	645	0	854
cold1	TRINITY_DN18021_c0_g1_i3	3702:003059	52.61	249	93	3	86	311	2	248	2.06e-85	260
cold1	TRINITY_DN25025_c2_g2_i2	3702:00305f	78.125	320	67	2	81	397	46	365	0	523
cold1	TRINITY_DN24786_c0_g1_i1	3702:003095	62.73	652	228	4	65	711	1	642	0	719
cold1	TRINITY_DN22982_c0_g1_i1	3702:00309e	82.503	863	137	3	58	915	38	891	0	1519
cold1	TRINITY_DN24863_c1_g5_i1	3702:0030c9	67.176	393	123	2	67	453	1	393	0	521
cold1	TRINITY_DN20583_c0_g1_i1	3702:0030d0	54.446	731	274	7	92	822	10	681	0	769
cold1	TRINITY_DN17115_c0_g1_i1	3702:0030d4	67.49	243	73	3	46	286	15	253	4.87e-119	343
cold1	TRINITY_DN24436_c0_g2_i1	3702:0030d8	79.808	104	21	0	1	104	545	648	1.15e-53	181
cold1	TRINITY_DN24256_c1_g2_i11	3702:0030db	94.43	377	21	0	51	427	1	377	0	756
cold1	TRINITY_DN18514_c0_g1_i1	3702:0030ed	51.592	628	251	10	52	666	14	601	0	630
cold1	TRINITY_DN22709_c0_g1_i2	3702:0030ef	83.165	297	50	0	23	319	3	299	1.43e-178	496
cold1	TRINITY_DN17432_c0_g1_i1	3702:0030f0	86.747	83	11	0	295	377	108	190	2.14e-48	164
cold1	TRINITY_DN21918_c0_g3_i1	3702:0030f4	47.059	340	160	8	5	343	99	419	8.78e-93	287
cold1	TRINITY_DN14146_c0_g2_i1	3702:0030f7	62.121	264	92	4	1	260	302	561	1.32e-91	285
cold1	TRINITY_DN20961_c0_g1_i1	3702:003133	73.696	460	116	3	92	548	2	459	0	726
cold1	TRINITY_DN14387_c0_g3_i1	3702:003145	61.358	427	165	0	1	427	1088	1514	0	566
cold1	TRINITY_DN22302_c1_g1_i2	3702:003150	73.963	434	112	1	2	434	88	521	0	648
cold1	TRINITY_DN20573_c0_g1_i1	3702:003157	32.385	738	395	21	45	735	1	681	4.26e-79	271
cold1	TRINITY_DN21565_c3_g2_i2	3702:003158	58.824	170	66	2	193	358	213	382	1.11e-63	210
cold1	TRINITY_DN21641_c0_g1_i6	3702:003198	58.472	301	84	9	21	285	1	296	4.3e-105	313
cold1	TRINITY_DN24008_c0_g2_i1	3702:00319d	87.135	342	40	1	124	465	16	353	0	642
cold1	TRINITY_DN15244_c0_g1_i2	3702:0031a5	72.947	207	55	1	127	332	155	361	6.65e-112	332
cold1	TRINITY_DN25261_c0_g1_i4	3702:0031c4	65.495	768	252	5	42	799	5	769	0	992
cold1	TRINITY_DN18000_c0_g2_i1	3702:0031c6	70.93	516	126	6	101	606	15	516	0	676
cold1	TRINITY_DN18472_c0_g1_i1	3702:0031cb	69.361	1002	277	4	18	995	101	1096	0	1435
cold1	TRINITY_DN21878_c1_g1_i2	3702:0031da	54.712	764	321	5	46	801	27	773	0	833
cold1	TRINITY_DN24500_c1_g1_i5	3702:0031e1	66.667	540	156	5	107	626	57	592	0	737
cold1	TRINITY_DN24160_c0_g2_i1	3702:0031f2	73.723	548	136	3	106	652	58	598	0	838
cold1	TRINITY_DN23368_c0_g1_i15	3702:003207	52.096	501	228	6	105	602	23	514	0	540
cold1	TRINITY_DN20258_c0_g1_i2	3702:003212	54.969	322	128	7	139	451	1	314	6.44e-101	308
cold1	TRINITY_DN24424_c0_g1_i1	3702:003220	61.913	554	192	7	12	549	60	610	0	656
cold1	TRINITY_DN22205_c0_g1_i2	3702:00322b	56.533	398	117	9	20	364	1	395	1.15e-104	318
cold1	TRINITY_DN22312_c4_g1_i3	3702:003233	67.949	234	70	3	25	258	20	248	3.52e-108	318
cold1	TRINITY_DN23785_c0_g1_i1	3702:003234	74.78	341	86	0	97	437	26	366	1.19e-180	514
cold1	TRINITY_DN15394_c0_g2_i1	3702:003236	55.39	269	92	7	52	310	1	251	1.16e-84	255
cold1	TRINITY_DN17654_c0_g3_i1	3702:00323f	52.489	442	174	4	41	446	3	444	2.75e-154	448
cold1	TRINITY_DN13177_c0_g1_i1	3702:003241	54.839	186	80	1	1	186	336	517	6.01e-64	205
cold1	TRINITY_DN23225_c1_g1_i1	3702:003243	65.429	700	218	10	133	818	1	690	0	843
cold1	TRINITY_DN21784_c1_g1_i4	3702:00324a	74.662	296	73	1	16	311	1	294	2e-163	459
cold1	TRINITY_DN21293_c0_g1_i1	3702:003257	62.5	152	51	3	70	215	40	191	6.08e-64	198
cold1	TRINITY_DN21293_c0_g2_i1	3702:003257	72.269	119	30	1	1	116	73	191	1.25e-62	190
cold1	TRINITY_DN14817_c0_g1_i1	3702:003269	68.421	114	36	0	1	114	252	365	2.71e-50	164
cold1	TRINITY_DN12570_c0_g1_i1	3702:00328c	73.991	223	57	1	8	229	46	268	2.67e-125	358
cold1	TRINITY_DN13378_c0_g1_i1	3702:00329e	71.014	276	80	0	5	280	360	635	1.44e-144	420
cold1	TRINITY_DN23983_c1_g1_i2	3702:0032a3	71.755	701	174	10	52	747	3	684	0	969
cold1	TRINITY_DN21647_c0_g1_i1	3702:0032b3	72.422	446	110	6	28	468	19	456	0	672
cold1	TRINITY_DN13609_c0_g1_i1	3702:0032d1	47.619	315	96	11	29	314	1	275	2.8e-68	218
cold1	TRINITY_DN18665_c0_g1_i4	3702:0032da	66.832	202	62	2	35	231	2	203	7.4e-89	263
cold1	TRINITY_DN19173_c0_g1_i1	3702:0032e1	71.201	816	209	9	106	917	1	794	0	1133
cold1	TRINITY_DN17725_c0_g1_i3	3702:0032ef	50.674	519	193	18	110	610	1	474	1.43e-128	388
cold1	TRINITY_DN17571_c0_g1_i1	3702:0032f7	60.542	332	131	0	1	332	488	819	2.1e-126	384
cold1	TRINITY_DN20045_c0_g1_i1	3702:003309	63.38	213	78	0	67	279	8	220	9.94e-99	291
cold1	TRINITY_DN14239_c0_g1_i2	3702:00330c	71.154	156	45	0	40	195	7	162	1.27e-80	240
cold1	TRINITY_DN29780_c0_g1_i1	3702:00330e	60.959	146	50	2	1	140	498	642	2.94e-52	175
cold1	TRINITY_DN16461_c0_g1_i1	3702:00331b	64.414	222	71	3	50	270	16	230	1.3e-95	286
cold1	TRINITY_DN24675_c3_g1_i7	3702:00331e	83.853	353	57	0	416	768	677	1029	0	645
cold1	TRINITY_DN23584_c1_g1_i1	3702:00333b	71.914	324	82	2	45	359	1	324	4.12e-164	468
cold1	TRINITY_DN23998_c1_g1_i2	3702:003363	88.235	204	23	1	143	346	37	239	7.15e-130	389
cold1	TRINITY_DN23264_c0_g1_i3	3702:003368	71.619	976	254	13	1	968	329	1289	0	1385
cold1	TRINITY_DN20022_c1_g2_i9	3702:00336f	76	125	29	1	116	239	62	186	3.15e-63	199
cold1	TRINITY_DN24429_c0_g1_i4	3702:003372	67.547	530	172	0	6	535	59	588	0	735
cold1	TRINITY_DN22778_c0_g1_i3	3702:003387	65.863	249	77	3	129	372	1	246	4.28e-113	334
cold1	TRINITY_DN23406_c0_g1_i1	3702:003391	60.514	428	143	7	19	441	1	407	1.48e-175	501
cold1	TRINITY_DN23731_c1_g2_i7	3702:0033ac	76.7	691	151	3	104	788	1	687	0	1070
cold1	TRINITY_DN15784_c0_g1_i1	3702:0033b3	72.639	826	220	3	1	825	117	937	0	1249
cold1	TRINITY_DN21202_c0_g1_i2	3702:0033b9	59.91	222	81	4	41	260	2	217	3.01e-88	263
cold1	TRINITY_DN22155_c0_g1_i2	3702:0033bb	74.12	483	122	3	30	512	82	561	0	751
cold1	TRINITY_DN23342_c0_g1_i1	3702:0033d1	73.913	253	61	2	1	250	10	260	2.27e-117	337
cold1	TRINITY_DN18666_c0_g2_i1	3702:0033d8	62.766	470	145	1	68	537	321	760	0	630
cold1	TRINITY_DN23042_c0_g1_i1	3702:0033fa	70.769	130	38	0	40	169	97	226	3.25e-65	202
cold1	TRINITY_DN21037_c0_g2_i3	3702:00340a	46.392	194	98	4	188	378	42	232	6.17e-46	162
cold1	TRINITY_DN19401_c0_g1_i1	3702:00341d	59.565	230	90	2	282	509	124	352	2.13e-89	288
cold1	TRINITY_DN19830_c0_g1_i1	3702:003427	85.629	334	48	0	57	390	6	339	0	618
cold1	TRINITY_DN21616_c0_g1_i1	3702:00342d	73.784	370	91	2	21	384	1	370	0	555
cold1	TRINITY_DN22452_c2_g6_i1	3702:003437	68.224	428	61	4	42	433	267	655	0	553
cold1	TRINITY_DN21925_c0_g2_i3	3702:003439	88.462	390	45	0	20	409	19	408	0	729
cold1	TRINITY_DN21925_c0_g1_i1	3702:003439	88.325	394	44	1	55	448	17	408	0	728
cold1	TRINITY_DN16765_c0_g1_i2	3702:00343b	42.331	489	226	13	294	743	588	1059	2.4e-110	362
cold1	TRINITY_DN21551_c1_g1_i9	3702:003444	54.239	802	339	11	1	790	305	1090	0	778
cold1	TRINITY_DN17492_c0_g1_i1	3702:003447	68.154	493	148	3	95	579	62	553	0	686
cold1	TRINITY_DN13056_c0_g1_i1	3702:003448	74	150	33	1	115	264	79	222	1.48e-76	234
cold1	TRINITY_DN20193_c6_g2_i1	3702:00346b	69.136	162	47	1	26	187	28	186	4.73e-79	236
cold1	TRINITY_DN13859_c0_g1_i1	3702:00346e	65.704	277	88	3	13	284	163	437	1.36e-125	366
cold1	TRINITY_DN22105_c6_g2_i3	3702:00346f	55.652	230	100	2	39	267	4	232	7.81e-88	278
cold1	TRINITY_DN20633_c0_g1_i1	3702:003482	75.273	550	128	2	1	545	353	899	0	880
cold1	TRINITY_DN22673_c0_g2_i1	3702:00349a	83.74	369	59	1	54	422	1	368	0	635
cold1	TRINITY_DN22611_c0_g1_i1	3702:0034a1	58.709	976	371	13	1	971	251	1199	0	1124
cold1	TRINITY_DN15293_c0_g1_i1	3702:0034aa	63.874	382	123	3	1	367	48	429	2.16e-179	508
cold1	TRINITY_DN22343_c0_g2_i2	3702:0034ab	66.667	351	116	1	39	389	16	365	1.41e-172	489
cold1	TRINITY_DN25131_c3_g1_i1	3702:0034af	68.196	327	99	4	95	417	1	326	8.44e-159	466
cold1	TRINITY_DN20071_c1_g1_i1	3702:0034b8	71.942	139	34	2	1	137	235	370	4.12e-61	192
cold1	TRINITY_DN19495_c0_g1_i1	3702:0034d3	59.804	306	116	4	63	368	12	310	3.94e-126	368
cold1	TRINITY_DN23502_c0_g1_i1	3702:0034d5	71.014	345	85	6	46	381	1	339	7.17e-134	397
cold1	TRINITY_DN22674_c0_g1_i1	3702:0034dd	30.834	827	447	32	20	805	450	1192	4.18e-58	217
cold1	TRINITY_DN24352_c0_g1_i1	3702:0034fb	70.441	521	151	2	2	519	429	949	0	749
cold1	TRINITY_DN11453_c0_g1_i1	3702:0034ff	69.565	161	49	0	2	162	223	383	7.27e-80	241
cold1	TRINITY_DN23870_c1_g5_i1	3702:00350f	55.556	216	91	2	4	217	113	325	1.62e-84	256
cold1	TRINITY_DN20455_c0_g1_i3	3702:003517	64.693	473	150	5	55	516	3	469	0	619
cold1	TRINITY_DN23456_c0_g2_i1	3702:003542	54.698	298	114	6	1	293	127	408	3.75e-75	241
cold1	TRINITY_DN23710_c2_g1_i4	3702:00354b	76.667	210	44	1	99	303	36	245	1.88e-117	339
cold1	TRINITY_DN22106_c0_g1_i3	3702:00356f	73.878	245	43	4	34	257	170	414	4.25e-121	356
cold1	TRINITY_DN19064_c0_g1_i1	3702:003576	51.288	466	220	4	1	460	83	547	1.73e-154	452
cold1	TRINITY_DN21917_c0_g1_i1	3702:003585	73.984	246	61	1	1	243	227	472	2.61e-118	363
cold1	TRINITY_DN29589_c0_g1_i1	3702:00359e	61.765	340	127	2	1	337	502	841	4.67e-143	424
cold1	TRINITY_DN15593_c0_g1_i1	3702:0035a6	62.097	248	83	5	41	288	24	260	3.25e-101	298
cold1	TRINITY_DN23808_c0_g1_i2	3702:0035cd	61.592	289	98	4	7	288	2	284	1.52e-108	319
cold1	TRINITY_DN14735_c0_g1_i1	3702:0035ea	56.359	1093	382	17	1	1002	225	1313	0	1131
cold1	TRINITY_DN5089_c0_g2_i1	3702:0035ee	77.228	101	23	0	1	101	188	288	3.14e-50	162
cold1	TRINITY_DN17726_c0_g1_i1	3702:003610	63.934	244	78	3	43	286	1	234	1.52e-102	303
cold1	TRINITY_DN22243_c0_g1_i2	3702:003625	85.147	579	82	3	1	575	215	793	0	1006
cold1	TRINITY_DN15383_c0_g1_i1	3702:003636	63.774	265	75	4	1	265	777	1020	2.39e-104	326
cold1	TRINITY_DN20053_c0_g1_i4	3702:003653	50.081	617	261	9	96	709	88	660	0	560
cold1	TRINITY_DN22758_c0_g4_i2	3702:00365d	68.741	675	199	5	14	679	3	674	0	871
cold1	TRINITY_DN21355_c1_g1_i2	3702:003688	80.952	567	98	2	54	620	3	559	0	948
cold1	TRINITY_DN21355_c1_g2_i1	3702:003688	87.081	418	54	0	4	421	142	559	0	787
cold1	TRINITY_DN23448_c0_g1_i6	3702:003688	77.16	324	72	2	4	327	238	559	0	551
cold1	TRINITY_DN25431_c0_g1_i1	3702:003690	68.293	205	65	0	1	205	166	370	3.93e-102	299
cold1	TRINITY_DN18997_c0_g1_i1	3702:003691	84.252	127	20	0	61	187	25	151	8.46e-76	228
cold1	TRINITY_DN23200_c0_g1_i1	3702:003693	79.928	558	109	2	90	645	1	557	0	894
cold1	TRINITY_DN23200_c0_g2_i1	3702:003693	81.939	526	93	2	127	652	25	548	0	872
cold1	TRINITY_DN22697_c0_g2_i1	3702:00369b	60.695	374	133	8	38	399	19	390	9.52e-160	458
cold1	TRINITY_DN16697_c0_g1_i1	3702:00369d	76.374	364	77	3	12	375	70	424	0	534
cold1	TRINITY_DN23249_c1_g1_i1	3702:0036a0	63.689	347	102	7	141	481	116	444	2.68e-144	422
cold1	TRINITY_DN24547_c0_g1_i3	3702:0036b7	67.013	673	217	4	70	740	1	670	0	877
cold1	TRINITY_DN14919_c0_g1_i2	3702:0036bb	60.804	199	62	4	14	207	1	188	8.78e-73	229
cold1	TRINITY_DN17491_c0_g2_i1	3702:0036bb	74.026	154	40	0	32	185	280	433	3.61e-72	226
cold1	TRINITY_DN20431_c1_g1_i1	3702:0036bd	53.689	244	113	0	149	392	312	555	7.28e-84	269
cold1	TRINITY_DN18672_c0_g2_i4	3702:0036ec	66.667	114	37	1	81	193	56	169	1.32e-47	156
cold1	TRINITY_DN2020_c0_g1_i1	3702:0036ee	75.61	123	30	0	1	123	195	317	1.7e-64	202
cold1	TRINITY_DN24573_c1_g1_i1	3702:003723	89.479	960	99	2	316	1274	210	1168	0	1774
cold1	TRINITY_DN23623_c1_g1_i1	3702:003726	59.079	369	119	6	42	397	1	350	1.87e-142	411
cold1	TRINITY_DN22243_c0_g1_i2	3702:00372d	54.639	388	173	3	83	467	18	405	4.87e-140	432
cold1	TRINITY_DN20199_c0_g1_i1	3702:003731	63.125	480	127	6	191	664	1	436	0	598
cold1	TRINITY_DN12974_c0_g1_i1	3702:003735	82.394	142	25	0	7	148	124	265	1.67e-82	243
cold1	TRINITY_DN12934_c0_g2_i1	3702:00373f	68.217	387	122	1	1	386	273	659	0	569
cold1	TRINITY_DN12956_c0_g1_i1	3702:00374c	52.964	253	106	3	37	287	39	280	1.36e-86	262
cold1	TRINITY_DN18844_c0_g1_i1	3702:003759	89.717	389	40	0	48	436	1	389	0	746
cold1	TRINITY_DN17052_c0_g1_i2	3702:003760	67.598	179	57	1	35	213	2	179	1.2e-79	236
cold1	TRINITY_DN16764_c0_g1_i3	3702:003766	85.093	161	24	0	1	161	184	344	4.87e-98	290
cold1	TRINITY_DN19984_c0_g1_i4	3702:003799	82.427	239	41	1	1	238	90	328	5.79e-113	347
cold1	TRINITY_DN16075_c0_g1_i1	3702:0037ad	51.724	203	89	4	51	246	13	213	2.07e-60	191
cold1	TRINITY_DN17422_c0_g1_i1	3702:0037c1	89.256	363	36	2	67	426	77	439	0	648
cold1	TRINITY_DN23348_c3_g1_i2	3702:0037cc	46.631	742	277	15	42	773	846	1478	1.69e-178	552
cold1	TRINITY_DN23297_c0_g2_i2	3702:0037ef	70.43	744	210	5	10	748	318	1056	0	1085
cold1	TRINITY_DN23297_c0_g3_i8	3702:0037f5	76.14	285	67	1	1	284	935	1219	6.26e-153	462
cold1	TRINITY_DN10824_c0_g1_i1	3702:003814	66.935	248	41	2	1	211	57	300	1.54e-117	342
cold1	TRINITY_DN21898_c2_g1_i1	3702:00381b	57.767	206	83	1	17	218	63	268	3.68e-80	246
cold1	TRINITY_DN18644_c0_g1_i1	3702:00383a	61.004	259	101	0	41	299	1	259	1.16e-123	357
cold1	TRINITY_DN14640_c0_g1_i1	3702:00385b	55.556	342	152	0	12	353	99	440	7.24e-141	410
cold1	TRINITY_DN20841_c0_g1_i2	3702:003868	53.441	247	76	8	46	280	1	220	1.03e-70	244
cold1	TRINITY_DN15276_c0_g1_i2	3702:00389e	66.402	378	93	6	1	348	24	397	7.06e-178	500
cold1	TRINITY_DN25037_c1_g3_i1	3702:0038dd	69.266	218	57	2	62	269	32	249	4.69e-107	311
cold1	TRINITY_DN20823_c1_g1_i1	3702:0038e5	68.203	434	123	4	31	462	1	421	0	597
cold1	TRINITY_DN31603_c0_g1_i1	3702:003901	53.097	226	96	6	1	217	307	531	1.56e-66	219
cold1	TRINITY_DN25073_c0_g1_i11	3702:003940	41.727	417	172	9	149	508	104	506	8.5e-87	281
[truncated: 39,255 more rows]
